# Supplementary material for: A validated heart-specific model for splice-disrupting variants in childhood heart disease
Source: Genome Med. 2024 Oct 15;16:119. doi: 10.1186/s13073-024-01383-8 (PMC11476204; doi:10.1186/s13073-024-01383-8)
Supplement: Supplementary file 1 — Additional file1: Table S1. Study cohorts. Clinical characteristics of congenital heart disease probands in the CHD Discovery, Validation, and Extension cohorts (n=1,101), as well as characteristics of the cardiomyopathy Validation (n=43) and Medical Genome Reference Bank Control cohort (n=2,570). [file 13073_2024_1383_MOESM1_ESM.xlsx]

## Sheet: Table S1
Table S1. Study cohorts.
	Overall CHD	Discovery	Validation		Extension		Control
	TOF & TGA	TOF	TOF	Cardiomyopathy	TOF	TGA	MGRB
	(n = 1101)	(n = 106)	(n = 48)	(n = 43)	(n = 721)	(n = 226)	(n = 2570)
RNA-Seq available, n (%)	154 (14%)	106 (100%)	48 (100%)	43 (100%)	0 (0%)	0 (0%)	0 (0%)
GS available, n (%)	1101 (100%)	106 (100%)	48 (100%)	43 (100%)	721 (100%)	226 (100%)	2570 (100%)
Male, n (%)	635 (58%)	68 (64%)	32 (67%)	24 (56%)	394 (55%)	141 (62%)	1251 (49%)
Ancestry
African	35 (3%)	9 (8%)	5 (10%)	3 (7%)	13 (2%)	8 (4%)	0 (0%)
American	57 (5%)	7 (7%)	1 (2%)	0 (0%)	37 (5%)	12 (5%)	2 (<1%)
Asian (East)	97 (9%)	16 (15%)	3 (6%)	5 (12%)	62 (9%)	16 (7%)	5 (<1%)
Asian (South)	80 (7%)	15 (14%)	6 (13%)	5 (12%)	40 (5%)	19 (8%)	2 (<1%)
European	832 (76%)	59 (56%)	33 (69%)	30 (70%)	569 (79%)	171 (76%)	2475 (96%)
Unknown/Other	0 (0%)	0 (0%)	0 (0%)	0 (0%)	0 (0%)	0 (0%)	83 (3%)
Source
Australia	245 (22%)	0 (0%)	0 (0%)	0 (0%)	245 (34%)	0 (0%)	100 (100%)
Canada	731 (67%)	106 (100%)	48 (100%)	43 (100%)	351 (49%)	226 (100%)	0 (0%)
Netherlands	125 (11%)	0 (0%)	0 (0%)	0 (0%)	125 (17%)	0 (0%)	0 (0%)
Family history of CHD/Cardiomyopathy	183 (17%)	17 (16%)	9 (19%)	14 (33%)	132 (18%)	25 (11%)	N/A
Previous clinical genetic testing	200 (18%)	28 (26%)	19 (40%)	37 (86%)	127 (18%)	26 (12%)	N/A
P/LP protein-coding variant on clinical genetic testing (excluding splice variants)	4 (<1%)	0 (0%)	0 (0%)	10 (23%)	4 (1%)	0 (0%)	N/A
P/LP protein-coding variant on GS (excluding splice variants)	43 (4%)	0 (0%)	1 (2%)	15 (35%)	38 (5%)	4 (2%)	N/A
CHD, congenital heart disease; RNA-Seq, RNA sequencing; GS, genome sequencing; TOF, tetralogy of Fallot; TGA, D-transposition of the great arteries; MGRB, Medical Genome Reference Bank; P/LP, Pathogenic/Likely Pathogenic; N/A, not available
