# Supplementary material for: A validated heart-specific model for splice-disrupting variants in childhood heart disease
Source: Genome Med. 2024 Oct 15;16:119. doi: 10.1186/s13073-024-01383-8 (PMC11476204; doi:10.1186/s13073-024-01383-8)
Supplement: Supplementary file 3 — Additional file3: Table S3. Myocardial RNA outlier splicing events and confirmed associated DNA splice variants in CHD Discovery cohort (n=106). 100 rare (internal MAF < 0.01) genome-wide DNA splice-disrupting variants within the Discovery cohort were confirmed by myocardial RNA-Seq. In addition, six significant RNA splicing events were observed without a causative DNA splice-disrupting variant in Tier 1 CHD genes or haploinsufficiency-intolerant (pLI≥0.9) Tier 2 CHD genes. All variant features used in random forest models are included. Clinical features of the proband harboring each RNA splicing event are additionally shown. [file 13073_2024_1383_MOESM3_ESM.xlsx]

## Sheet: Table S3
Table S3. Myocardial RNA outlier splicing events and confirmed associated DNA splice variants in CHD Discovery cohort (n=106).
Tier	Category	Gene	RNA Splice Junctions Altered (hg19)	RNA Expression zScore	DNA Variant (hg19)	DNA Variant (hg38)	SpliceAI Score (Acceptor Gain)	SpliceAI Score (Acceptor Loss)	SpliceAI Score (Donor Gain)	SpliceAI Score (Donor Loss)	SpliceAI Position (Acceptor Gain)	SpliceAI Position (Acceptor Loss)	SpliceAI Position (Donor Gain)	SpliceAI Position (Donor Loss)	CADD-Splice PHRED score	HGVSc	HGVSp	Distance To Nearest Existing Splice Site	DNA Variant Region (Effect)	DNA Variant Type	Gene RNA Median Expression in Discovery Cohort (Transcripts Per Million)	Branch Point Region	Low Complexity Region	RepeatMasker Region	Gene Mode of Inheritance	Gene pLI	Gene LoF o/e (95% CI)	gnomAD v2 Exomes Allele Frequency (faf95)	gnomAD v2 Genomes Allele Frequency (faf95)	gnomAD v3 PopMax Allele Frequency (faf95)	ClinVar	Number of Probands in Discovery Cohort	Phenotype	Sex	Zygosity	Inheritance	Additional Pathogenic Variants Harbored
Tier 1	Syndromic	ABCC9	chr12:22015989-22017372 (Δψ3=-0.54)	-1.18	chr12_22015989_C_T	chr12_21863055_C_T	0.34	0.79	0	0	-4	-1	-10	-9	33	ENST00000261200.8:c.2238-1G>A	.	1	splice_acceptor_variant	SNV	40.32	FALSE	FALSE	FALSE	AD	9.3524e-09	0.36 (0.26 - 0.48)	0.00134641	0.00018508	0.00377085	Conflicting_interpretations_of_pathogenicity	1	TOF	Male	Heterozygous	Unknown	None
.	.	ACAD8	chr11:134123604-134126441 (Δψ5=-0.35)	2.2	chr11_134125309_C_T	chr11_134255415_C_T	0	0	0.57	0	-2	37	-2	37	19.22	ENST00000281182.9:c.110-1133C>T	.	1133	intron_variant	SNV	10.595	FALSE	FALSE	TRUE	.	5.6389e-14	0.89 (0.64 - 1.27)	.	0.00010418	0.00035395	.	1	TOF	Male	Heterozygous	Unknown	None
.	.	ACSS3	chr12:81537027-81545622 (Δψ3=-0.41), chr12:81540132-81545622 (Δψ3=0.4)	-2.6	chr12_81540094_T_C	chr12_81146315_T_C	0.19	0	0.2	0	-13	21	37	-2	19.86	ENST00000548058.6:c.921+3068T>C	.	3068	intron_variant	SNV	12.52	FALSE	FALSE	FALSE	.	5.0483e-13	0.68 (0.50 - 0.95)	.	2.532e-05	4.765e-05	.	1	TOF	Male	Heterozygous	Mother (neither parent affected)	None
Tier 2	Syndromic	ACTB	chr7:5569032-5570154 (Δψ3=0.33)	0.02	No DNA variant identified	No DNA variant identified	.	.	.	.	.	.	.	.	.	.	.	.	.	.	198.55	.	.	.	AD	0.98564	0.00 (0.00 - 0.23)	.	.	.	.	1	TOF	Female	.	.	None
.	.	ADAL	chr15:43635274-43638051 (Δψ5=-0.26)	-2.38	chr15_43638179_G_A	chr15_43345981_G_A	0.01	0	0.24	1	38	-32	-39	-1	33	ENST00000562188.7:c.552+1G>A	.	1	splice_donor_variant	SNV	11.97	FALSE	FALSE	FALSE	.	1.6257e-06	0.71 (0.44 - 1.17)	1.32e-06	.	0	.	1	TOF	Female	Heterozygous	Unknown	None
.	.	AKAP13	chr15:86236683-86251249 (Δψ3=-0.23), chr15:86236682-86236683 (Δθ=0.2)	-0.25	chr15_86236686_A_G	chr15_85693455_A_G	0	0	0.69	0.11	20	-21	20	-4	18.84	ENST00000394518.7:c.5464+4A>G	.	4	splice_region_variant&intron_variant	SNV	138.61	FALSE	FALSE	FALSE	.	0.92909	0.21 (0.15 - 0.29)	.	.	.	.	1	TOF	Male	Heterozygous	Unknown	None
.	.	AMY2B	chr1:104117968-104118062 (Δψ5=-0.55), chr1:104117968-104120111 (Δψ5=0.23), chr1:104117968-104120111 (Δψ3=0.36), chr1:104118163-104120111 (Δψ3=-0.36)	0.77	chr1_104118163_G_T	chr1_103575541_G_T	0	0	0	0.99	21	-44	46	-1	29.7	ENST00000361355.8:c.1101+1G>T	.	1	splice_donor_variant	SNV	12.725	FALSE	FALSE	FALSE	.	5.8844e-30	1.33 (1.02 - 1.72)	2.988e-05	.	0.00035504	.	1	TOF	Female	Heterozygous	Unknown	None
Tier 1	Syndromic	ARID1B	chr6:157525130-157525131 (Δθ=0.4)	1.53	No DNA variant identified	No DNA variant identified	.	.	.	.	.	.	.	.	.	.	.	.	.	.	9.49	.	.	.	AD	1	0.04 (0.02 - 0.10)	.	.	.	.	1	TOF	Male	.	.	None
Tier 2	Syndromic	ATP7A	chrX:77245454-77245455 (Δθ=0.34)	1.09	No DNA variant identified	No DNA variant identified	.	.	.	.	.	.	.	.	.	.	.	.	.	.	2.175	.	.	.	XLR	0.99983	0.09 (0.04 - 0.22)	.	.	.	.	1	TOF	Female	.	.	None
Tier 1	Syndromic	BCOR	chrX:39921391-39921392 (Δθ=0.2)	-0.87	No DNA variant identified	No DNA variant identified	.	.	.	.	.	.	.	.	.	.	.	.	.	.	6.415	.	.	.	XLD	1	0.04 (0.02 - 0.14)	.	.	.	.	1	TOF	Female	.	.	None
Tier 1	Syndromic	BRAF	chr7:140487347-140487348 (Δθ=0.23)	0.89	No DNA variant identified	No DNA variant identified	.	.	.	.	.	.	.	.	.	.	.	.	.	.	14.07	.	.	.	AD	0.99995	0.10 (0.05 - 0.21)	.	.	.	.	1	TOF	Female	.	.	None
.	.	BTN3A1	chr6:26410261-26411336 (Δψ3=-0.31)	-0.32	chr6_26410261_G_A	chr6_26410033_G_A	0	0	0.11	0.99	41	-27	-12	-1	19.2	ENST00000289361.11:c.964+1G>A	.	1	splice_donor_variant	SNV	6.44	FALSE	FALSE	FALSE	.	5.8712e-09	0.78 (0.52 - 1.19)	3.17e-06	.	.	.	1	TOF/DORV	Female	Heterozygous	Father (neither parent affected)	None
.	.	C14orf159	chr14:91671169-91671170 (Δθ=0.2), chr14:91671170-91681748 (Δψ3=-0.22)	-0.44	chr14_91671217_C_T	chr14_91204873_C_T	0	0	0.2	0.26	-48	46	-6	-48	3.042	ENST00000256324.15:c.1564+48C>T	.	48	intron_variant	SNV	85.495	FALSE	FALSE	FALSE	.	1.6561e-22	1.15 (0.86 - 1.55)	0.00308792	0.0124744	0.0451424	.	1	TOF/DORV	Female	Heterozygous	Unknown	None
.	.	C16orf58	chr16:31510729-31510813 (Δψ5=-0.37), chr16:31510729-31512006 (Δψ5=0.37), chr16:31510729-31512006 (Δψ3=0.28), chr16:31510847-31512006 (Δψ3=-0.3)	0.61	chr16_31510849_G_T	chr16_31499528_G_T	0.1	0.64	0	0	29	-3	47	-35	17.48	ENST00000327237.7:c.462-3C>A	.	3	splice_region_variant&intron_variant	SNV	12.705	FALSE	FALSE	FALSE	.	1.1367e-17	1.00 (0.73 - 1.39)	.	.	.	.	1	TOF	Male	Heterozygous	Unknown	None
.	.	C19orf53	chr19:13885522-13888865 (Δψ5=-0.24), chr19:13885522-13888865 (Δψ3=-0.26)	-4.5	chr19_13886377_G_A	chr19_13775563_G_A	0	0	0.28	0	16	50	1	-1	3.784	ENST00000588234.6:c.153+856G>A	.	856	intron_variant	SNV	38.12	FALSE	FALSE	TRUE	.	0.056204	0.56 (0.23 - 1.61)	.	0.0008506	0.0023984	.	1	TOF	Male	Heterozygous	Father (neither parent affected)	None
.	.	C8orf88	chr8:91983370-91992590 (Δψ3=0.49), chr8:91990881-91992590 (Δψ3=-0.49), chr8:91983370-91990806 (Δψ5=-0.42), chr8:91983370-91992590 (Δψ5=0.41)	-2.14	chr8_91990851_C_T	chr8_90978623_C_T	0	0.28	0	0	-44	29	29	-44	20.9	ENST00000517562.3:c.103G>A	ENSP00000454561.1:p.Glu35Lys	29	missense_variant	SNV	7.43	FALSE	FALSE	FALSE	.	0.43502	0.19 (0.06 - 0.88)	3.999e-05	0.00037046	0.00148113	.	1	TOF/DORV	Male	Heterozygous	Unknown	None
.	.	CD36	chr7:80253507-80285855 (Δψ5=0.3), chr7:80276177-80285855 (Δψ3=-0.38), chr7:80231696-80275403 (Δψ5=-0.36), chr7:80231696-80285855 (Δψ5=0.37)	-1.76	chr7_80276175_AG_A	chr7_80646859_AG_A	0	0	0.01	0.93	19	-48	0	1	35	ENST00000447544.7:c.120+1del	.	1	frameshift_variant&splice_region_variant	Indel	421.965	FALSE	FALSE	FALSE	.	1.0857e-60	2.82 (1.77 - 2.00)	.	.	.	.	1	TOF	Male	Heterozygous	Unknown	None
.	.	CD36	chr7:80302160-80303298 (Δψ3=0.29), chr7:80302726-80303298 (Δψ3=-0.29), chr7:80302160-80302670 (Δψ5=-0.22), chr7:80302160-80303298 (Δψ5=0.21)	-1.09	chr7_80302658_A_G	chr7_80673342_A_G	0.34	0.44	0	0	1	13	1	13	19.83	ENST00000447544.7:c.1200-13A>G	.	13	intron_variant	SNV	421.965	FALSE	FALSE	FALSE	.	1.0857e-60	2.82 (1.77 - 2.00)	0.00024684	0.0002204	0.00209433	.	1	TOF	Male	Heterozygous	Unknown	None
.	.	CEP135	chr4:56835295-56837435 (Δψ3=-0.6)	-0.99	chr4_56835295_G_A	chr4_55969129_G_A	0	0	0.11	0.99	35	-33	35	-1	33	ENST00000257287.5:c.1110+1G>A	.	1	splice_donor_variant	SNV	2.46	FALSE	FALSE	FALSE	.	3.5892e-22	0.64 (0.50 - 0.81)	0.00012822	0.00044814	0.00189783	Conflicting_interpretations_of_pathogenicity	1	TOF	Male	Heterozygous	Unknown	None
Tier 2	Unknown	CGNL1	chr15:57731800-57732574 (Δψ3=-0.36), chr15:57731799-57731800 (Δθ=0.39)	-1.01	chr15_57731799_G_C	chr15_57439601_G_C	0	0	0.34	0.43	9	-41	9	0	34	ENST00000281282.6:c.1602G>C	ENSP00000281282.5:p.Gln534His	0	missense_variant&splice_region_variant	SNV	18.02	FALSE	FALSE	FALSE	.	4.686e-42	1.01 (0.82 - 1.24)	.	.	.	.	1	TOF	Male	Heterozygous	Unknown	None
.	.	COG1	chr17:71202957-71203319 (Δψ3=-0.22)	0.67	chr17_71202957_GTAAAGGC_G	chr17_73206818_GTAAAGGC_G	0	0	0.53	0.5	-9	-82	90	-1	24.7	ENST00000299886.9:c.2729+3_2729+9del	.	1	splice_donor_variant&intron_variant	Indel	11.185	FALSE	FALSE	FALSE	.	4.9379e-08	0.45 (0.31 - 0.65)	3.328e-05	1.061e-05	0.00011231	Uncertain_significance	1	TOF	Female	Heterozygous	Mother (neither parent affected)	None
.	.	COL12A1	chr6:75855961-75857390 (Δψ3=-0.51)	-0.83	chr6_75855961_C_T	chr6_75146245_C_T	0.31	0.95	0	0	-7	-1	-16	-1	32	ENST00000322507.13:c.4418-1G>A	.	1	splice_acceptor_variant	SNV	13.08	FALSE	FALSE	FALSE	.	0.97361	0.21 (0.16 - 0.28)	.	1e-06	0	Likely_pathogenic	1	TOF	Female	Heterozygous	Mother (unaffected)	None
.	.	COL16A1	chr1:32122046-32122633 (Δψ5=-0.44), chr1:32122670-32124088 (Δψ3=-0.41)	0.1	chr1_32122634_C_T	chr1_31657033_C_T	0	0	0.14	0.78	-33	35	26	0	23.3	ENST00000373672.8:c.4056G>A	ENSP00000362776.3:p.Glu1352%3D	2	splice_region_variant&synonymous_variant	SNV	7.14	FALSE	FALSE	FALSE	.	2.9031e-24	0.51 (0.41 - 0.63)	0	1e-06	0	.	1	TOF	Male	Heterozygous	Unknown	None
.	.	DCTN1	chr2:74590555-74592201 (Δψ3=-0.23)	0.81	chr2_74590736_T_C	chr2_74363609_T_C	0.23	0	0	0	19	5	5	-30	22.2	ENST00000628224.2:c.3146-182A>G	.	5	intron_variant	SNV	32.05	FALSE	FALSE	FALSE	.	0.084251	0.24 (0.16 - 0.36)	.	.	.	.	1	TOF	Male	Heterozygous	Unknown	None
.	.	DCUN1D4	chr4:52729674-52729835 (Δψ5=-0.44), chr4:52729674-52740436 (Δψ5=0.43), chr4:52729674-52740436 (Δψ3=0.43), chr4:52729876-52740436 (Δψ3=-0.44)	0.11	chr4_52729875_G_A	chr4_51863709_G_A	0	0	0.11	0.82	6	-39	6	0	35	ENST00000334635.10:c.136G>A	ENSP00000334625.5:p.Gly46Arg	0	missense_variant&splice_region_variant	SNV	12.015	FALSE	FALSE	FALSE	.	0.047486	0.30 (0.16 - 0.59)	.	.	4.88e-06	.	1	TOF	Female	Heterozygous	Unknown	None
.	.	DDHD2	chr8:38105354-38109429 (Δψ3=0.42), chr8:38107322-38109429 (Δψ3=-0.42), chr8:38105354-38107225 (Δψ5=-0.21), chr8:38105354-38109429 (Δψ5=0.21)	0.85	chr8_38107282_G_T	chr8_38249764_G_T	0	0	0	0.54	39	-43	-2	39	26	ENST00000397166.7:c.1305G>T	ENSP00000380352.2:p.Lys435Asn	39	missense_variant	SNV	31.625	FALSE	FALSE	FALSE	.	1.4321e-10	0.54 (0.39 - 0.77)	.	.	.	.	1	TOF	Male	Heterozygous	Father (neither parent affected)	None
Tier 2	Unknown	DICER1	chr14:95597845-95597846 (Δθ=0.21)	-1.08	No DNA variant identified	No DNA variant identified	.	.	.	.	.	.	.	.	.	.	.	.	.	.	15.5	.	.	.	AD	1	0.09 (0.05 - 0.17)	.	.	.	.	1	TOF	Female	.	.	None
Tier 1	Syndromic	DLL4	chr15:41224429-41224430 (Δθ=0.27)	-0.55	No DNA variant identified	No DNA variant identified	.	.	.	.	.	.	.	.	.	.	.	.	.	.	4.66	.	.	.	AD	0.99982	0.06 (0.02 - 0.19)	.	.	.	.	1	TOF	Female	.	.	None
Tier 1	Syndromic	DOCK6	chr19:11313386-11314756 (Δψ3=-0.5)	0.01	No DNA variant identified	No DNA variant identified	.	.	.	.	.	.	.	.	.	.	.	.	.	.	7.79	.	.	.	AR	1.2563e-26	0.58 (0.47 - 0.72)	.	.	.	.	1	TOF	Male	.	.	None
Tier 1	Syndromic	ELN	chr7:73478026-73480023 (Δψ5=-0.47), chr7:73478026-73481061 (Δψ5=0.37), chr7:73478026-73481061 (Δψ3=0.41)	-0.16	chr7_73480062_G_A	chr7_74065732_G_A	0	0	0.01	0.2	0	-38	-39	0	34	ENST00000252034.12:c.2032G>A	ENSP00000252034.7:p.Gly678Ser	0	missense_variant&splice_region_variant	SNV	16.585	FALSE	FALSE	FALSE	AD	2.1429e-14	0.64 (0.48 - 0.87)	2.742e-05	1e-06	0.00040806	Uncertain_significance	1	TOF	Male	Heterozygous	Mother (neither parent affected)	None
Tier 1	Syndromic	ELN	chr7:73457498-73457499 (Δθ=0.44)	-0.22	No DNA variant identified	No DNA variant identified	.	.	.	.	.	.	.	.	.	.	.	.	.	.	16.585	.	.	.	AD	2.1429e-14	0.64 (0.48 - 0.87)	.	.	.	.	1	TOF/PA	Female	.	.	None
.	.	ENO3	chr17:4859439-4859867 (Δψ5=-0.59), chr17:4859439-4860125 (Δψ5=0.58), chr17:4859439-4860125 (Δψ3=0.53), chr17:4859977-4860125 (Δψ3=-0.54)	-2.95	chr17_4859975_A_G	chr17_4956680_A_G	0	0	0	0.41	27	-3	-20	1	33	ENST00000519602.6:c.1175A>G	ENSP00000430055.2:p.Gln392Arg	1	missense_variant&splice_region_variant	SNV	172.57	FALSE	FALSE	FALSE	.	1.5718e-19	1.22 (0.90 - 1.69)	0	.	.	.	1	TOF	Male	Heterozygous	Unknown	None
Tier 1	Syndromic	EP300	chr22:41565620-41565621 (Δθ=0.25)	-0.34	No DNA variant identified	No DNA variant identified	.	.	.	.	.	.	.	.	.	.	.	.	.	.	7.74	.	.	.	AD	1	0.05 (0.03 - 0.10)	.	.	.	.	1	TOF	Male	.	.	None
.	.	FAM162A	chr3:122103147-122121606 (Δψ5=-0.54), chr3:122103147-122123104 (Δψ5=0.22), chr3:122103147-122126127 (Δψ5=0.29), chr3:122103147-122123104 (Δψ3=0.29), chr3:122121730-122123104 (Δψ3=-0.29), chr3:122103147-122126127 (Δψ3=0.2), chr3:122123211-122126127 (Δψ3=-0.21)	-3.24	chr3_122121730_G_A	chr3_122402883_G_A	0	0	0	0.99	36	-22	3	-1	32	ENST00000477892.5:c.157+1G>A	.	1	splice_donor_variant	SNV	38.44	FALSE	FALSE	FALSE	.	3.2417e-06	0.88 (0.53 - 1.52)	5.24e-06	.	4.88e-06	.	1	TOF	Male	Heterozygous	Unknown	None
.	.	FAT1	chr4:187511558-187516842 (Δψ5=-0.23)	0.89	chr4_187516353_C_T	chr4_186595199_C_T	0.29	0	0	0	-2	-8	-2	43	23.4	ENST00000441802.7:c.13138+490G>A	.	490	intron_variant	SNV	42.77	FALSE	FALSE	FALSE	.	1.1969e-12	0.34 (0.27 - 0.43)	.	1e-06	0	.	1	TOF	Female	Heterozygous	Unknown	None
Tier 2	Syndromic	FBN2	chr5:127710443-127710444 (Δθ=0.21)	-1.47	No DNA variant identified	No DNA variant identified	.	.	.	.	.	.	.	.	.	.	.	.	.	.	20.64	.	.	.	AD	1	0.14 (0.10 - 0.20)	.	.	.	.	1	TOF	Male	.	.	None
Tier 2	Syndromic	FBN2	chr5:127710444-127800416 (Δψ3=0.22), chr5:127782300-127800416 (Δψ3=-0.22)	-0.31	No DNA variant identified	No DNA variant identified	.	.	.	.	.	.	.	.	.	.	.	.	.	.	20.64	.	.	.	AD	1	0.14 (0.10 - 0.20)	.	.	.	.	1	TOF	Male	.	.	None
.	.	FDPS	chr1:155289480-155289584 (Δψ5=-0.45), chr1:155289480-155290199 (Δψ5=0.4), chr1:155289480-155290199 (Δψ3=0.3), chr1:155289720-155290199 (Δψ3=-0.3)	-2.97	chr1_155289584_G_A	chr1_155319793_G_A	0.97	0.99	0	0	2	1	-44	33	35	ENST00000368356.9:c.925-1G>A	.	1	splice_acceptor_variant	SNV	26.855	FALSE	FALSE	FALSE	.	0.0056199	0.35 (0.20 - 0.63)	.	.	.	.	1	TOF	Female	Heterozygous	Father (unaffected)	None
.	.	FGGY	chr1:60019900-60091659 (Δψ3=0.44), chr1:60073583-60091659 (Δψ3=-0.44), chr1:60019900-60073474 (Δψ5=-0.45), chr1:60019900-60091659 (Δψ5=0.46)	-0.13	chr1_60073587_G_A	chr1_59607915_G_A	0	0	0	0.42	19	-30	-31	-5	23.1	ENST00000303721.12:c.1011+5G>A	.	5	splice_region_variant&intron_variant	SNV	14.36	FALSE	FALSE	FALSE	.	3.1851e-18	0.89 (0.66 - 1.22)	0.00093151	0.0008787	0.00198494	.	1	TOF	Male	Heterozygous	Unknown	None
.	.	FLT1	chr13:28931823-28959021 (Δψ3=-0.52)	0.11	chr13_28931824_T_A	chr13_28357687_T_A	0.9	0.98	0	0	-14	-2	-20	-14	35	ENST00000282397.9:c.2117-2A>T	.	2	splice_acceptor_variant	SNV	23.72	FALSE	FALSE	FALSE	.	0.99983	0.15 (0.09 - 0.25)	.	.	.	.	1	TOF	Female	Heterozygous	Unknown	None
Tier 2	Unknown	FOXP1	chr3:71102925-71161686 (Δψ3=-0.26)	-2.13	No DNA variant identified	No DNA variant identified	.	.	.	.	.	.	.	.	.	.	.	.	.	.	24.355	.	.	.	AD	0.99998	0.07 (0.03 - 0.17)	.	.	.	.	1	TOF/DORV	Male	.	.	None
Tier 2	Unknown	FOXP1	chr3:71161686-71161687 (Δθ=0.21)	0.88	No DNA variant identified	No DNA variant identified	.	.	.	.	.	.	.	.	.	.	.	.	.	.	24.355	.	.	.	AD	0.99998	0.07 (0.03 - 0.17)	.	.	.	.	1	TOF	Female	.	.	None
Tier 2	Unknown	FOXP1	chr3:71408396-71542576 (Δψ5=-0.2)	0.38	No DNA variant identified	No DNA variant identified	.	.	.	.	.	.	.	.	.	.	.	.	.	.	24.355	.	.	.	AD	0.99998	0.07 (0.03 - 0.17)	.	.	.	.	1	TOF	Female	.	.	None
Tier 2	Unknown	GANAB	chr11:62407203-62407204 (Δθ=0.33)	2.23	No DNA variant identified	No DNA variant identified	.	.	.	.	.	.	.	.	.	.	.	.	.	.	19.195	.	.	.	.	0.99873	0.16 (0.10 - 0.27)	.	.	.	.	1	TOF	Female	.	.	None
.	.	GLRX3	chr10:131943584-131959059 (Δψ3=0.51), chr10:131958334-131959059 (Δψ3=-0.52), chr10:131943584-131958258 (Δψ5=-0.59), chr10:131943584-131959059 (Δψ5=0.61)	-2.44	chr10_131958258_G_A	chr10_130159994_G_A	0.11	0.94	0	0	8	1	8	13	32	ENST00000331244.10:c.202-1G>A	.	1	splice_acceptor_variant	SNV	19.075	FALSE	FALSE	FALSE	.	0.35753	0.23 (0.12 - 0.48)	0	.	0	.	1	TOF	Male	Heterozygous	Unknown	None
.	.	GLUD1	chr10:88819999-88820671 (Δψ3=0.41), chr10:88820583-88820671 (Δψ3=-0.41), chr10:88819999-88820444 (Δψ5=-0.52), chr10:88819999-88820671 (Δψ5=0.4), chr10:88820444-88820445 (Δθ=0.24)	0.9	chr10_88820606_T_C	chr10_87060849_T_C	0.08	0.52	0	0	6	-24	6	-24	0.677	ENST00000277865.5:c.1060-24A>G	.	24	intron_variant	SNV	31.975	TRUE	FALSE	FALSE	.	0.0070495	0.34 (0.20 - 0.61)	.	.	.	.	1	TOF	Male	Heterozygous	Unknown	None
.	.	GOLPH3L	chr1:150667327-150669467 (Δψ5=-0.27)	-1.31	chr1_150668339_T_G	chr1_150695863_T_G	0.77	0	0	0	-18	-2	-18	-2	3.156	ENST00000271732.8:c.-12-1013A>C	.	1013	intron_variant	SNV	7.215	FALSE	FALSE	TRUE	.	1.2615e-05	0.63 (0.39 - 1.06)	.	0.0006883	0.00319849	.	1	TOF	Male	Heterozygous	Unknown	None
.	.	GORASP1	chr3:39139981-39140843 (Δψ3=0.34), chr3:39140385-39140843 (Δψ3=-0.34), chr3:39139981-39140231 (Δψ5=-0.31), chr3:39139981-39140843 (Δψ5=0.31)	-1.53	chr3_39140228_T_C	chr3_39098737_T_C	0	0	0	0.8	22	48	16	4	23.5	ENST00000319283.7:c.1069+4A>G	.	4	splice_region_variant&intron_variant	SNV	12.85	FALSE	FALSE	FALSE	.	0.019543	0.34 (0.19 - 0.68)	.	.	.	.	1	TOF	Female	Heterozygous	Unknown	None
.	.	GPCPD1	chr20:5542176-5542177 (Δθ=0.28)	-1.9	chr20_5542188_T_C	chr20_5561542_T_C	0.63	0.32	0.01	0	-1	-12	-7	-19	32	ENST00000379019.7:c.1330-12A>G	.	12	intron_variant	SNV	7.9	FALSE	FALSE	FALSE	.	0.2018	0.24 (0.14 - 0.42)	.	.	.	.	1	TOF/DORV	Male	Heterozygous	Unknown	None
.	.	GSAP	chr7:77010672-77011890 (Δψ3=-0.36)	-1.39	chr7_77010672_C_A	chr7_77381355_C_A	0.07	0.97	0	0	-34	-1	-34	-50	26.4	ENST00000257626.12:c.527-1G>T	.	1	splice_acceptor_variant	SNV	3.67	FALSE	FALSE	FALSE	.	2.5479e-23	0.77 (0.60 - 1.00)	0	.	.	.	1	TOF	Male	Heterozygous	Unknown	None
.	.	IFIH1	chr2:163124080-163124596 (Δψ5=-0.53), chr2:163124080-163128735 (Δψ5=0.53), chr2:163124080-163128735 (Δψ3=0.59), chr2:163124788-163128735 (Δψ3=-0.59)	0.42	chr2_163124596_C_T	chr2_162268086_C_T	0	0	0.07	0.98	45	1	45	1	31	ENST00000649979.2:c.2807+1G>A	.	1	splice_donor_variant	SNV	4.025	FALSE	FALSE	FALSE	.	6.9819e-44	1.25 (1.01 - 1.55)	0.00631002	0.00388727	0.00787372	Benign/Likely_benign	1	TOF	Male	Heterozygous	Unknown	None
Tier 2	Unknown	IFT80	chr3:160116933-160116934 (Δθ=0.41)	1.47	chr3_160116849_G_C	chr3_160399061_G_C	0.01	0	0.38	0	0	-44	1	49	8.201	ENST00000326448.12:c.-47+85C>G	.	85	intron_variant	SNV	8.225	FALSE	FALSE	FALSE	.	1.4059e-19	0.75 (0.57 - 0.99)	.	.	.	.	1	TOF	Female	Heterozygous	Unknown	None
.	.	IGSF5	chr21:41160660-41160661 (Δθ=0.2)	2.04	chr21_41160683_A_G	chr21_39788756_A_G	0	0	0.23	0	-23	45	-1	-23	0.613	ENST00000380588.4:c.956+568A>G	.	568	intron_variant	SNV	2.075	FALSE	FALSE	FALSE	.	3.6345e-17	1.19 (0.86 - 1.68)	.	.	.	.	1	TOF	Female	Heterozygous	Unknown	None
.	.	ITPR2	chr12:26647274-26648084 (Δψ5=-0.38)	-3.33	chr12_26648084_C_A	chr12_26495151_C_A	0	0	0.81	1	-31	30	8	1	35	ENST00000381340.8:c.5182+1G>T	.	1	splice_donor_variant	SNV	7.73	FALSE	FALSE	FALSE	.	5.7127e-29	0.50 (0.42 - 0.62)	.	.	.	.	1	TOF	Male	Heterozygous	Unknown	None
.	.	KITLG	chr12:88900156-88900804 (Δψ3=-0.51)	0.51	chr12_88900157_T_C	chr12_88506380_T_C	0	0.83	0	0	-11	-2	-7	-2	26	ENST00000644744.1:c.715-2A>G	.	2	splice_acceptor_variant	SNV	6.905	FALSE	FALSE	FALSE	.	0.85024	0.13 (0.05 - 0.42)	2.45e-05	0.00014917	6.803e-05	.	1	TOF	Male	Heterozygous	Unknown	TBX20:c.545+1G>C
Tier 2	Syndromic	KMT2A	chr11:118352429-118352430 (Δθ=0.26)	-0.95	No DNA variant identified	No DNA variant identified	.	.	.	.	.	.	.	.	.	.	.	.	.	.	12.685	.	.	.	AD	1	0.03 (0.01 - 0.06)	.	.	.	.	1	TOF/PA	Female	.	.	None
.	.	LIPA	chr10:90975767-90982267 (Δψ5=-0.32), chr10:90975767-90983440 (Δψ5=0.32), chr10:90975767-90983440 (Δψ3=0.29), chr10:90982340-90983440 (Δψ3=-0.29)	-0.34	chr10_90982268_C_T	chr10_89222511_C_T	0	0	0	0.91	-26	0	-26	0	20.6	ENST00000336233.10:c.894G>A	ENSP00000337354.5:p.Gln298%3D	2	splice_region_variant&synonymous_variant	SNV	8.035	FALSE	FALSE	FALSE	.	5.532e-07	0.63 (0.41 - 1.00)	0.00081044	0.0005797	0.00129078	Pathogenic/Likely_pathogenic	1	TOF	Male	Heterozygous	Unknown	None
.	.	LRBA	chr4:151511864-151511865 (Δθ=0.49)	-0.49	chr4_151511865_C_T	chr4_150590713_C_T	0	0	0.2	0.65	-9	11	-9	0	35	ENST00000651943.2:c.6193G>A	ENSP00000498582.2:p.Gly2065Ser	2	missense_variant&splice_region_variant	SNV	9.44	FALSE	FALSE	FALSE	.	7.1503e-12	0.33 (0.26 - 0.42)	0	.	0	Uncertain_significance	1	TOF	Male	Heterozygous	Father (neither parent affected)	None
.	.	LRRC2	chr3:46586744-46607666 (Δψ3=0.2), chr3:46593101-46607666 (Δψ3=-0.27)	-0.53	chr3_46593058_G_A	chr3_46551568_G_A	0.43	0.22	0	0	-18	42	-18	43	15.49	ENST00000395905.8:c.24C>T	ENSP00000379241.3:p.Phe8%3D	42	synonymous_variant	SNV	38.395	FALSE	FALSE	FALSE	.	5.5017e-07	0.71 (0.45 - 1.14)	0.00018332	4.269e-05	7.29e-05	.	1	TOF	Male	Heterozygous	Unknown	None
.	.	LRRFIP2	chr3:37190530-37216029 (Δψ5=-0.51)	-0.78	chr3_37196231_TTTTGCCACAGTAAAAG_T	chr3_37154740_TTTTGCCACAGTAAAAG_T	0.35	0	0	0	-16	-84	-83	-84	17.02	ENST00000336686.9:c.-55-5718_-55-5703del	.	5702	intron_variant	Indel	38.565	FALSE	FALSE	FALSE	.	2.5833e-25	0.77 (0.61 - 0.98)	.	.	0.00660409	.	1	TOF	Male	Heterozygous	Unknown	None
.	.	MAN2C1	chr15:75657007-75658862 (Δψ5=-0.2)	-3.19	chr15_75658862_C_T	chr15_75366521_C_T	0	0	0	0.97	-48	24	-48	1	32	ENST00000267978.10:c.422+1G>A	.	1	splice_donor_variant	SNV	34.04	FALSE	FALSE	FALSE	.	2.7689e-29	0.85 (0.68 - 1.08)	0.00018367	4.266e-05	0.00035397	.	1	TOF/DORV	Male	Heterozygous	Unknown	None
Tier 1	Syndromic	MAP2K1	chr15:66679765-66679766 (Δθ=0.38)	-0.54	No DNA variant identified	No DNA variant identified	.	.	.	.	.	.	.	.	.	.	.	.	.	.	7.94	.	.	.	AD	0.89669	0.15 (0.06 - 0.38)	.	.	.	.	1	TOF	Male	.	.	None
.	.	MED24	chr17:38209889-38210613 (Δψ5=-0.54)	-1.08	chr17_38210614_C_T	chr17_40054361_C_T	0	0	0.28	0.64	-47	0	-46	0	26	ENST00000394128.7:c.-38G>A	.	2	splice_region_variant&5_prime_UTR_variant	SNV	14.19	FALSE	FALSE	FALSE	.	3.3214e-11	0.50 (0.37 - 0.70)	.	0.00096084	0.00409906	.	1	TOF/DORV	Male	Heterozygous	Unknown	None
.	.	MS4A6A	chr11:59939727-59940500 (Δψ3=-0.66)	-1.06	chr11_59939727_C_G	chr11_60172254_C_G	0.9	0.59	0	0	-3	-1	-31	-3	29.8	ENST00000528851.5:c.*747G>C	.	1	3_prime_UTR_variant	SNV	15.365	FALSE	FALSE	FALSE	.	8.3775e-13	1.66 (1.06 - 1.95)	0.00012036	0.00055465	0.00215835	.	1	TOF/DORV	Female	Heterozygous	Unknown	None
.	.	MSH3	chr5:80083492-80088551 (Δψ5=-0.27)	-3.1	chr5_80086504_A_G	chr5_80790685_A_G	0.02	0	0.27	0	-4	-7	-5	15	14.32	ENST00000265081.7:c.2544-2048A>G	.	2048	intron_variant	SNV	4.255	FALSE	FALSE	TRUE	.	7.4413e-31	0.91 (0.72 - 1.16)	.	0.00353048	0.00412504	.	1	TOF	Male	Heterozygous	Unknown	None
.	.	NDUFC1	chr4:140218598-140221755 (Δψ3=0.25)	-1.02	chr4_140218536_C_T	chr4_139297382_C_T	0	0	0.47	0	43	3	3	-8	19.18	ENST00000394223.2:c.-163+3G>A	.	1422	splice_region_variant&intron_variant	SNV	105.23	FALSE	FALSE	FALSE	.	0.10105	0.41 (0.17 - 1.27)	.	2.531e-05	0.00308178	.	1	TOF	Female	Heterozygous	Unknown	None
.	.	NEK10	chr3:27350497-27352439 (Δψ5=-0.32)	-0.03	chr3_27351141_C_T	chr3_27309650_C_T	0.37	0	0	0	-2	-12	-2	-12	13.42	ENST00000429845.6:c.637-645G>A	.	645	intron_variant	SNV	6.175	FALSE	FALSE	FALSE	.	7.6572e-10	0.52 (0.37 - 0.74)	.	6.263e-05	0.00041935	.	1	TOF/DORV	Male	Heterozygous	Unknown	None
Tier 2	Unknown	NFATC3	chr16:68160513-68160514 (Δθ=0.21)	0.83	No DNA variant identified	No DNA variant identified	.	.	.	.	.	.	.	.	.	.	.	.	.	.	10.345	.	.	.	.	0.99813	0.13 (0.07 - 0.26)	.	.	.	.	1	TOF	Female	.	.	None
.	.	NRAP	chr10:115401232-115405583 (Δψ5=-0.23), chr10:115401232-115406681 (Δψ5=0.24), chr10:115401232-115406681 (Δψ3=0.3), chr10:115405701-115406681 (Δψ3=-0.34)	-1.06	chr10_115405701_C_A	chr10_113645942_C_A	0.65	0.99	0	0	-12	-1	-5	-11	35	ENST00000359988.4:c.994-1G>T	.	1	splice_acceptor_variant	SNV	290.465	FALSE	FALSE	FALSE	.	3.2577e-50	0.83 (0.70 - 1.00)	0.0002939	1.795e-05	9.583e-05	.	1	TOF	Female	Heterozygous	Unknown	None
Tier 1	Syndromic	NSD1	chr5:176671195-176671196 (Δθ=0.2)	-1.53	No DNA variant identified	No DNA variant identified	.	.	.	.	.	.	.	.	.	.	.	.	.	.	20.015	.	.	.	AD	1	0.05 (0.02 - 0.10)	.	.	.	.	1	TOF/PA	Female	.	.	None
.	.	OBSCN	chr1:228404989-228404990 (Δθ=0.26), chr1:228404990-228407024 (Δψ3=-0.2)	0.63	chr1_228404990_G_C	chr1_228217289_G_C	0	0	0.13	0.99	10	-1	10	-1	28.6	ENST00000570156.7:c.2653+1G>C	.	1	splice_donor_variant	SNV	57.44	FALSE	FALSE	FALSE	.	1.8605e-164	0.79 (0.72 - 0.87)	0.0003734	.	0.00223931	.	1	TOF/DORV	Male	Heterozygous	Unknown	None
.	.	OBSCN	chr1:228558458-228558723 (Δψ3=-0.23)	0.07	chr1_228558715_C_A	chr1_228371014_C_A	0.91	0.41	0	0	2	9	1	38	6.818	ENST00000570156.7:c.23116-9C>A	.	9	intron_variant	SNV	57.44	FALSE	FALSE	FALSE	.	1.8605e-164	0.79 (0.72 - 0.87)	3.48e-06	.	0	.	1	TOF	Male	Heterozygous	Unknown	None
.	.	PCYT2	chr17:79866511-79866751 (Δψ5=-0.54), chr17:79866511-79867389 (Δψ5=0.54), chr17:79866511-79867389 (Δψ3=0.53), chr17:79866914-79867389 (Δψ3=-0.54)	0.67	chr17_79866747_C_T	chr17_81908871_C_T	0	0	0.33	0.77	3	46	26	5	24.3	ENST00000538936.7:c.340+5G>A	.	5	splice_region_variant&intron_variant	SNV	8.12	FALSE	FALSE	FALSE	.	0.0008643	0.40 (0.24 - 0.70)	3.19e-06	.	.	.	1	TOF/PA	Male	Heterozygous	Father (neither parent affected)	None
.	.	PILRB	chr7:99957161-99964971 (Δψ5=-0.52)	-0.01	chr7_99964750_C_G	chr7_100367127_C_G	0.15	0	0.78	0	-29	37	-1	37	15.35	ENST00000609309.2:c.656-222C>G	.	222	intron_variant	SNV	9.49	FALSE	FALSE	FALSE	.	0.00012455	0.73 (0.42 - 1.37)	.	0.0013559	0.0127369	.	1	TOF	Male	Heterozygous	Unknown	None
.	.	PLAA	chr9:26913946-26917094 (Δψ5=-0.46), chr9:26913946-26919307 (Δψ5=0.46), chr9:26913946-26919307 (Δψ3=0.37), chr9:26917164-26919307 (Δψ3=-0.39)	1.36	chr9_26917089_TC_T	chr9_26917091_TC_T	0.01	0	0	0.44	-42	20	-16	6	14.33	ENST00000397292.8:c.1486+5del	.	6	splice_region_variant&intron_variant	Indel	11.89	FALSE	FALSE	FALSE	.	0.46873	0.22 (0.13 - 0.40)	2.447e-05	2.531e-05	7.91e-05	.	1	TOF	Male	Heterozygous	Unknown	None
.	.	POLR3F	chr20:18448213-18449587 (Δψ5=-0.52)	-0.77	chr20_18449586_A_T	chr20_18468942_A_T	0.87	0.97	0	0	10	2	-37	47	34	ENST00000377603.5:c.63-2A>T	.	2	splice_acceptor_variant	SNV	4.515	FALSE	FALSE	FALSE	.	1.038e-06	0.66 (0.42 - 1.07)	.	.	4.88e-06	.	1	TOF/DORV	Male	Heterozygous	Unknown	None
.	.	PRDX1	chr1:45984727-45987500 (Δψ5=-0.5), chr1:45987500-45987501 (Δθ=0.2)	-1.64	chr1_45987311_G_C	chr1_45521639_G_C	0.01	0	0.79	0.14	-1	-5	0	-30	2.25	ENST00000319248.13:c.-12+190C>G	.	32	intron_variant	SNV	63.37	FALSE	FALSE	FALSE	.	7.6959e-10	1.40 (0.88 - 1.91)	.	2.535e-05	0.00026296	.	1	TOF	Male	Heterozygous	Unknown	None
Tier 2	Unknown	PRKG1	chr10:53667330-53667331 (Δθ=0.26)	-0.82	No DNA variant identified	No DNA variant identified	.	.	.	.	.	.	.	.	.	.	.	.	.	.	7.375	.	.	.	.	0.99938	0.10 (0.05 - 0.23)	.	.	.	.	1	TOF	Female	.	.	None
.	.	PTGR2	chr14:74343872-74345798 (Δψ5=-0.32), chr14:74343872-74346757 (Δψ5=0.33)	0.09	chr14_74345785_A_G	chr14_73879082_A_G	0.1	0.4	0	0	1	14	1	29	11.16	ENST00000555661.5:c.520-14A>G	.	14	intron_variant	SNV	15.28	FALSE	FALSE	FALSE	.	2.7131e-07	0.68 (0.44 - 1.08)	1.577e-05	6.261e-05	0.00022232	.	1	TOF	Male	Heterozygous	Unknown	None
.	.	PXDNL	chr8:52287292-52320626 (Δψ5=-0.22), chr8:52322122-52323809 (Δψ3=-0.28), chr8:52323140-52323809 (Δψ3=0.2)	-1.05	chr8_52322127_A_C	chr8_51409567_A_C	0	0.76	0	0	6	-6	32	-12	11.85	ENST00000356297.5:c.2063-6T>G	.	6	splice_region_variant&intron_variant	SNV	21.075	FALSE	FALSE	FALSE	.	2.2028e-35	0.88 (0.71 - 1.09)	0.00011636	0.00034422	0.00216227	.	1	TOF	Male	Heterozygous	Unknown	None
.	.	PXDNL	chr8:52287292-52320626 (Δψ5=-0.22), chr8:52322122-52323809 (Δψ3=-0.28), chr8:52323140-52323809 (Δψ3=0.2)	-1.05	chr8_52322148_A_T	chr8_51409588_A_T	0	0.36	0	0	45	-27	-27	-33	0.116	ENST00000356297.5:c.2063-27T>A	.	27	intron_variant	SNV	21.075	FALSE	FALSE	FALSE	.	2.2028e-35	0.88 (0.71 - 1.09)	1.049e-05	.	0.00011272	.	1	TOF	Male	Heterozygous	Unknown	None
.	.	PXMP2	chr12:133264379-133266848 (Δψ3=-0.36)	0.55	chr12_133264677_G_T	chr12_132688091_G_T	0	0	0.95	0	-18	21	-2	35	6.406	ENST00000317479.8:c.122+299G>T	.	299	intron_variant	SNV	20.45	FALSE	FALSE	FALSE	.	0.009178	0.56 (0.27 - 1.27)	.	0.00107315	0.00411962	.	1	TOF	Female	Heterozygous	Unknown	None
Tier 2	Unknown	RAD51C	chr17:56780691-56798106 (Δψ3=0.27), chr17:56787352-56798106 (Δψ3=-0.37), chr17:56780691-56798106 (Δψ5=0.27)	-0.45	chr17_56787352_G_T	chr17_58709991_G_T	0	0	0	1	15	-41	3	-1	28.9	ENST00000337432.9:c.837+1G>T	.	1	splice_donor_variant	SNV	12.425	FALSE	FALSE	FALSE	.	6.1906e-14	1.03 (0.72 - 1.49)	.	.	.	Likely_pathogenic	1	TOF	Male	Heterozygous	Unknown	None
.	.	RANGAP1	chr22:41670732-41676936 (Δψ3=-0.32)	-2.44	chr22_41670733_T_C	chr22_41274729_T_C	0.66	0.99	0	0	-8	-2	-1	-2	34	ENST00000356244.8:c.113-2A>G	.	2	splice_acceptor_variant	SNV	4.835	FALSE	FALSE	FALSE	.	0.025531	0.30 (0.17 - 0.53)	0	.	.	.	1	TOF	Male	Heterozygous	Unknown	None
Tier 2	Unknown	RAPGEF5	chr7:22184661-22184662 (Δθ=0.24)	0.23	No DNA variant identified	No DNA variant identified	.	.	.	.	.	.	.	.	.	.	.	.	.	.	14.03	.	.	.	.	0.98099	0.17 (0.10 - 0.30)	.	.	.	.	1	TOF	Female	.	.	None
.	.	RASSF4	chr10:45486518-45488716 (Δψ3=0.38), chr10:45487451-45488716 (Δψ3=-0.38)	0.31	chr10_45487388_G_A	chr10_44991940_G_A	0	0.2	0	0	2	-35	-35	-6	13.21	ENST00000340258.10:c.843G>A	ENSP00000339692.4:p.Leu281%3D	37	synonymous_variant	SNV	28.59	FALSE	FALSE	FALSE	.	1.7281e-13	1.06 (0.74 - 1.55)	2.743e-05	.	0	.	1	TOF/DORV	Male	Heterozygous	Unknown	None
.	.	RNF4	chr4:2470986-2492063 (Δψ3=-0.45)	-0.21	chr4_2470985_G_A	chr4_2469258_G_A	0	0	0.13	0.38	20	10	-29	0	15.95	ENST00000314289.13:c.-158G>A	.	0	splice_region_variant&5_prime_UTR_variant	SNV	12.485	FALSE	FALSE	FALSE	.	0.79973	0.10 (0.04 - 0.49)	.	0.00380667	0.00683307	.	1	TOF	Male	Heterozygous	Unknown	None
.	.	RPL3L	chr16:1994895-1995499 (Δψ5=-0.48), chr16:1994895-1995835 (Δψ5=0.48), chr16:1994895-1995835 (Δψ3=0.5), chr16:1995620-1995835 (Δψ3=-0.5)	-0.62	chr16_1995499_C_T	chr16_1945498_C_T	0	0	0	0.99	-43	48	50	1	32	ENST00000268661.8:c.1167+1G>A	.	1	splice_donor_variant	SNV	67.41	FALSE	FALSE	FALSE	.	4.947e-16	1.13 (0.81 - 1.61)	0.00107054	0.00146911	0.00252274	.	1	TOF	Female	Heterozygous	Unknown	None
Tier 1	Syndromic	RPL5	chr1:93307322-93307323 (Δθ=0.23)	-0.9	No DNA variant identified	No DNA variant identified	.	.	.	.	.	.	.	.	.	.	.	.	.	.	300.77	.	.	.	AD	0.99776	0.00 (0.00 - 0.17)	.	.	.	.	1	TOF	Male	.	.	None
Tier 1	Syndromic	RPL5	chr1:93306196-93306197 (Δθ=0.24)	0.64	No DNA variant identified	No DNA variant identified	.	.	.	.	.	.	.	.	.	.	.	.	.	.	300.77	.	.	.	AD	0.99776	0.00 (0.00 - 0.17)	.	.	.	.	1	TOF	Female	.	.	None
.	.	RRP1	chr21:45217982-45219450 (Δψ3=-0.41)	-0.2	chr21_45217936_C_T	chr21_43798055_C_T	0	0	0.45	0.56	45	-48	-6	45	14.48	ENST00000497547.2:c.766C>T	ENSP00000417464.1:p.Arg256Cys	45	missense_variant	SNV	2.34	FALSE	FALSE	FALSE	.	7.4869e-05	0.45 (0.28 - 0.74)	0.00201703	0.00175419	0.00571771	.	1	TOF	Female	Heterozygous	Unknown	None
.	.	SAMHD1	chr20:35526948-35533766 (Δψ3=0.37), chr20:35532653-35533766 (Δψ3=-0.37), chr20:35526948-35532559 (Δψ5=-0.42), chr20:35526948-35533766 (Δψ5=0.39)	-1.98	chr20_35532555_C_T	chr20_36904152_C_T	0	0	0	0.8	5	39	-23	5	16.96	ENST00000646673.2:c.1503+5G>A	.	5	splice_region_variant&intron_variant	SNV	7.725	FALSE	FALSE	FALSE	.	6.4524e-13	0.67 (0.49 - 0.94)	.	.	.	.	1	TOF	Male	Heterozygous	Unknown	None
.	.	SARS	chr1:109778729-109779012 (Δψ5=-0.63), chr1:109778729-109779865 (Δψ5=0.63), chr1:109778729-109779865 (Δψ3=0.48), chr1:109779171-109779865 (Δψ3=-0.48)	1.33	chr1_109779169_A_G	chr1_109236547_A_G	0	0	0.22	0.25	1	-49	20	1	30	ENST00000234677.7:c.1256A>G	ENSP00000234677.2:p.Lys419Arg	1	missense_variant&splice_region_variant	SNV	32.37	FALSE	FALSE	FALSE	.	0.99925	0.07 (0.03 - 0.21)	.	.	.	.	1	TOF	Male	Heterozygous	Unknown	None
Tier 2	Unknown	SBDS	chr7:66458405-66459198 (Δψ5=-0.23)	-3.66	chr7_66459197_A_G	chr7_66994210_A_G	0	0	0.64	0.93	10	27	10	2	34	ENST00000246868.7:c.258+2T>C	.	2	splice_donor_variant	SNV	82.27	FALSE	FALSE	FALSE	.	6.2076e-05	0.68 (0.40 - 1.23)	0.00367832	0.00330272	0.00367542	Pathogenic/Likely_pathogenic	1	TOF	Male	Heterozygous	Unknown	None
.	.	SEC16B	chr1:177905501-177906348 (Δψ3=-0.45)	0.37	chr1_177905432_C_T	chr1_177936297_C_T	0	0	0.03	1	-48	0	19	1	28.7	ENST00000308284.10:c.2571+1G>A	.	1	splice_donor_variant	SNV	0.575	FALSE	FALSE	FALSE	.	2.0871e-25	0.75 (0.60 - 0.96)	.	.	.	.	1	TOF	Male	Heterozygous	Mother (neither parent affected)	None
.	.	SENP6	chr6:76412789-76419242 (Δψ3=-0.33)	-0.73	chr6_76412746_A_T	chr6_75703030_A_T	0	0	0.89	0.55	12	-27	-6	42	32	ENST00000447266.7:c.2674A>T	ENSP00000402527.2:p.Asn892Tyr	42	missense_variant	SNV	30.86	FALSE	FALSE	FALSE	.	0.99998	0.11 (0.06 - 0.22)	0.00241822	0.00198183	0.0037328	.	1	TOF	Female	Heterozygous	Mother (neither parent affected)	None
.	.	SEPT7	chr7:35930404-35937857 (Δψ3=-0.38)	2.05	chr7_35930400_CTAAG_C	chr7_35890790_CTAAG_C	0	0	0.74	1	7	-48	31	3	34	ENST00000350320.10:c.998+4_998+7del	.	3	splice_donor_variant&coding_sequence_variant	Indel	76.69	FALSE	FALSE	FALSE	.	0.99924	0.04 (0.01 - 0.19)	4.17e-06	.	0	.	1	TOF	Female	Heterozygous	Mother (acquired mitral valve prolapse)	None
.	.	SLC25A16	chr10:70246970-70248223 (Δψ5=-0.3), chr10:70246970-70252888 (Δψ5=0.3), chr10:70246970-70252888 (Δψ3=0.39), chr10:70248387-70252888 (Δψ3=-0.39)	-1.55	chr10_70248221_T_G	chr10_68488464_T_G	0	0	0	0.96	-36	15	-34	3	12.91	ENST00000609923.6:c.773+3A>C	.	3	splice_region_variant&intron_variant	SNV	6.565	FALSE	FALSE	FALSE	.	1.2089e-06	0.65 (0.41 - 1.05)	0.00011545	0.00014916	0.000182	.	1	TOF	Male	Heterozygous	Mother (neither parent affected)	None
.	.	SPTAN1	chr9:131347123-131348026 (Δψ5=-0.51)	0.68	chr9_131348025_A_G	chr9_128585746_A_G	0.99	1	0	0	17	2	19	17	35	ENST00000372739.7:c.2561-2A>G	.	2	splice_acceptor_variant	SNV	57.88	FALSE	FALSE	FALSE	.	1	0.06 (0.03 - 0.10)	.	.	.	.	1	TOF	Male	Heterozygous	Mother (neither parent affected)	None
.	.	SRL	chr16:4245788-4247799 (Δψ5=-0.48)	-0.05	chr16_4247858_T_TTTAC	chr16_4197857_T_TTTAC	0.01	0	0.98	0.79	91	58	5	-58	35	ENST00000399609.7:c.314_317dup	ENSP00000382518.3:p.Ser107Ter	58	stop_gained&frameshift_variant	Indel	83.435	FALSE	FALSE	FALSE	.	8.0004e-08	0.76 (0.50 - 1.21)	.	.	.	.	1	TOF	Male	Heterozygous	Unknown	None
.	.	SUN2	chr22:39138561-39141688 (Δψ3=-0.2)	-2.94	chr22_39141148_T_C	chr22_38745143_T_C	0.25	0	0	0	33	2	33	-2	2.453	ENST00000405510.5:c.813+541A>G	.	541	intron_variant	SNV	15.14	FALSE	FALSE	TRUE	.	1.9389e-08	0.45 (0.32 - 0.65)	0.00018667	0.0005534	0.00249167	.	1	TOF	Male	Heterozygous	Unknown	None
.	.	TBC1D7	chr6:13316941-13321139 (Δψ5=-0.23), chr6:13321328-13325325 (Δψ3=-0.24)	-1.11	chr6_13321329_T_C	chr6_13321097_T_C	0.08	1	0	0	-37	-2	-37	-49	25.7	ENST00000379300.8:c.194-2A>G	.	2	splice_acceptor_variant	SNV	7.395	FALSE	FALSE	FALSE	.	2.9441e-12	1.08 (0.74 - 1.61)	0	.	.	.	1	TOF	Male	Heterozygous	Father (neither parent affected)	None
.	.	TBCEL	chr11:120926018-120929053 (Δψ5=-0.26), chr11:120926018-120929053 (Δψ3=-0.31)	1.84	chr11_120928185_G_C	chr11_121057476_G_C	0.32	0	0	0	32	1	-6	0	15.61	ENST00000422003.6:c.713-869G>C	.	869	intron_variant	SNV	11.495	FALSE	FALSE	FALSE	.	0.97472	0.10 (0.04 - 0.31)	.	1e-06	0.00861979	.	1	TOF	Female	Heterozygous	Unknown	None
Tier 1	Isolated	TBX20	chr7:35284670-35288288 (Δψ5=-0.54), chr7:35284670-35288357 (Δψ5=0.52), chr7:35288357-35288358 (Δθ=-0.51)	0.79	chr7_35288288_C_G	chr7_35248676_C_G	0	0	0.62	1	-32	1	-32	1	35	ENST00000408931.4:c.545+1G>C	.	1	splice_donor_variant	SNV	37.975	FALSE	FALSE	FALSE	AD	0.97302	0.10 (0.04 - 0.32)	.	.	.	.	1	TOF	Male	Heterozygous	Unknown	None
.	.	TDP2	chr6:24651298-24653210 (Δψ3=-0.62)	-0.08	chr6_24651300_G_C	chr6_24651072_G_C	0.03	0.5	0	0	-11	-3	-2	-41	17.87	ENST00000378198.9:c.808-3C>G	.	3	splice_region_variant&intron_variant	SNV	8.16	FALSE	FALSE	FALSE	.	1.134e-08	0.74 (0.49 - 1.13)	1.836e-05	1e-06	5.925e-05	.	1	TOF	Male	Heterozygous	Mother (neither parent affected)	None
.	.	TEAD2	chr19:49862691-49862692 (Δθ=0.21)	-2.38	chr19_49862692_C_T	chr19_49359435_C_T	0	0	0.25	0.88	-2	-1	-16	0	24	ENST00000593945.6:c.297G>A	ENSP00000469640.2:p.Gln99%3D	2	splice_region_variant&synonymous_variant	SNV	16.68	FALSE	FALSE	FALSE	.	1.5226e-06	0.51 (0.34 - 0.80)	0	.	0	.	1	TOF/DORV	Male	Heterozygous	Unknown	None
.	.	TEX264	chr3:51733591-51737739 (Δψ3=-0.35), chr3:51733590-51733591 (Δθ=0.25)	-2.26	chr3_51733593_A_C	chr3_51699577_A_C	0	0	0.35	0.83	-16	-15	6	-3	22	ENST00000341333.10:c.649+3A>C	.	3	splice_region_variant&intron_variant	SNV	12.305	FALSE	FALSE	FALSE	.	0.16412	0.29 (0.13 - 0.74)	1.572e-05	.	1.972e-05	.	1	TOF/DORV	Male	Heterozygous	Unknown	None
.	.	THSD4	chr15:72040933-72040934 (Δθ=0.29), chr15:72040934-72050240 (Δψ3=-0.2)	-0.89	chr15_72040938_G_A	chr15_71748599_G_A	0	0	0.43	0.44	-5	-37	40	-5	28.1	ENST00000261862.7:c.270-31943G>A	.	5	intron_variant	SNV	31.67	FALSE	FALSE	FALSE	.	4.8082e-07	0.39 (0.28 - 0.57)	.	1e-06	0	.	1	TOF	Male	Heterozygous	Unknown	None
Tier 2	Unknown	TLN1	chr9:35699459-35699970 (Δψ5=-0.37)	1	No DNA variant identified	No DNA variant identified	.	.	.	.	.	.	.	.	.	.	.	.	.	.	51.59	.	.	.	.	1	0.08 (0.05 - 0.13)	.	.	.	.	1	TOF	Male	.	.	None
.	.	TMEM144	chr4:159140543-159154052 (Δψ5=-0.32)	-0.99	chr4_159154098_G_A	chr4_158232946_G_A	0	0	0	0.26	36	-45	2	36	0.387	ENST00000296529.11:c.459G>A	ENSP00000296529.6:p.Thr153%3D	36	synonymous_variant	SNV	6.745	FALSE	FALSE	FALSE	.	4.3842e-11	0.90 (0.62 - 1.35)	7.86e-06	.	.	.	1	TOF	Male	Heterozygous	Father (patent ductus arteriosus)	None
Tier 2	Unknown	TOR1AIP1	chr1:179877809-179886586 (Δψ3=0.38), chr1:179883190-179886586 (Δψ3=-0.38), chr1:179877809-179883132 (Δψ5=-0.22), chr1:179877809-179886586 (Δψ5=0.21)	0.05	chr1_179883190_G_A	chr1_179914055_G_A	0	0	0	0.93	7	-50	9	-1	27.4	ENST00000606911.7:c.964+1G>A	.	1	splice_donor_variant	SNV	22.405	FALSE	FALSE	FALSE	.	1.2719e-09	0.62 (0.43 - 0.91)	0.00535395	0.00309036	0.0580099	Benign	1	TOF	Female	Heterozygous	Unknown	None
.	.	TRDN	chr6:123542668-123545237 (Δψ5=-0.43)	0.38	chr6_123543938_T_C	chr6_123222793_T_C	0.28	0	0.26	0	-1	-12	-46	19	0.783	ENST00000334268.9:c.2015-1271A>G	.	1271	intron_variant	SNV	134.35	FALSE	FALSE	TRUE	.	8.357e-22	0.78 (0.60 - 1.02)	.	.	.	.	1	TOF	Female	Heterozygous	Unknown	None
.	.	TRIM54	chr2:27522285-27527826 (Δψ3=-0.39)	-0.42	chr2_27522283_AG_A	chr2_27299415_AG_A	0	0	0.47	1	0	-43	0	1	38	ENST00000380075.7:c.513+1del	.	1	frameshift_variant&splice_region_variant	Indel	50.89	FALSE	FALSE	FALSE	.	5.5065e-18	1.21 (0.88 - 1.69)	0.00020872	0.00024472	0.0004049	Uncertain_significance	1	TOF/DORV	Female	Heterozygous	Unknown	None
.	.	TRIM54	chr2:27522285-27528451 (Δψ5=0.47), chr2:27522285-27528451 (Δψ3=0.43), chr2:27527923-27528451 (Δψ3=-0.45)	-2.43	chr2_27527922_G_A	chr2_27305054_G_A	0	0	0.34	0.33	0	-26	-18	0	23.8	ENST00000380075.7:c.609G>A	ENSP00000369415.3:p.Glu203%3D	0	splice_region_variant&synonymous_variant	SNV	50.89	FALSE	FALSE	FALSE	.	5.5065e-18	1.21 (0.88 - 1.69)	4.256e-05	.	0.00028167	.	1	TOF	Male	Heterozygous	Unknown	None
.	.	TRPM7	chr15:50854006-50862083 (Δψ3=-0.38)	1.26	chr15_50853998_C_T	chr15_50561801_C_T	0	0.39	0	0	-3	7	-3	-40	4.222	ENST00000646667.1:c.5475G>A	ENSP00000495860.1:p.Lys1825%3D	7	synonymous_variant	SNV	33.575	FALSE	FALSE	FALSE	.	5.2086e-16	0.43 (0.34 - 0.56)	8.771e-05	1.075e-05	0.00012438	.	1	TOF	Male	Heterozygous	Father (neither parent affected)	None
.	.	TTN	chr2:179528244-179602808 (Δψ5=0.44), chr2:179517575-179522224 (Δψ3=0.61), chr2:179593506-179593617 (Δψ3=-0.21)	-1.08	chr2_179534324_G_C	chr2_178669597_G_C	0	0	0.89	0.33	1	-5	1	-5	25.2	ENST00000589042.5:c.35465C>G	ENSP00000467141.1:p.Ala11822Gly	7	missense_variant	SNV	1397.52	FALSE	FALSE	FALSE	.	2.5582e-96	0.33 (0.30 - 0.35)	3.31e-06	.	.	.	1	TOF	Male	Heterozygous	Mother (neither parent affected)	None
.	.	TTN	chr2:179594294-179594819 (Δψ5=0.37), chr2:179594294-179594819 (Δψ3=0.25)	0.88	chr2_179594386_C_T	chr2_178729659_C_T	0	0	0	0.46	4	40	41	5	22.4	ENST00000589042.5:c.18589+5G>A	.	5	splice_region_variant&intron_variant	SNV	1397.52	FALSE	FALSE	FALSE	.	2.5582e-96	0.33 (0.30 - 0.35)	1.586e-05	.	0	Uncertain_significance	1	TOF	Male	Heterozygous	Unknown	None
.	.	UNC45A	chr15:91491514-91491883 (Δψ5=-0.38)	-0.41	chr15_91491883_G_T	chr15_90948653_G_T	0.57	1	0	0	7	1	-50	11	34	ENST00000418476.2:c.1738-1G>T	.	1	splice_acceptor_variant	SNV	6.375	FALSE	FALSE	FALSE	.	3.2704e-11	0.53 (0.38 - 0.74)	0.00091244	0.00101647	0.00149385	Likely_benign	1	TOF	Male	Heterozygous	Father (neither parent affected)	None
.	.	UNC5B	chr10:73056500-73057665 (Δψ3=-0.35)	-0.09	chr10_73056469_GATATTCCAGCTGCATACCACTCTGGCAGAGGTGAGGGAAGTCGGGGCCAC_G	chr10_71296712_GATATTCCAGCTGCATACCACTCTGGCAGAGGTGAGGGAAGTCGGGGCCAC_G	0	0	0.76	0.97	-98	-46	80	30	34	ENST00000335350.10:c.2475_2490+34del	.	30	splice_donor_variant&coding_sequence_variant&intron_variant	Indel	2.55	FALSE	FALSE	FALSE	.	2.6935e-07	0.42 (0.29 - 0.62)	0.00141518	0.00327943	0.0129501	Benign	1	TOF	Male	Heterozygous	Unknown	None
.	.	USP16	chr21:30400296-30402915 (Δψ5=-0.38), chr21:30400296-30402915 (Δψ3=-0.43)	-5.11	chr21_30402448_G_T	chr21_29030127_G_T	0.25	0	0	0	17	1	17	19	12.67	ENST00000399976.7:c.62-468G>T	.	468	intron_variant	SNV	14.6	FALSE	FALSE	TRUE	.	1.8493e-09	0.52 (0.37 - 0.75)	.	.	.	.	1	TOF	Female	Heterozygous	Unknown	None
.	.	USP25	chr21:17181205-17183455 (Δψ5=-0.26)	-1.31	chr21_17183424_T_G	chr21_15811105_T_G	0.38	0.31	0	0	-12	32	-12	-2	11.27	ENST00000400183.6:c.858-32T>G	.	32	intron_variant	SNV	24.035	FALSE	FALSE	FALSE	.	0.7522	0.21 (0.14 - 0.33)	.	.	.	.	1	TOF	Male	Heterozygous	Unknown	None
.	.	VPS28	chr8:145649516-145649597 (Δψ3=-0.52)	-1.18	chr8_145649516_C_G	chr8_144424133_C_G	0.74	0.98	0	0	-7	-1	13	-7	34	ENST00000292510.6:c.457-1G>C	.	1	splice_acceptor_variant	SNV	28.675	FALSE	FALSE	FALSE	.	0.069338	0.33 (0.16 - 0.74)	.	.	.	.	1	TOF	Male	Heterozygous	Unknown	None
.	.	VPS37B	chr12:123352155-123353026 (Δψ3=-0.23)	-0.67	chr12_123352149_CATGTTCTGAAAGAGGCAGAAACCTGGTTACAGGGACAGCCAGATGGGGAGG_C	chr12_122867602_CATGTTCTGAAAGAGGCAGAAACCTGGTTACAGGGACAGCCAGATGGGGAGG_C	0.92	1	0.03	0	67	5	-87	23	.	ENST00000267202.7:c.367-46_371del	.	5	splice_acceptor_variant&coding_sequence_variant&intron_variant	Indel	5.77	TRUE	FALSE	FALSE	.	0.058263	0.34 (0.17 - 0.78)	3.22e-06	.	4.88e-06	.	1	TOF	Female	Heterozygous	Father (unaffected)	None
.	.	VWA8	chr13:42293879-42295505 (Δψ5=-0.25)	-3.62	chr13_42295506_C_G	chr13_41721370_C_G	0	0	0.9	0.17	0	25	-4	0	36	ENST00000379310.8:c.2964G>C	ENSP00000368612.3:p.Gln988His	2	missense_variant&splice_region_variant	SNV	15.41	FALSE	FALSE	FALSE	.	8.4114e-70	0.98 (0.84 - 1.15)	0.00114465	.	0.00643657	.	1	TOF	Female	Heterozygous	Unknown	None
.	.	YIF1B	chr19:38799698-38799863 (Δψ5=-0.34), chr19:38799698-38800044 (Δψ5=0.34), chr19:38799698-38800044 (Δψ3=0.28), chr19:38799969-38800044 (Δψ3=-0.28)	-0.24	chr19_38799859_C_G	chr19_38309219_C_G	0	0	0.25	0.03	4	41	-15	5	32	ENST00000339413.11:c.402+5G>C	.	5	splice_region_variant&intron_variant	SNV	8.635	FALSE	FALSE	FALSE	.	3.4314e-05	0.63 (0.38 - 1.10)	1.57e-05	.	0.00015673	.	1	TOF	Male	Heterozygous	Unknown	None
CHD, congenital heart disease; HGVSc, Human Genome Variation Society coding DNA sequence; HGVSp, Human Genome Variation Society protein sequence; pLI, probability of being loss-of-function intolerant; LoF, loss-of-function; o/e, observed/expected ratio; CI, confidence interval; gnomAD, Genome Aggregation Database; faf95, filtering allele frequency at 95% confidence; PopMax, population maximum; Pe…
