# Supplementary material for: A validated heart-specific model for splice-disrupting variants in childhood heart disease
Source: Genome Med. 2024 Oct 15;16:119. doi: 10.1186/s13073-024-01383-8 (PMC11476204; doi:10.1186/s13073-024-01383-8)
Supplement: Supplementary file 4 — Additional file4: Table S4. Performance of random forest models using five-fold cross-validation in CHD Discovery cohort (n=106). Contingency tables and associated statistics are shown for whether variants were selected by random forest models and whether splicing was confirmed by FRASER. [file 13073_2024_1383_MOESM4_ESM.xlsx]

## Sheet: Table S4
Table S4. Performance of random forest models using five-fold cross-validation in CHD Discovery cohort (n=106).
Training class imbalance	Model	True negatives (variants not selected by model and not confirmed by FRASER)	False negatives (variants not selected by model but confirmed by FRASER)	False positives (variants selected by model but not confirmed by FRASER)	True positives (variants selected by model and confirmed by FRASER)	AUC	Sensitivity	Specificity	P-value (Fisher's Exact Test)	Odds ratio (95% confidence interval) of confirmed variants selected by the model	Mean squared error	Squared bias	Variance of estimate	Covariance between estimate and response
Weighted	Model 1	3563	31	4806	69	0.6	0.69	0.43	0.0246645	1.64 (1.07-2.50)	0.571172	0.317894	0.244309	0.00135063
Weighted	Model 2	1994	6	6375	94	0.76	0.94	0.24	4.22932e-06	4.55 (2.05-10.09)	0.753476	0.565559	0.180407	0.00208025
Weighted	Model 3	5304	15	3065	85	0.84	0.85	0.63	4.56715e-23	9.55 (5.55-16.43)	0.363707	0.129699	0.233629	0.00564543
Weighted	Model 4	7132	31	1237	69	0.86	0.69	0.85	1.0316e-33	12.72 (8.31-19.46)	0.149738	0.0202782	0.130444	0.00632724
SMOTE	Model 1	7825	71	544	29	0.62	0.29	0.93	7.85342e-12	5.93 (3.83-9.19)	0.072626	0.00311931	0.0630883	0.00262567
SMOTE	Model 2	7005	37	1364	63	0.78	0.63	0.84	3.20839e-25	8.69 (5.78-13.07)	0.165443	0.0245515	0.140122	0.00544997
SMOTE	Model 3	7697	36	672	64	0.87	0.64	0.92	9.75135e-44	20.23 (13.38-30.59)	0.0836082	0.00563962	0.079362	0.00653159
SMOTE	Model 4	7943	38	426	62	0.87	0.62	0.95	2.52903e-52	30.24 (20.00-45.71)	0.0547943	0.00209894	0.054308	0.00664121
CHD, congenital heart disease; SMOTE, Synthetic Minority Over-sampling Technique; AUC, Area Under the Curve.
