# Supplementary material for: A validated heart-specific model for splice-disrupting variants in childhood heart disease
Source: Genome Med. 2024 Oct 15;16:119. doi: 10.1186/s13073-024-01383-8 (PMC11476204; doi:10.1186/s13073-024-01383-8)
Supplement: Supplementary file 5 — Additional file5: Table S5. High-confidence DNA splicing variants within the CHD (n=48) and cardiomyopathy (n=43) Validation cohorts. All genome-wide high-confidence DNA variants in the CHD and cardiomyopathy Validation cohorts selected by weighted and SMOTE random forest model 4 are shown, along with confirmed variants that were not selected by the model. Variants are annotated by their matching splicing and gene expression outlier statistics obtained from FRASER and OUTRIDER, respectively. [file 13073_2024_1383_MOESM5_ESM.xlsx]

## Sheet: Table S5
Table S5. High-confidence DNA splicing variants within the CHD (n=48) and cardiomyopathy (n=43) Validation cohorts.
Cohort	Weighted Model 5	SMOTE Model 5	Tier (CHD)	Category (CHD)	Tier (CMP)	Category (CMP)	Gene	RNA Splice Junctions Altered (hg19)	RNA Expression zScore	DNA Variant (hg19)	DNA Variant (hg38)	SpliceAI Score (Acceptor Gain)	SpliceAI Score (Acceptor Loss)	SpliceAI Score (Donor Gain)	SpliceAI Score (Donor Loss)	SpliceAI Position (Acceptor Gain)	SpliceAI Position (Acceptor Loss)	SpliceAI Position (Donor Gain)	SpliceAI Position (Donor Loss)	CADD-Splice PHRED score	HGVSc	HGVSp	Distance To Nearest Existing Splice Site	DNA Variant Region (Effect)	DNA Variant Type	Gene RNA Median Expression in Discovery Cohort (Transcripts Per Million)	Branch Point Region	Low Complexity Region	RepeatMasker Region	Gene Mode of Inheritance	Gene pLI	Gene LoF o/e (95% CI)	gnomAD v2 Exomes Allele Frequency (faf95)	gnomAD v2 Genomes Allele Frequency (faf95)	gnomAD v3 PopMax Allele Frequency (faf95)	ClinVar	Number of Probands in Cohort	Phenotype	Sex	Zygosity	Inheritance	Additional Pathogenic Variants Harbored
CHD	Selected	Selected	.	.	.	.	ABCA8	No significant abnormal splicing	-1.71	chr17_66899436_A_G	chr17_68903295_A_G	0	0	0	0.55	6	37	39	6	11.29	ENST00000586539.6:c.2597+6T>C	.	6	splice_region_variant&intron_variant	SNV	55.785	FALSE	FALSE	FALSE	.	1.609e-52	0.98 (0.82 - 1.19)	0.00093472	0.00376766	0.0129543	.	1	Tetralogy of Fallot with absent pulmonary valve	Male	Heterozygous	Unknown	None
CHD	Selected	Selected	.	.	.	.	ABCA8	chr17:66872845-66873659 (Œîœà3=-0.38)	0.22	chr17_66872845_C_G	chr17_68876704_C_G	0.57	1	0	0	29	-1	24	0	32	ENST00000586539.6:c.4200-1G>C	.	1	splice_acceptor_variant	SNV	55.785	FALSE	FALSE	FALSE	.	1.609e-52	0.98 (0.82 - 1.19)	0.00534305	0.00076802	0.0219425	Benign	1	Tetralogy of Fallot	Female	Heterozygous	Unknown	None
CHD	Selected	Selected	.	.	.	.	ABCB7	chrX:74332808-74375939 (Œîœà3=0.89), chrX:74332808-74334588 (Œîœà5=-0.9), chrX:74332808-74375939 (Œîœà5=0.9)	0.65	chrX_74334588_C_T	chrX_75114753_C_T	0	0	0	0.96	-42	45	-42	1	26.2	ENST00000373394.8:c.246+1G>A	.	1	splice_donor_variant	SNV	16.65	FALSE	FALSE	FALSE	.	0.99994	0.00 (0.00 - 0.11)	0.010138	0.00798004	0.0159541	Conflicting_interpretations_of_pathogenicity	1	Tetralogy of Fallot with pulmonary atresia/double outlet right ventricle	Female	Heterozygous	Unknown	None
CHD	Selected	Selected	Tier 1	Syndromic	Tier 2	Primary	ABCC9	chr12:22015989-22017372 (Œîœà5=-0.29), chr12:22015989-22025558 (Œîœà5=0.3), chr12:22015989-22025558 (Œîœà3=0.23)	0.79	chr12_22017410_C_T	chr12_21864476_C_T	0	0.29	0	0	7	1	3	-37	21.4	ENST00000261200.8:c.2200G>A	ENSP00000261200.4:p.Val734Ile	1	missense_variant&splice_region_variant	SNV	40.32	FALSE	FALSE	FALSE	AD	9.3524e-09	0.36 (0.26 - 0.48)	0.00707571	0.00507849	0.011128	Conflicting_interpretations_of_pathogenicity	1	Tetralogy of Fallot	Male	Heterozygous	Unknown	None
CHD	Selected	Selected	.	.	.	.	ABHD18	No significant abnormal splicing	-0.52	chr4_128886785_A_G	chr4_127965630_A_G	0	0	0.45	0	0	34	0	4	7.228	ENST00000645843.1:c.-18+24A>G	.	24	intron_variant	SNV	23.125	FALSE	FALSE	FALSE	.	NA	NA	.	0.028742	0.254369	.	1	Tetralogy of Fallot with absent pulmonary valve	Male	Heterozygous	Unknown	None
CHD	Selected	Selected	.	.	.	.	AC005779.2	No significant abnormal splicing	1.06	chr19_45690588_G_A	chr19_45187330_G_A	0.92	0.99	0	0	3	1	14	32	4.427	ENST00000593083.1:n.122-1G>A	.	1	splice_acceptor_variant&non_coding_transcript_variant	SNV	4.86	FALSE	FALSE	FALSE	.	NA	NA	.	1e-06	0.00787372	.	1	Tetralogy of Fallot	Male	Heterozygous	Father (neither parent affected)	None
CHD	Selected	Selected	.	.	.	.	ACAD10	No significant abnormal splicing	-2.49	chr12_112187150_G_A	chr12_111749346_G_A	0.01	0	0	0.89	24	-1	-7	-1	23.8	ENST00000313698.9:c.2817+1G>A	.	1	splice_donor_variant	SNV	11.27	FALSE	FALSE	FALSE	.	1.0177e-30	0.86 (0.69 - 1.08)	2.484e-05	6.265e-05	0	.	1	Tetralogy of Fallot	Female	Heterozygous	Unknown	None
CHD	Selected	Selected	.	.	.	.	ACADVL	No significant abnormal splicing	1.62	chr17_7123352_C_T	chr17_7220033_C_T	0	0	0.87	0.11	-2	5	-2	13	21.9	ENST00000356839.10:c.49C>T	ENSP00000349297.5:p.Leu17Phe	13	missense_variant	SNV	387.135	FALSE	FALSE	FALSE	.	4.2385e-15	0.76 (0.56 - 1.05)	0.00488013	0.0184148	0.0636669	Benign	1	Tetralogy of Fallot	Male	Heterozygous	Unknown	None
CHD	Selected	Selected	.	.	.	.	ACE	No significant abnormal splicing	-0.65	chr17_61568411_A_G	chr17_63491050_A_G	0	0	0	0.63	-15	-36	-13	1	24.8	ENST00000290866.10:c.2738A>G	ENSP00000290866.4:p.Gln913Arg	1	missense_variant&splice_region_variant	SNV	9	FALSE	FALSE	FALSE	.	1.0344e-37	0.87 (0.71 - 1.08)	9.58e-06	.	0	.	1	Tetralogy of Fallot	Female	Heterozygous	Mother (neither parent affected)	None
CHD	Selected	Selected	.	.	.	.	ACSL3	No significant abnormal splicing	1.03	chr2_223781172_T_G	chr2_222916454_T_G	0	0	0.28	0	42	-7	-18	17	34	ENST00000357430.8:c.514T>G	ENSP00000350012.3:p.Trp172Gly	42	missense_variant	SNV	24.89	FALSE	FALSE	FALSE	.	0.00034758	0.35 (0.22 - 0.55)	.	.	.	.	1	Tetralogy of Fallot	Male	Heterozygous	Unknown	None
CHD	Selected	Selected	.	.	.	.	AFAP1L1	Ambiguous RNA confirmation	-3.74	chr5_148695477_G_C	chr5_149315914_G_C	0	0	0	0.96	5	0	-49	0	34	ENST00000296721.9:c.1114G>C	ENSP00000296721.4:p.Gly372Arg	0	missense_variant&splice_region_variant	SNV	27.935	FALSE	FALSE	FALSE	.	4.9556e-14	0.65 (0.48 - 0.89)	.	.	.	.	1	Tetralogy of Fallot with pulmonary atresia/double outlet right ventricle	Male	Heterozygous	Father (neither parent affected)	None
CHD	Selected	Selected	.	.	.	.	AFF3	No significant abnormal splicing	0.13	chr2_100199466_A_G	chr2_99583004_A_G	0	0.45	0	0	12	-5	-5	-22	12.57	ENST00000672756.1:c.2592-5T>C	.	5	splice_region_variant&intron_variant	SNV	6.73	FALSE	FALSE	FALSE	.	0.99996	0.12 (0.07 - 0.22)	9.953e-05	0.0001491	0.00010174	.	1	Tetralogy of Fallot with pulmonary atresia	Male	Heterozygous	Unknown	None
CHD	Selected	Selected	.	.	.	.	AGGF1	No significant abnormal splicing	0.16	chr5_76335358_A_G	chr5_77039533_A_G	0.41	0	0	0	1	-2	1	7	17.28	ENST00000312916.12:c.684A>G	ENSP00000316109.7:p.Glu228%3D	4	splice_region_variant&synonymous_variant	SNV	8.445	FALSE	FALSE	FALSE	.	2.7334e-05	0.38 (0.25 - 0.58)	9.449e-05	2.532e-05	0.00090169	.	1	Tetralogy of Fallot with pulmonary atresia	Male	Heterozygous	Unknown	None
CHD	Selected	Selected	.	.	.	.	AHNAK	Ambiguous RNA confirmation	0.01	chr11_62301543_C_T	chr11_62534071_C_T	0.53	0.02	0	0	-2	3	3	-29	33	ENST00000378024.9:c.346G>A	ENSP00000367263.4:p.Gly116Arg	3	missense_variant	SNV	149.665	FALSE	FALSE	FALSE	.	0.89827	0.21 (0.14 - 0.31)	4.23e-06	.	1.985e-05	.	1	Tetralogy of Fallot	Male	Heterozygous	Unknown	None
CHD	Selected	Selected	.	.	.	.	AHR	No significant abnormal splicing	2.45	chr7_17381340_T_G	chr7_17341716_T_G	0.49	0	0	0	1	-48	1	-33	21.2	ENST00000242057.9:c.2404-1205T>G	.	1205	intron_variant	SNV	18.29	FALSE	FALSE	TRUE	.	0.99999	0.05 (0.02 - 0.15)	.	0.00101647	0.00269022	.	1	Tetralogy of Fallot	Female	Heterozygous	Unknown	None
CHD	Selected	Selected	.	.	Tier 1	Primary	ALPK3	No significant abnormal splicing	-0.59	chr15_85366533_A_G	chr15_84823302_A_G	0	0.31	0	0	-22	28	-48	28	14.2	ENST00000258888.6:c.144-28A>G	.	28	intron_variant	SNV	25.395	FALSE	FALSE	FALSE	AR	8.4158e-25	0.72 (0.57 - 0.91)	0.00224817	0.00837633	0.0320606	Likely_benign	1	Tetralogy of Fallot	Male	Heterozygous	Unknown	None
CHD	Selected	Selected	.	.	.	.	ANK1	No significant abnormal splicing	0.5	chr8_41543675_G_A	chr8_41686157_G_A	0	0	0.6	0	2	9	2	-5	22.2	ENST00000289734.13:c.4385C>T	ENSP00000289734.8:p.Ala1462Val	7	missense_variant	SNV	26.58	FALSE	FALSE	FALSE	.	1	0.10 (0.06 - 0.17)	0.0221883	0.0187975	0.0275866	Benign/Likely_benign	1	Tetralogy of Fallot with pulmonary atresia	Female	Heterozygous	Unknown	NOTCH1:c.141-1G>C
CHD	Selected	Selected	.	.	.	.	ANKLE2	No significant abnormal splicing	-0.68	chr12_133324619_C_T	chr12_132748033_C_T	0.68	0	0	0	-2	-17	-17	-23	18.04	ENST00000357997.10:c.1042-13G>A	.	13	intron_variant	SNV	12.305	FALSE	FALSE	FALSE	.	1.0099e-10	0.59 (0.42 - 0.85)	0.00276327	0.0104404	0.0365306	Likely_benign	1	Tetralogy of Fallot	Male	Heterozygous	Father (unaffected)	None
CHD	Selected	Selected	.	.	.	.	ANKRD36	No significant abnormal splicing	-2.22	chr2_97833466_C_T	chr2_97167729_C_T	0	0.32	0	0	38	-34	-34	38	0.023	ENST00000420699.9:c.1595C>T	ENSP00000391950.4:p.Ala532Val	36	missense_variant	SNV	8.56	FALSE	FALSE	FALSE	.	8.3217e-86	1.23 (1.05 - 1.43)	0.496289	0.413101	0.484203	.	1	Tetralogy of Fallot	Female	Heterozygous	Unknown	None
CHD	Selected	Selected	.	.	.	.	ANKRD36	Ambiguous RNA confirmation	-0.45	chr2_97856709_T_A	chr2_97190972_T_A	0	0.48	0	0	-22	6	-16	34	3.134	ENST00000420699.9:c.2246-6T>A	.	6	splice_region_variant&intron_variant	SNV	8.56	FALSE	FALSE	FALSE	.	8.3217e-86	1.23 (1.05 - 1.43)	0	.	.	.	1	Tetralogy of Fallot with pulmonary atresia	Male	Heterozygous	Father (neither parent affected)	None
CHD	Selected	Selected	.	.	.	.	ANKRD36	No significant abnormal splicing	0.03	chr2_97873542_T_A	chr2_97207805_T_A	0	0.65	0	0	2	6	-27	34	3.434	ENST00000420699.9:c.3164-6T>A	.	6	splice_region_variant&intron_variant	SNV	8.56	FALSE	FALSE	FALSE	.	8.3217e-86	1.23 (1.05 - 1.43)	.	.	0	.	1	Tetralogy of Fallot with absent pulmonary valve	Male	Heterozygous	Unknown	None
CHD	Selected	Selected	.	.	.	.	ANXA3	No significant abnormal splicing	-0.41	chr4_79475603_C_T	chr4_78554449_C_T	0	0.38	0	0	39	-13	-13	39	10.45	ENST00000264908.11:c.-25C>T	.	15	5_prime_UTR_variant	SNV	14.335	FALSE	FALSE	FALSE	.	6.5152e-12	0.86 (0.60 - 1.26)	0.00917792	0.011197	0.0062804	.	1	Tetralogy of Fallot/double outlet right ventricle	Male	Heterozygous	Father (neither parent affected)	None
CHD	Selected	Selected	.	.	.	.	ARID4A	chr14:58832019-58832235 (Œîœà3=-0.57)	-0.78	chr14_58832019_G_A	chr14_58365301_G_A	0	0	0.56	0.96	-35	-1	20	-1	35	ENST00000355431.8:c.3211+1G>A	.	1	splice_donor_variant	SNV	9.855	FALSE	FALSE	FALSE	.	1	0.06 (0.03 - 0.14)	0.00395477	0.00309309	0.00549089	Conflicting_interpretations_of_pathogenicity	1	Tetralogy of Fallot	Female	Heterozygous	Unknown	None
CHD	Selected	Selected	.	.	.	.	ARMC2	No significant abnormal splicing	0.15	chr6_109197345_G_A	chr6_108876142_G_A	0.07	0.99	0	0	6	1	6	50	31	ENST00000392644.9:c.464-1G>A	.	1	splice_acceptor_variant	SNV	6.095	FALSE	FALSE	FALSE	.	2.4785e-09	0.54 (0.38 - 0.79)	.	.	.	.	1	Tetralogy of Fallot	Male	Heterozygous	Unknown	None
CHD	Selected	Selected	.	.	.	.	ATF7	No significant abnormal splicing	0.16	chr12_53937083_C_T	chr12_53543299_C_T	0	0	0.41	0	31	-2	-2	1	2.113	ENST00000420353.7:c.264+31G>A	.	31	intron_variant	SNV	8.265	FALSE	FALSE	FALSE	.	0.9984	0.04 (0.01 - 0.20)	.	.	0	.	1	Tetralogy of Fallot	Female	Heterozygous	Mother (neither parent affected)	None
CHD	Selected	Selected	.	.	.	.	ATN1	chr12:7047230-7047231 (ŒîŒ∏=0.46), chr12:7047231-7047643 (Œîœà3=-0.42)	-0.21	chr12_7047232_T_G	chr12_6938069_T_G	0	0	0.52	1	-5	-2	2	-2	36	ENST00000396684.3:c.2517+2T>G	.	2	splice_donor_variant	SNV	5.12	FALSE	FALSE	FALSE	.	0.99992	0.07 (0.03 - 0.19)	.	.	.	.	1	Tetralogy of Fallot/double outlet right ventricle	Male	Heterozygous	Unknown	None
CHD	Selected	Selected	.	.	.	.	ATOX1	No significant abnormal splicing	-2.41	chr5_151151964_C_T	chr5_151772403_C_T	0	0	0.13	0.89	10	-1	39	0	12.37	ENST00000356245.8:c.-50+367C>T	.	2	intron_variant	SNV	17.135	FALSE	FALSE	FALSE	.	0.58645	0.00 (0.00 - 1.06)	.	0.00657827	0.026703	.	1	Tetralogy of Fallot	Male	Heterozygous	Father (unaffected)	None
CHD	Selected	Selected	.	.	.	.	ATP5D	No significant abnormal splicing	1.15	chr19_1241961_A_G	chr19_1241962_A_G	0	0	0.83	0.09	0	30	-1	29	24	ENST00000215375.7:c.112A>G	ENSP00000215375.1:p.Met38Val	29	missense_variant	SNV	77.98	FALSE	FALSE	FALSE	.	0.073813	0.48 (0.20 - 1.46)	0.00047912	4.285e-05	0.00011244	.	1	Tetralogy of Fallot with pulmonary atresia	Male	Heterozygous	Unknown	None
CHD	Selected	Selected	.	.	.	.	ATP5H	No significant abnormal splicing	-1.01	chr17_73043027_G_T	chr17_75046932_G_T	0	0	0.8	0.03	3	7	3	-7	20.7	ENST00000301587.9:c.-17C>A	.	9	5_prime_UTR_variant	SNV	306.96	FALSE	FALSE	FALSE	.	0.00045999	0.71 (0.39 - 1.39)	.	0.00012605	0.00031671	.	1	Tetralogy of Fallot/double outlet right ventricle	Male	Heterozygous	Unknown	None
CHD	Selected	Selected	.	.	.	.	BAZ2A	No significant abnormal splicing	-0.71	chr12_57005557_C_T	chr12_56611773_C_T	0	0	0.41	0	-4	20	6	1	26.7	ENST00000549884.6:c.1609G>A	ENSP00000447941.1:p.Gly537Ser	2	missense_variant&splice_region_variant	SNV	17.955	FALSE	FALSE	FALSE	.	1	0.08 (0.04 - 0.15)	.	.	.	.	1	Tetralogy of Fallot	Male	Heterozygous	Unknown	None
CHD	Selected	Selected	.	.	.	.	BCO2	Ambiguous RNA confirmation	-0.87	chr11_112071336_G_A	chr11_112200613_G_A	0.02	0.33	0	0	44	0	0	44	32	ENST00000357685.11:c.866G>A	ENSP00000350314.5:p.Gly289Glu	2	missense_variant&splice_region_variant	SNV	24.575	FALSE	FALSE	FALSE	.	3.7829e-18	0.93 (0.69 - 1.28)	0.0031589	0.0120176	0.0445175	.	1	Tetralogy of Fallot	Female	Heterozygous	Unknown	None
CHD	Selected	Selected	.	.	.	.	BTNL9	No significant abnormal splicing	1.51	chr5_180475276_G_A	chr5_181048276_G_A	0	0	0.42	0.39	-12	-28	-12	-5	22.4	ENST00000327705.14:c.454+5G>A	.	5	splice_region_variant&intron_variant	SNV	22.16	FALSE	FALSE	FALSE	.	7.8754e-14	0.94 (0.66 - 1.35)	5.739e-05	.	0	.	1	Tetralogy of Fallot with pulmonary atresia/double outlet right ventricle	Male	Heterozygous	Father (neither parent affected)	None
CHD	Selected	Selected	.	.	.	.	C16orf62	No significant abnormal splicing	1.01	chr16_19627516_A_G	chr16_19616194_A_G	0	0	0	0.4	-1	-2	-1	-3	22	ENST00000417362.7:c.1101+3A>G	.	3	splice_region_variant&intron_variant	SNV	9.01	FALSE	FALSE	FALSE	.	2.2319e-09	0.41 (0.30 - 0.57)	0.00118483	0.00096144	0.00174934	.	1	Tetralogy of Fallot	Female	Heterozygous	Father (neither parent affected)	None
CHD	Selected	Selected	Tier 2	Unknown	.	.	C5orf42	No significant abnormal splicing	1.6	chr5_37125342_T_G	chr5_37125240_T_G	0	0	0.89	0.12	-16	17	-16	4	21.6	ENST00000508244.5:c.8796+4A>C	.	4	splice_region_variant&intron_variant	SNV	7.36	FALSE	FALSE	FALSE	.	5.8778e-36	0.56 (0.47 - 0.67)	0.00243132	0.00152262	0.00243432	Conflicting_interpretations_of_pathogenicity	1	Tetralogy of Fallot	Male	Heterozygous	Unknown	None
CHD	Selected	Selected	.	.	.	.	CAB39L	No significant abnormal splicing	0.49	chr13_49918375_C_T	chr13_49344239_C_T	0.04	0.86	0	0	-2	-1	-2	-23	32	ENST00000409308.6:c.565-1G>A	.	1	splice_acceptor_variant	SNV	8.11	FALSE	FALSE	FALSE	.	6.3887e-05	0.57 (0.34 - 1.00)	0	.	.	.	1	Tetralogy of Fallot with pulmonary atresia	Female	Heterozygous	Father (neither parent affected)	None
CHD	Selected	Selected	.	.	.	.	CAP1	No significant abnormal splicing	0.04	chr1_40506454_A_G	chr1_40040782_A_G	0	0	0	0.52	19	-25	25	1	20.5	ENST00000372805.8:c.-30A>G	.	1	5_prime_UTR_variant	SNV	22.13	FALSE	FALSE	FALSE	.	0.019817	0.30 (0.18 - 0.55)	.	0.0116367	0.0424797	.	1	Tetralogy of Fallot with pulmonary atresia	Female	Heterozygous	Father (neither parent affected)	None
CHD	Selected	Selected	.	.	.	.	CAST	No significant abnormal splicing	0.09	chr5_96078456_A_G	chr5_96742752_A_G	0	0	0.71	0.04	-1	-7	-1	4	24.4	ENST00000675179.1:c.1196A>G	ENSP00000501872.1:p.Asp399Gly	4	missense_variant	SNV	147.62	FALSE	FALSE	FALSE	.	4.1218e-12	0.56 (0.41 - 0.78)	0.00048294	0.00047412	0.00090148	.	1	Tetralogy of Fallot	Male	Heterozygous	Unknown	None
CHD	Selected	Selected	.	.	.	.	CCDC102B	No significant abnormal splicing	-0.38	chr18_66564666_G_T	chr18_68897429_G_T	0	0	0	0.76	-2	-1	-2	-1	25	ENST00000360242.9:c.1263+1G>T	.	1	splice_donor_variant	SNV	12.645	FALSE	FALSE	FALSE	.	3.2182e-16	0.93 (0.67 - 1.29)	3.014e-05	0.00010423	0.00062355	.	1	Tetralogy of Fallot	Male	Heterozygous	Unknown	None
CHD	Selected	Selected	.	.	.	.	CCDC14	No significant abnormal splicing	0.07	chr3_123679992_T_C	chr3_123961145_T_C	0	0	0.73	0.32	-1	38	21	-1	34	ENST00000409697.8:c.29A>G	ENSP00000386866.4:p.Gln10Arg	3	missense_variant&splice_region_variant	SNV	10.555	FALSE	FALSE	FALSE	.	7.7963e-15	0.71 (0.52 - 0.97)	0.00133998	2.533e-05	0.00466416	.	1	Tetralogy of Fallot	Male	Heterozygous	Father (neither parent affected)	None
CHD	Selected	Selected	.	.	.	.	CCDC14	No significant abnormal splicing	-0.87	chr3_123675650_A_C	chr3_123956803_A_C	0.1	0.91	0	0	-1	-8	-1	-21	18.91	ENST00000409697.8:c.31-8T>G	.	8	splice_region_variant&intron_variant	SNV	10.555	FALSE	FALSE	FALSE	.	7.7963e-15	0.71 (0.52 - 0.97)	0.00049354	0.00014922	0.00070907	.	1	Tetralogy of Fallot with pulmonary atresia	Male	Heterozygous	Unknown	None
CHD	Selected	Selected	.	.	.	.	CCDC66	No significant abnormal splicing	0.92	chr3_56605334_A_G	chr3_56571306_A_G	0	0	0	0.36	-4	-49	-43	-4	14.37	ENST00000394672.8:c.936+4A>G	.	4	splice_region_variant&intron_variant	SNV	16.04	FALSE	FALSE	FALSE	.	5.6053e-36	0.97 (0.78 - 1.22)	0.0031207	0.00175508	0.0107469	.	1	Tetralogy of Fallot	Female	Heterozygous	Unknown	None
CHD	Selected	Selected	.	.	.	.	CDC123	No significant abnormal splicing	-2.67	chr10_12272998_A_C	chr10_12230999_A_C	0	0	0	0.69	-3	-22	-17	-3	15.55	ENST00000281141.9:c.489+3A>C	.	3	splice_region_variant&intron_variant	SNV	17.64	FALSE	FALSE	FALSE	.	1.1066e-05	0.50 (0.32 - 0.81)	0.00254621	0.00087859	0.00683626	Benign	1	Tetralogy of Fallot	Female	Heterozygous	Father (neither parent affected)	None
CHD	Selected	Selected	.	.	.	.	CEP63	chr3:134256111-134264427 (Œîœà3=-0.5)	0.08	chr3_134256110_G_C	chr3_134537268_G_C	0	0	0	0.93	33	0	39	0	32	ENST00000675561.1:c.555G>C	ENSP00000502085.1:p.Gln185His	0	missense_variant&splice_region_variant	SNV	13.825	FALSE	FALSE	FALSE	.	6.2444e-25	0.96 (0.74 - 1.26)	0.0208158	0.0280128	0.0246335	Benign	1	Tetralogy of Fallot	Female	Heterozygous	Mother (neither parent affected)	None
CHD	Selected	Selected	.	.	.	.	CEP63	No significant abnormal splicing	0.88	chr3_134214206_G_A	chr3_134495364_G_A	0	0	0.55	0.82	0	-4	-4	0	34	ENST00000675561.1:c.44G>A	ENSP00000502085.1:p.Gly15Glu	0	missense_variant&splice_region_variant	SNV	13.825	FALSE	FALSE	FALSE	.	6.2444e-25	0.96 (0.74 - 1.26)	6.185e-05	1e-06	0.00028321	.	1	Tetralogy of Fallot	Female	Heterozygous	Unknown	None
CHD	Selected	Selected	.	.	.	.	CERCAM	chr9:131185543-131186688 (Œîœà3=0.58), chr9:131186552-131186688 (Œîœà3=-0.58), chr9:131185543-131186416 (Œîœà5=-0.47), chr9:131185543-131186688 (Œîœà5=0.47)	-0.13	chr9_131186552_G_T	chr9_128424273_G_T	0	0	0.18	0.99	-20	-39	-20	-1	34	ENST00000372838.9:c.561+1G>T	.	1	splice_donor_variant	SNV	3.56	FALSE	FALSE	FALSE	.	1.1441e-06	0.52 (0.34 - 0.82)	0	.	.	.	1	Tetralogy of Fallot	Male	Heterozygous	Unknown	None
CHD	Selected	Selected	.	.	.	.	CFI	No significant abnormal splicing	-2.27	chr4_110670479_T_A	chr4_109749323_T_A	0.05	0.99	0	0	-20	-2	30	-19	28	ENST00000394634.6:c.1045-2A>T	.	2	splice_acceptor_variant	SNV	3.36	FALSE	FALSE	FALSE	.	3.5432e-08	0.51 (0.35 - 0.76)	.	.	.	.	1	Tetralogy of Fallot	Male	Heterozygous	Unknown	None
CHD	Selected	Selected	Tier 2	Unknown	.	.	CGNL1	No significant abnormal splicing	-0.46	chr15_57837787_C_G	chr15_57545589_C_G	0.66	0.05	0	0	22	3	48	11	23.6	ENST00000281282.6:c.3501-3C>G	.	3	splice_region_variant&intron_variant	SNV	18.02	FALSE	FALSE	FALSE	.	4.686e-42	1.01 (0.82 - 1.24)	1.276e-05	4.266e-05	0.00060266	.	1	Tetralogy of Fallot	Male	Heterozygous	Unknown	None
CHD	Selected	Selected	.	.	.	.	CHD9	No significant abnormal splicing	-0.49	chr16_53340278_G_A	chr16_53306366_G_A	0	0	0.86	0.04	-4	-3	-4	31	34	ENST00000447540.5:c.6749G>A	ENSP00000396345.2:p.Gly2250Glu	31	missense_variant	SNV	38.23	FALSE	FALSE	FALSE	.	1	0.11 (0.07 - 0.17)	1.019e-05	.	0	.	1	Tetralogy of Fallot with pulmonary atresia	Male	Heterozygous	Unknown	None
CHD	Selected	Selected	.	.	.	.	CLCC1	Ambiguous RNA confirmation	-0.27	chr1_109492441_C_A	chr1_108949819_C_A	0	0	0	0.99	-14	1	2	1	32	ENST00000369969.7:c.231+1G>T	.	1	splice_donor_variant	SNV	10.235	FALSE	FALSE	FALSE	.	0.0062025	0.33 (0.20 - 0.57)	.	.	.	Uncertain_significance	1	Tetralogy of Fallot/double outlet right ventricle	Male	Heterozygous	Unknown	None
CHD	Selected	Selected	.	.	.	.	CNOT2	No significant abnormal splicing	3.46	chr12_70637264_A_C	chr12_70243484_A_C	0	0	0.6	0.05	7	-15	7	-4	22.6	ENST00000229195.8:c.-96+4A>C	.	4	splice_region_variant&intron_variant	SNV	32.325	FALSE	FALSE	FALSE	.	0.99981	0.06 (0.02 - 0.19)	.	0.00066282	0.00233293	.	1	Tetralogy of Fallot	Male	Heterozygous	Father (unaffected)	None
CHD	Selected	Selected	.	.	.	.	COL16A1	No significant abnormal splicing	-1.66	chr1_32154650_C_A	chr1_31689049_C_A	0	0	0	0.98	-26	36	2	1	33	ENST00000373672.8:c.1656+1G>T	.	1	splice_donor_variant	SNV	7.14	FALSE	FALSE	FALSE	.	2.9031e-24	0.51 (0.41 - 0.63)	0.00899765	0.035019	0.122478	.	1	Tetralogy of Fallot	Male	Heterozygous	Unknown	None
CHD	Selected	Selected	.	.	.	.	COL6A2	No significant abnormal splicing	-1.91	chr21_47545253_G_T	chr21_46125339_G_T	0.01	0	0.4	0.05	-6	36	-6	-28	16.01	ENST00000300527.9:c.1816+28G>T	.	28	intron_variant	SNV	59.495	FALSE	FALSE	FALSE	.	6.5112e-08	0.41 (0.29 - 0.58)	0.00011882	1e-06	0.00020678	.	1	Tetralogy of Fallot with pulmonary atresia	Female	Heterozygous	Unknown	None
CHD	Selected	Selected	.	.	.	.	CPED1	No significant abnormal splicing	0.23	chr7_120907266_C_A	chr7_121267212_C_A	0.36	0.31	0	0	26	3	26	-18	19.18	ENST00000310396.10:c.2634-3C>A	.	3	splice_region_variant&intron_variant	SNV	17.105	FALSE	FALSE	FALSE	.	1.8689e-24	0.78 (0.61 - 1.00)	0.00208307	0.00691403	0.0254888	Benign	1	Tetralogy of Fallot	Male	Heterozygous	Unknown	None
CHD	Selected	Selected	.	.	.	.	CRYBG3	chr3:97652678-97655628 (Œîœà3=-0.39)	-0.89	chr3_97652678_G_A	chr3_97933834_G_A	0	0	0.84	0.99	-15	-1	-19	-1	36	ENST00000389622.7:c.8381+1G>A	.	1	splice_donor_variant	SNV	11.575	FALSE	FALSE	FALSE	.	NA	NA	.	.	.	.	1	Tetralogy of Fallot	Male	Heterozygous	Unknown	None
CHD	Selected	Selected	.	.	.	.	CTD-2501B8.1	No significant abnormal splicing	.	chr17_61584729_A_G	chr17_63507368_A_G	0	0	0.05	0.72	7	1	28	1	0.216	ENST00000577647.2:c.2154A>G	ENSP00000464149.1:p.Pro718%3D	1	splice_region_variant&synonymous_variant&NMD_transcript_variant	SNV	9	FALSE	FALSE	FALSE	.	NA	NA	0.00303728	0.0241472	0.0912206	.	1	Tetralogy of Fallot	Male	Heterozygous	Unknown	None
CHD	Selected	Selected	.	.	.	.	CTTN	No significant abnormal splicing	1.07	chr11_70251373_G_A	chr11_70405267_G_A	0.26	0.1	0	0	2	-2	2	-27	6.479	ENST00000301843.13:c.-95G>A	.	4	splice_region_variant&5_prime_UTR_variant	SNV	31.765	FALSE	FALSE	FALSE	.	0.089176	0.25 (0.16 - 0.43)	.	1e-06	0.0003389	.	1	Tetralogy of Fallot with pulmonary atresia	Male	Heterozygous	Unknown	None
CHD	Selected	Selected	.	.	.	.	DDX27	No significant abnormal splicing	0.93	chr20_47839969_A_G	chr20_49223432_A_G	0	0	0.53	0.07	50	2	19	1	23.5	ENST00000618172.4:c.465A>G	ENSP00000482680.1:p.Ala155%3D	1	splice_region_variant&synonymous_variant	SNV	6.325	FALSE	FALSE	FALSE	.	0.58326	0.21 (0.13 - 0.36)	0.00375771	0.00309133	0.054503	Benign	1	Tetralogy of Fallot with pulmonary atresia	Male	Heterozygous	Unknown	None
CHD	Selected	Selected	.	.	.	.	DDX41	Ambiguous RNA confirmation	0.6	chr5_176942928_A_G	chr5_177515927_A_G	0	0	0.02	0.58	-34	50	-2	2	28.4	ENST00000330503.12:c.434+2T>C	.	2	splice_donor_variant	SNV	9.32	FALSE	FALSE	FALSE	.	5.5908e-08	0.50 (0.34 - 0.74)	.	.	.	.	1	Tetralogy of Fallot with pulmonary atresia	Female	Heterozygous	Mother (neither parent affected)	None
CHD	Selected	Selected	.	.	.	.	DDX56	Ambiguous RNA confirmation	-0.26	chr7_44613345_T_G	chr7_44573746_T_G	0.14	0.99	0	0	-44	-2	-21	-2	32	ENST00000258772.9:c.61-2A>C	.	2	splice_acceptor_variant	SNV	7.825	FALSE	FALSE	FALSE	.	8.2145e-08	0.56 (0.38 - 0.85)	3.339e-05	.	6.806e-05	.	1	Tetralogy of Fallot with pulmonary atresia	Female	Heterozygous	Mother (neither parent affected)	None
CHD	Selected	Selected	.	.	.	.	DENND5A	No significant abnormal splicing	0.38	chr11_9200618_C_T	chr11_9179071_C_T	0.71	0	0	0	-2	2	-2	-39	20.1	ENST00000328194.8:c.1458G>A	ENSP00000328524.3:p.Leu486%3D	2	splice_region_variant&synonymous_variant	SNV	51.725	FALSE	FALSE	FALSE	.	0.057546	0.25 (0.17 - 0.38)	0.00300306	0.0104156	0.0397603	Benign	1	Tetralogy of Fallot	Male	Heterozygous	Mother (unaffected)	None
CHD	Selected	Selected	.	.	.	.	DGKD	No significant abnormal splicing	0.69	chr2_234358615_T_G	chr2_233449969_T_G	0.58	0.03	0	0	-10	13	13	-10	22.9	ENST00000264057.7:c.1889-13T>G	.	13	intron_variant	SNV	8.65	FALSE	FALSE	FALSE	.	0.072171	0.24 (0.17 - 0.37)	0.0114844	0.00990157	0.0248326	.	1	Tetralogy of Fallot	Male	Heterozygous	Unknown	None
CHD	Selected	Selected	.	.	.	.	DGKH	No significant abnormal splicing	1.3	chr13_42733400_A_T	chr13_42159264_A_T	0.92	0.99	0	0	16	2	16	2	35	ENST00000337343.9:c.623-2A>T	.	2	splice_acceptor_variant	SNV	3.73	FALSE	FALSE	FALSE	.	0.026429	0.25 (0.17 - 0.37)	0.240243	0.0852226	0.136196	.	1	Tetralogy of Fallot with pulmonary atresia	Male	Heterozygous	Unknown	None
CHD	Selected	Selected	Tier 1	Syndromic	.	.	DHCR7	No significant abnormal splicing	0.29	chr11_71146886_C_G	chr11_71435840_C_G	0.55	0.99	0	0	-31	-1	-1	-31	33	ENST00000355527.8:c.964-1G>C	.	1	splice_acceptor_variant	SNV	3.5	FALSE	FALSE	FALSE	AR	3.949e-13	0.93 (0.65 - 1.35)	0.00364692	0.00326816	0.00632083	Pathogenic/Likely_pathogenic	1	Tetralogy of Fallot with pulmonary atresia	Male	Heterozygous	Unknown	None
CHD	Selected	Selected	.	.	.	.	DHX58	No significant abnormal splicing	-0.43	chr17_40254233_C_A	chr17_42102215_C_A	0	0	0	0.99	-31	19	2	1	33	ENST00000251642.8:c.1851+1G>T	.	1	splice_donor_variant	SNV	2.915	FALSE	FALSE	FALSE	.	3.2013e-13	0.78 (0.56 - 1.10)	3.17e-06	1e-06	4.88e-06	.	1	Tetralogy of Fallot	Male	Heterozygous	Unknown	None
CHD	Selected	Selected	.	.	.	.	DNAJC10	No significant abnormal splicing	-3.44	chr2_183606088_G_C	chr2_182741361_G_C	0	0	0.33	0.51	6	-2	6	-5	25.6	ENST00000264065.12:c.1191+5G>C	.	5	splice_region_variant&intron_variant	SNV	14.4	FALSE	FALSE	FALSE	.	1.1869e-08	0.44 (0.32 - 0.63)	0.00051941	0.00050153	0.00071636	.	1	Tetralogy of Fallot	Female	Heterozygous	Mother (neither parent affected)	None
CHD	Selected	Selected	.	.	Tier 2	Primary	DTNA	No significant abnormal splicing	0.55	chr18_32372824_A_G	chr18_34792860_A_G	0.36	0	0	0	1	2	34	2	18.7	ENST00000444659.5:c.149-1177A>G	.	1177	intron_variant	SNV	68.335	FALSE	FALSE	TRUE	AD	0.63459	0.21 (0.13 - 0.37)	.	1e-06	0.00040351	.	1	Tetralogy of Fallot with pulmonary atresia	Female	Heterozygous	Mother (neither parent affected)	None
CHD	Selected	Selected	.	.	.	.	DZIP3	No significant abnormal splicing	0.28	chr3_108342174_C_T	chr3_108623327_C_T	0	0	0.47	0	30	46	-2	2	17.08	ENST00000361582.8:c.376-1117C>T	.	1117	intron_variant	SNV	6.6	FALSE	FALSE	TRUE	.	1.6537e-13	0.48 (0.36 - 0.64)	.	0.0141032	0.0498328	.	1	Tetralogy of Fallot	Male	Heterozygous	Father (neither parent affected)	None
CHD	Selected	Selected	.	.	.	.	ECH1	No significant abnormal splicing	-0.1	chr19_39307088_C_T	chr19_38816448_C_T	0	0	0.56	0.08	-27	44	22	5	27.7	ENST00000221418.9:c.659+5G>A	.	5	splice_region_variant&intron_variant	SNV	166.59	FALSE	FALSE	FALSE	.	6.1604e-07	0.70 (0.45 - 1.13)	3.18e-06	.	.	.	1	Tetralogy of Fallot with pulmonary atresia	Female	Heterozygous	Mother (neither parent affected)	None
CHD	Selected	Selected	.	.	.	.	ECHDC1	No significant abnormal splicing	-2.4	chr6_127637232_T_C	chr6_127316087_T_C	0.91	0	0	0	-1	-6	-9	39	27.1	ENST00000454859.8:c.416+363A>G	.	363	intron_variant	SNV	15.655	FALSE	FALSE	FALSE	.	5.5968e-09	0.96 (0.62 - 1.52)	0.00018114	1.056e-05	0.00143238	.	1	Tetralogy of Fallot	Male	Heterozygous	Unknown	None
CHD	Selected	Selected	.	.	.	.	EDC4	No significant abnormal splicing	-1.18	chr16_67913679_T_C	chr16_67879776_T_C	0	0	0.53	0.87	11	50	11	-2	33	ENST00000358933.10:c.1821+2T>C	.	2	splice_donor_variant	SNV	10.35	FALSE	FALSE	FALSE	.	0.1061	0.24 (0.16 - 0.36)	.	.	.	.	1	Tetralogy of Fallot with pulmonary atresia/double outlet right ventricle	Female	Heterozygous	Unknown	None
CHD	Selected	Selected	.	.	.	.	EIF3C	No significant abnormal splicing	-2.62	chr16_28734483_A_G	chr16_28723162_A_G	0.95	1	0.02	0	16	2	-44	16	33	ENST00000331666.11:c.777-2A>G	.	2	splice_acceptor_variant	SNV	97.57	FALSE	FALSE	FALSE	.	2.2907e-05	1.45 (0.74 - 1.93)	0.00640653	0.0311727	0.116813	.	1	Tetralogy of Fallot	Male	Heterozygous	Unknown	None
CHD	Selected	Selected	.	.	.	.	EIF4G1	No significant abnormal splicing	1.36	chr3_184049399_G_A	chr3_184331611_G_A	0	0	0.39	0	-6	-35	27	-5	22.2	ENST00000346169.7:c.4395+5G>A	.	5	splice_region_variant&intron_variant	SNV	52.25	FALSE	FALSE	FALSE	.	1	0.02 (0.01 - 0.07)	0.00305278	0.0116464	0.0517325	Benign	1	Tetralogy of Fallot	Male	Heterozygous	Father (neither parent affected)	None
CHD	Selected	Selected	.	.	.	.	EIF4G2	chr11:10822508-10822509 (ŒîŒ∏=0.31)	-0.76	chr11_10822475_T_C	chr11_10800928_T_C	0	0	0.99	0	33	-28	1	22	25.9	ENST00000339995.11:c.1539+34A>G	.	34	intron_variant	SNV	196.255	FALSE	FALSE	FALSE	.	1	0.02 (0.00 - 0.09)	.	.	.	.	1	Tetralogy of Fallot	Male	Heterozygous	Unknown	None
CHD	Selected	Selected	.	.	.	.	ENTHD2	No significant abnormal splicing	-1.17	chr17_79207437_C_A	chr17_81233637_C_A	0	0	0.39	1	-27	25	-3	1	27.5	ENST00000637944.2:c.454+1G>T	.	1	splice_donor_variant	SNV	2.92	FALSE	FALSE	FALSE	.	9.8236e-09	0.82 (0.54 - 1.28)	.	.	.	.	1	Tetralogy of Fallot	Male	Heterozygous	Unknown	None
CHD	Selected	Selected	.	.	.	.	EPN1	chr19:56200738-56201232 (Œîœà5=-0.41)	-1.75	chr19_56201232_G_T	chr19_55689866_G_T	0.51	1	0	0	4	1	-2	1	34	ENST00000270460.11:c.679-1G>T	.	1	splice_acceptor_variant	SNV	10.135	FALSE	FALSE	FALSE	.	0.78579	0.18 (0.10 - 0.39)	.	.	.	.	1	Tetralogy of Fallot	Male	Heterozygous	Father (neither parent affected)	None
CHD	Selected	Selected	.	.	.	.	ERCC1	No significant abnormal splicing	-1.02	chr19_45927038_C_G	chr19_45423780_C_G	0	0	0	0.72	45	0	-21	1	15.35	ENST00000300853.8:c.-8+1G>C	.	1	splice_donor_variant	SNV	32.795	FALSE	FALSE	FALSE	.	1.5933e-07	0.80 (0.51 - 1.30)	.	0.0010166	0.00235628	Uncertain_significance	1	Tetralogy of Fallot with pulmonary atresia/double outlet right ventricle	Male	Heterozygous	Father (neither parent affected)	None
CHD	Selected	Selected	.	.	.	.	ESD	No significant abnormal splicing	-1.24	chr13_47354100_T_C	chr13_46779965_T_C	0	0	0	0.54	-14	10	1	-30	7.926	ENST00000378720.8:c.570A>G	ENSP00000367992.3:p.Gly190%3D	32	synonymous_variant	SNV	46.97	FALSE	FALSE	FALSE	.	5.3945e-07	0.71 (0.45 - 1.15)	0.00563077	0.019827	0.0680898	.	1	Tetralogy of Fallot	Male	Heterozygous	Unknown	None
CHD	Selected	Selected	.	.	.	.	EVI5	No significant abnormal splicing	-0.32	chr1_93073285_C_T	chr1_92607728_C_T	0.87	1	0	0	-7	-1	-9	-42	35	ENST00000370331.5:c.1780-1G>A	.	1	splice_acceptor_variant	SNV	16.89	FALSE	FALSE	FALSE	.	1.9654e-11	0.54 (0.40 - 0.76)	.	.	.	.	1	Tetralogy of Fallot with pulmonary atresia	Male	Heterozygous	Unknown	None
CHD	Selected	Selected	.	.	.	.	EXOC3	No significant abnormal splicing	0.83	chr5_443407_T_C	chr5_443292_T_C	0	0	0.63	0.95	41	-12	13	-2	21.1	ENST00000512944.6:c.-57+2T>C	.	2	splice_donor_variant	SNV	9.39	FALSE	FALSE	FALSE	.	0.92216	0.17 (0.09 - 0.35)	.	1e-06	.	.	1	Tetralogy of Fallot with absent pulmonary valve	Male	Heterozygous	Unknown	None
CHD	Selected	Selected	Tier 2	Unknown	.	.	EZH1	No significant abnormal splicing	0.25	chr17_40897026_C_G	chr17_42745008_C_G	0	0	0.5	0.15	3	5	-1	3	22.9	ENST00000428826.7:c.-103+3G>C	.	3	splice_region_variant&intron_variant	SNV	25.68	FALSE	FALSE	FALSE	.	0.042501	0.26 (0.17 - 0.42)	0.00077204	1e-06	0.0027841	.	1	Tetralogy of Fallot	Male	Heterozygous	Father (unaffected)	None
CHD	Selected	Selected	.	.	.	.	FAM193A	No significant abnormal splicing	1.34	chr4_2627275_A_G	chr4_2625548_A_G	0	0	0.07	0.42	1	-4	-45	-4	8.606	ENST00000637812.2:c.635+153A>G	.	4	intron_variant	SNV	7.605	FALSE	FALSE	FALSE	.	0.99993	0.10 (0.05 - 0.21)	.	1e-06	0	.	1	Tetralogy of Fallot with pulmonary atresia/double outlet right ventricle	Female	Heterozygous	Unknown	None
CHD	Selected	Selected	.	.	.	.	FAM21A	No significant abnormal splicing	.	chr10_51857563_G_A	chr10_50097803_G_A	0	0	0.56	1	-43	8	-43	-1	32	ENST00000282633.10:c.1548+1G>A	.	1	splice_donor_variant	SNV	14.73	FALSE	FALSE	FALSE	.	0.00046322	0.43 (0.26 - 0.76)	0.00199134	6.43746e-03&0.00000e+00	0.00068462	.	1	Tetralogy of Fallot with absent pulmonary valve	Male	Heterozygous	Unknown	None
CHD	Selected	Selected	.	.	.	.	FBXO18	No significant abnormal splicing	-0.97	chr10_5948606_G_A	chr10_5906643_G_A	0	0	0.41	0	-7	-11	-7	-11	8.428	ENST00000362091.9:c.753+11G>A	.	11	intron_variant	SNV	19.95	FALSE	FALSE	FALSE	.	8.2171e-05	0.32 (0.22 - 0.48)	0.00315077	0.00279595	0.00574198	.	1	Tetralogy of Fallot/double outlet right ventricle	Male	Heterozygous	Unknown	None
CHD	Selected	Selected	Tier 2	Unknown	.	.	FCGR2A	No significant abnormal splicing	-0.79	chr1_161476382_G_A	chr1_161506592_G_A	0	0	0	0.72	5	-1	-23	-1	26.5	ENST00000271450.12:c.364+1G>A	.	1	splice_donor_variant	SNV	7.08	FALSE	FALSE	FALSE	.	2.0054e-06	0.79 (0.49 - 1.35)	.	.	5.283e-05	.	1	Tetralogy of Fallot with absent pulmonary valve	Male	Heterozygous	Unknown	None
CHD	Selected	Selected	.	.	Tier 1	Secondary	FKTN	No significant abnormal splicing	-1.41	chr9_108320447_G_T	chr9_105558166_G_T	0	0	0.49	0.98	20	-1	4	-1	27.1	ENST00000357998.10:c.-181+1G>T	.	1	splice_donor_variant	SNV	3.955	FALSE	FALSE	FALSE	AR	8.6576e-07	0.54 (0.36 - 0.84)	.	.	0.0027465	Uncertain_significance	1	Tetralogy of Fallot with pulmonary atresia	Female	Heterozygous	Unknown	SMARCA4:c.4171-1789C>T
CHD	Selected	Selected	.	.	.	.	FN1	No significant abnormal splicing	1.99	chr2_216243993_T_C	chr2_215379270_T_C	0.33	0.01	0	0	-1	47	-1	47	24.8	ENST00000354785.11:c.5482A>G	ENSP00000346839.4:p.Ser1828Gly	47	missense_variant	SNV	75.39	FALSE	FALSE	FALSE	.	0.0014045	0.25 (0.19 - 0.34)	3.328e-05	1e-06	5.289e-05	Uncertain_significance	1	Tetralogy of Fallot	Male	Heterozygous	Unknown	None
CHD	Selected	Selected	.	.	.	.	FOCAD	No significant abnormal splicing	-1.81	chr9_20944629_G_A	chr9_20944630_G_A	0.99	0.01	0	0	2	-3	2	-12	23.4	ENST00000338382.10:c.3411G>A	ENSP00000344307.6:p.Thr1137%3D	5	synonymous_variant	SNV	9.81	FALSE	FALSE	FALSE	.	7.2122e-37	0.72 (0.60 - 0.88)	0.00707114	0.0056172	0.010499	Benign	1	Tetralogy of Fallot/double outlet right ventricle	Male	Heterozygous	Mother (unaffected)	None
CHD	Selected	Selected	.	.	.	.	G3BP2	No significant abnormal splicing	-0.06	chr4_76598202_C_T	chr4_75673018_C_T	0	0	0.42	0.99	-14	12	32	1	18.7	ENST00000359707.9:c.-25+190G>A	.	1	intron_variant	SNV	34.485	FALSE	FALSE	FALSE	.	0.99954	0.04 (0.01 - 0.18)	.	0.00039641	0.00066401	.	1	Tetralogy of Fallot with pulmonary atresia	Male	Heterozygous	Unknown	None
CHD	Selected	Selected	.	.	.	.	GBE1	chr3:81539615-81548260 (Œîœà5=-0.33)	-0.84	chr3_81548260_C_A	chr3_81499109_C_A	0	0	0.06	0.57	-3	36	-3	1	32	ENST00000429644.7:c.2052+1G>T	.	1	splice_donor_variant	SNV	26.95	FALSE	FALSE	FALSE	.	1.1497e-12	0.69 (0.50 - 0.97)	.	.	.	Likely_pathogenic	1	Tetralogy of Fallot with pulmonary atresia/double outlet right ventricle	Female	Heterozygous	Unknown	None
CHD	Selected	Selected	.	.	.	.	GCSH	No significant abnormal splicing	1.69	chr16_81129721_G_A	chr16_81096116_G_A	0	0	0.52	0	2	15	2	15	16.98	ENST00000315467.9:c.148+15C>T	.	15	intron_variant	SNV	19.73	FALSE	FALSE	FALSE	.	0.001602	0.68 (0.36 - 1.42)	0.00032	0.00242131	0.0103068	.	1	Tetralogy of Fallot	Male	Heterozygous	Unknown	None
CHD	Selected	Selected	Tier 2	Syndromic	.	.	GJA1	chr6:121767977-121767978 (ŒîŒ∏=0.26)	0.59	chr6_121767966_T_A	chr6_121446820_T_A	0.99	0.17	0	0	2	12	12	31	14.05	ENST00000282561.4:c.-16-12T>A	.	12	intron_variant	SNV	136.92	FALSE	FALSE	FALSE	AD/AR	0.15523	0.27 (0.13 - 0.62)	0.00548437	0.0103324	0.00879286	Conflicting_interpretations_of_pathogenicity	1	Tetralogy of Fallot/double outlet right ventricle	Male	Heterozygous	Unknown	None
CHD	Selected	Selected	.	.	.	.	GOLGA2	No significant abnormal splicing	1.11	chr9_131025374_G_A	chr9_128263095_G_A	0	0.4	0	0	3	-3	29	-46	12.93	ENST00000611957.4:c.853-3C>T	.	3	splice_region_variant&intron_variant	SNV	24.315	FALSE	FALSE	FALSE	.	0.98756	0.18 (0.11 - 0.30)	0.00022538	0.00063296	0.0032858	.	1	Tetralogy of Fallot	Female	Heterozygous	Unknown	None
CHD	Selected	Selected	.	.	.	.	GOLGA2	No significant abnormal splicing	-4.7	chr9_131023450_C_G	chr9_128261171_C_G	0	0	0	0.99	-43	40	-15	1	29.8	ENST00000611957.4:c.1339+1G>C	.	1	splice_donor_variant	SNV	24.315	FALSE	FALSE	FALSE	.	0.98756	0.18 (0.11 - 0.30)	.	.	.	.	1	Tetralogy of Fallot with pulmonary atresia	Male	Heterozygous	Unknown	None
CHD	Selected	Selected	.	.	.	.	GOLGA3	No significant abnormal splicing	0.46	chr12_133384516_T_C	chr12_132807930_T_C	0	0	0.52	0	5	-8	5	-7	18.59	ENST00000450791.7:c.1139A>G	ENSP00000410378.2:p.Asn380Ser	41	missense_variant	SNV	7.995	FALSE	FALSE	FALSE	.	0.0067951	0.26 (0.18 - 0.38)	0.01733	0.0169369	0.0242444	.	1	Tetralogy of Fallot with pulmonary atresia	Male	Heterozygous	Unknown	None
CHD	Selected	Selected	.	.	.	.	GORASP1	No significant abnormal splicing	0.08	chr3_39140352_C_A	chr3_39098861_C_A	0.3	0.16	0	0	-8	32	2	-15	28.2	ENST00000319283.7:c.949G>T	ENSP00000313869.3:p.Asp317Tyr	32	missense_variant	SNV	12.85	FALSE	FALSE	FALSE	.	0.019543	0.34 (0.19 - 0.68)	0.00781027	0.00427457	0.0196977	.	1	Tetralogy of Fallot	Male	Heterozygous	Father (neither parent affected)	None
CHD	Selected	Selected	.	.	.	.	GRINA	No significant abnormal splicing	-0.36	chr8_145066546_G_C	chr8_143992378_G_C	0.5	0	0.08	0	-4	-39	-9	-5	33	ENST00000395068.9:c.822+5G>C	.	5	splice_region_variant&intron_variant	SNV	17.155	FALSE	FALSE	FALSE	.	0.44203	0.22 (0.10 - 0.49)	0.00015004	1e-06	0.00013492	.	1	Tetralogy of Fallot/double outlet right ventricle	Female	Heterozygous	Father (neither parent affected)	None
CHD	Selected	Selected	.	.	.	.	GSTM4	No significant abnormal splicing	-3.66	chr1_110200294_G_A	chr1_109657672_G_A	0	0	0.3	1	-43	-10	-3	-1	26.6	ENST00000369836.9:c.259+1G>A	.	1	splice_donor_variant	SNV	12.095	FALSE	FALSE	FALSE	.	1.3834e-08	1.01 (0.65 - 1.62)	0.00167573	0.00124033	0.00241123	.	1	Tetralogy of Fallot with pulmonary atresia	Male	Heterozygous	Unknown	None
CHD	Selected	Selected	.	.	.	.	GSTO1	No significant abnormal splicing	-2.23	chr10_106019324_T_G	chr10_104259566_T_G	0.56	0.14	0	0	-9	10	10	23	26.1	ENST00000369713.10:c.144-10T>G	.	10	intron_variant	SNV	28.845	FALSE	FALSE	FALSE	.	5.0916e-09	1.12 (0.72 - 1.75)	.	.	.	.	1	Tetralogy of Fallot with pulmonary atresia	Male	Heterozygous	Unknown	None
CHD	Selected	Selected	.	.	.	.	GTF2F1	chr19:6381627-6381707 (Œîœà3=-0.28)	-1.2	chr19_6381628_T_C	chr19_6381617_T_C	0.02	0.93	0.01	0	-13	-2	0	-29	22.1	ENST00000394456.10:c.837-2A>G	.	2	splice_acceptor_variant	SNV	14.855	FALSE	FALSE	FALSE	.	7.2585e-06	0.48 (0.31 - 0.76)	0.00256229	0.00218461	0.00463031	.	1	Tetralogy of Fallot	Male	Heterozygous	Unknown	None
CHD	Selected	Selected	.	.	.	.	HDAC4	No significant abnormal splicing	0.76	chr2_240322071_C_A	chr2_239400377_C_A	0	0	0.04	0.53	-27	0	26	0	17.52	ENST00000543185.6:c.-220+601G>T	.	2	intron_variant	SNV	8.17	FALSE	FALSE	FALSE	.	1	0.00 (0.00 - 0.05)	.	0.0001806	0.00127624	.	1	Tetralogy of Fallot with pulmonary atresia	Female	Heterozygous	Unknown	SMARCA4:c.4171-1789C>T
CHD	Selected	Selected	.	.	.	.	HELQ	No significant abnormal splicing	-1.8	chr4_84347246_C_T	chr4_83426093_C_T	0.7	0.99	0	0	-6	-1	4	-1	34	ENST00000295488.8:c.2677-1G>A	.	1	splice_acceptor_variant	SNV	6.59	FALSE	FALSE	FALSE	.	6.4877e-12	0.55 (0.40 - 0.76)	0.00016831	0.00010436	0.00013498	.	1	Tetralogy of Fallot with pulmonary atresia	Female	Heterozygous	Unknown	None
CHD	Selected	Selected	.	.	.	.	HEXA	No significant abnormal splicing	-3.92	chr15_72640388_C_T	chr15_72348047_C_T	0	0	0.53	0.93	41	26	-16	1	34	ENST00000268097.10:c.1073+1G>A	.	1	splice_donor_variant	SNV	21.465	FALSE	FALSE	FALSE	.	1.3405e-11	0.68 (0.49 - 0.97)	0.00017199	1.055e-05	0.00031684	Pathogenic/Likely_pathogenic	1	Tetralogy of Fallot with pulmonary atresia	Male	Heterozygous	Unknown	None
CHD	Selected	Selected	.	.	.	.	HNRNPAB	No significant abnormal splicing	0.14	chr5_177631705_G_A	chr5_178204704_G_A	0	0	0.32	0.02	2	9	-3	36	19.22	ENST00000358344.8:c.-60G>A	.	36	5_prime_UTR_variant	SNV	21.265	FALSE	FALSE	FALSE	.	0.76526	0.17 (0.07 - 0.43)	.	4.288e-05	0.00050292	.	1	Tetralogy of Fallot	Male	Heterozygous	Unknown	None
CHD	Selected	Selected	.	.	.	.	HSF1	No significant abnormal splicing	1.1	chr8_145535559_A_G	chr8_144311873_A_G	0	0	0.38	0	1	25	-1	4	17.5	ENST00000528838.6:c.860+37A>G	.	37	intron_variant	SNV	23.915	FALSE	FALSE	FALSE	.	0.74762	0.18 (0.09 - 0.41)	0.00016865	1.061e-05	0.00068413	.	1	Tetralogy of Fallot	Male	Heterozygous	Unknown	None
CHD	Selected	Selected	.	.	.	.	HSPA8	No significant abnormal splicing	-1.51	chr11_122932382_C_T	chr11_123061674_C_T	0	0	0.01	0.46	30	1	-11	1	4.661	ENST00000534624.6:c.-5-345G>A	.	1	intron_variant	SNV	473.17	FALSE	FALSE	FALSE	.	0.99863	0.04 (0.01 - 0.20)	.	0.00772734	0.0260925	.	1	Tetralogy of Fallot	Female	Heterozygous	Unknown	None
CHD	Selected	Selected	.	.	.	.	HYI	No significant abnormal splicing	-1.09	chr1_43917601_C_T	chr1_43451930_C_T	0	0	0.01	0.29	5	29	31	5	19.81	ENST00000372430.8:c.505+5G>A	.	5	splice_region_variant&intron_variant	SNV	9.145	FALSE	FALSE	FALSE	.	2.2375e-14	1.21 (0.84 - 1.74)	0.00513559	0.0057122	0.0195471	Likely_benign	1	Tetralogy of Fallot	Male	Heterozygous	Father (unaffected)	None
CHD	Selected	Selected	.	.	.	.	IFIH1	No significant abnormal splicing	-0.23	chr2_163136505_C_G	chr2_162279995_C_G	0	0	0.01	0.98	-48	42	-12	1	27.6	ENST00000649979.2:c.1641+1G>C	.	1	splice_donor_variant	SNV	4.025	FALSE	FALSE	FALSE	.	6.9819e-44	1.25 (1.01 - 1.55)	0.00651939	0.00538154	0.0103408	Conflicting_interpretations_of_pathogenicity	1	Tetralogy of Fallot with pulmonary atresia/double outlet right ventricle	Female	Homozygous	Unknown	None
CHD	Selected	Selected	.	.	.	.	IL17RC	No significant abnormal splicing	0.39	chr3_9974543_G_C	chr3_9932859_G_C	0	0	0.01	0.97	43	-39	-39	-1	26	ENST00000403601.8:c.1522+1G>C	.	1	splice_donor_variant	SNV	6.445	FALSE	FALSE	FALSE	.	2.3004e-14	0.64 (0.47 - 0.87)	0.00600876	0.00541085	0.011868	Benign/Likely_benign	1	Tetralogy of Fallot/double outlet right ventricle	Female	Heterozygous	Father (neither parent affected)	None
CHD	Selected	Selected	.	.	.	.	IPO7	No significant abnormal splicing	-1.16	chr11_9462003_G_A	chr11_9440456_G_A	0.88	0	0	0	2	1	2	1	18.18	ENST00000379719.8:c.2697G>A	ENSP00000369042.3:p.Glu899%3D	3	splice_region_variant&synonymous_variant	SNV	32.88	FALSE	FALSE	FALSE	.	1	0.03 (0.01 - 0.11)	0.00928132	0.0139083	0.0118846	.	1	Tetralogy of Fallot	Female	Heterozygous	Mother (neither parent affected)	None
CHD	Selected	Selected	.	.	.	.	ITGA9	No significant abnormal splicing	1.7	chr3_37670679_G_A	chr3_37629188_G_A	0.96	0	0	0	2	11	2	4	36	ENST00000264741.10:c.1691G>A	ENSP00000264741.5:p.Arg564Gln	3	missense_variant&splice_region_variant	SNV	27.165	FALSE	FALSE	FALSE	.	0.0081584	0.27 (0.18 - 0.42)	0.00312807	0.00241733	0.00526349	.	1	Tetralogy of Fallot with pulmonary atresia	Male	Heterozygous	Unknown	None
CHD	Selected	Selected	.	.	.	.	ITGA9	No significant abnormal splicing	0.77	chr3_37564037_C_T	chr3_37522546_C_T	0	0	0.39	0	-2	22	-2	22	15.58	ENST00000264741.10:c.1237-975C>T	.	975	intron_variant	SNV	27.165	FALSE	FALSE	TRUE	.	0.0081584	0.27 (0.18 - 0.42)	.	0.00015004	0.00034256	.	1	Tetralogy of Fallot with pulmonary atresia	Male	Heterozygous	Unknown	None
CHD	Selected	Selected	.	.	.	.	KANSL3	No significant abnormal splicing	0.98	chr2_97268456_C_T	chr2_96602719_C_T	0	0	0.37	0	3	-39	3	34	7.06	ENST00000431828.6:c.2259+34G>A	.	34	intron_variant	SNV	11.165	FALSE	FALSE	FALSE	.	0.99998	0.05 (0.02 - 0.16)	0.00128267	0.00149596	0.00303567	.	1	Tetralogy of Fallot with pulmonary atresia	Male	Heterozygous	Unknown	None
CHD	Selected	Selected	.	.	.	.	KCNH2	No significant abnormal splicing	-0.58	chr7_150647253_T_G	chr7_150950165_T_G	0	0	0.03	0.87	-43	36	-4	3	13.51	ENST00000262186.10:c.2398+3A>C	.	3	splice_region_variant&intron_variant	SNV	13.495	FALSE	FALSE	FALSE	.	0.99593	0.13 (0.07 - 0.27)	.	.	5.62e-06	.	1	Tetralogy of Fallot	Female	Heterozygous	Unknown	None
CHD	Selected	Selected	.	.	.	.	KDM5B	No significant abnormal splicing	0.34	chr1_202711778_C_A	chr1_202742650_C_A	0	0	0.64	0.16	5	35	-13	5	24.7	ENST00000367265.9:c.2474+5G>T	.	5	splice_region_variant&intron_variant	SNV	7.415	FALSE	FALSE	FALSE	.	7.9102e-15	0.44 (0.34 - 0.57)	0.0235657	0.0261224	0.0305004	.	1	Tetralogy of Fallot	Female	Heterozygous	Father (neither parent affected)	None
CHD	Selected	Selected	Tier 2	Unknown	.	.	KDR	No significant abnormal splicing	-2.22	chr4_55972979_T_C	chr4_55106812_T_C	0.94	1	0	0	-7	-2	-7	-25	33	ENST00000263923.5:c.1413-2A>G	.	2	splice_acceptor_variant	SNV	10.295	FALSE	FALSE	FALSE	AD/AR	0.99982	0.15 (0.09 - 0.25)	.	.	.	.	1	Tetralogy of Fallot	Male	Heterozygous	Unknown	None
CHD	Selected	Selected	.	.	.	.	KIDINS220	No significant abnormal splicing	1.33	chr2_8977709_C_T	chr2_8837579_C_T	0	0	0.46	0	-24	44	3	38	17	ENST00000256707.8:c.-136G>A	.	46	5_prime_UTR_variant	SNV	59.94	FALSE	FALSE	FALSE	.	0.073562	0.24 (0.17 - 0.35)	.	1e-06	0	.	1	Tetralogy of Fallot with pulmonary atresia	Male	Heterozygous	Unknown	None
CHD	Selected	Selected	.	.	.	.	KLC1	No significant abnormal splicing	1.09	chr14_104121160_C_G	chr14_103654823_C_G	0	0	0.27	0	8	3	45	2	31	ENST00000334553.10:c.259C>G	ENSP00000334523.6:p.Gln87Glu	2	missense_variant&splice_region_variant	SNV	44.75	FALSE	FALSE	FALSE	.	0.37095	0.23 (0.13 - 0.41)	0	.	.	.	1	Tetralogy of Fallot	Male	Heterozygous	Unknown	None
CHD	Selected	Selected	.	.	.	.	KLF11	No significant abnormal splicing	2.27	chr2_10186276_G_C	chr2_10046149_G_C	0.57	1	0	0	-22	1	19	22	34	ENST00000305883.6:c.43-1G>C	.	1	splice_acceptor_variant	SNV	11.305	FALSE	FALSE	FALSE	.	8.3215e-09	0.93 (0.60 - 1.47)	.	.	.	.	1	Tetralogy of Fallot	Male	Heterozygous	Unknown	None
CHD	Selected	Selected	.	.	.	.	KRIT1	No significant abnormal splicing	-0.98	chr7_91851333_T_C	chr7_92222019_T_C	0.64	0.03	0	0	-1	34	-1	-3	21	ENST00000394505.7:c.1446A>G	ENSP00000378013.2:p.Gln482%3D	34	synonymous_variant	SNV	20.05	FALSE	FALSE	FALSE	.	0.00069333	0.32 (0.21 - 0.50)	3.18e-06	1e-06	2.262e-05	.	1	Tetralogy of Fallot with pulmonary atresia	Male	Heterozygous	Unknown	None
CHD	Selected	Selected	.	.	.	.	LAMB2	No significant abnormal splicing	-2.34	chr3_49159603_G_A	chr3_49122170_G_A	0	0	0.97	0	2	18	2	-2	35	ENST00000305544.9:c.4774C>T	ENSP00000307156.4:p.Arg1592Trp	9	missense_variant	SNV	360.255	FALSE	FALSE	FALSE	.	2.5006e-19	0.51 (0.40 - 0.66)	0.00283081	0.0107683	0.0396686	Benign/Likely_benign	1	Tetralogy of Fallot	Male	Heterozygous	Unknown	None
CHD	Selected	Selected	Tier 2	Syndromic	.	.	LONP1	No significant abnormal splicing	0.16	chr19_5696164_C_T	chr19_5696153_C_T	0.45	0.01	0	0	-2	17	-6	18	13.51	ENST00000360614.8:c.1914G>A	ENSP00000353826.2:p.Thr638%3D	17	synonymous_variant	SNV	15.645	FALSE	FALSE	FALSE	AR	0.9993	0.12 (0.06 - 0.24)	0.00093527	0.00060747	0.00149432	Likely_benign	1	Tetralogy of Fallot with pulmonary atresia	Female	Heterozygous	Unknown	None
CHD	Selected	Selected	.	.	.	.	LRRFIP2	No significant abnormal splicing	-0.62	chr3_37138068_T_C	chr3_37096577_T_C	0	0	0.67	0	5	39	5	35	0.371	ENST00000336686.9:c.918+39A>G	.	39	intron_variant	SNV	38.565	FALSE	FALSE	FALSE	.	2.5833e-25	0.77 (0.61 - 0.98)	0.00459395	0.0178144	0.0629741	.	1	Tetralogy of Fallot	Female	Heterozygous	Unknown	None
CHD	Selected	Selected	Tier 2	Syndromic	.	.	LZTR1	Ambiguous RNA confirmation	-0.45	chr22_21348558_G_A	chr22_20994269_G_A	0	0	0.61	0.7	26	-18	-49	0	37	ENST00000646124.2:c.1615G>A	ENSP00000496779.1:p.Gly539Ser	0	missense_variant&splice_region_variant	SNV	8.475	FALSE	FALSE	FALSE	AD/AR	1.0211e-92	2.28 (1.75 - 1.99)	.	1e-06	4.88e-06	Uncertain_significance	1	Tetralogy of Fallot with pulmonary atresia	Female	Heterozygous	Father (neither parent affected)	None
CHD	Selected	Selected	.	.	.	.	MAN2C1	chr15:75653532-75653533 (ŒîŒ∏=0.26)	-2.17	chr15_75653541_G_C	chr15_75361200_G_C	0.99	0.43	0	0	-1	-9	-8	-41	28.3	ENST00000267978.10:c.1315-9C>G	.	9	intron_variant	SNV	34.04	FALSE	FALSE	FALSE	.	2.7689e-29	0.85 (0.68 - 1.08)	0	.	0	.	1	Tetralogy of Fallot with pulmonary atresia	Male	Heterozygous	Unknown	None
CHD	Selected	Selected	.	.	.	.	MAPK1IP1L	No significant abnormal splicing	-2.77	chr14_55531359_G_A	chr14_55064641_G_A	0	0.45	0	0	36	-25	-25	25	6.462	ENST00000395468.9:c.*14G>A	.	27	3_prime_UTR_variant	SNV	23.165	FALSE	FALSE	FALSE	.	0.64991	0.13 (0.04 - 0.62)	0	.	.	.	1	Tetralogy of Fallot with pulmonary atresia	Male	Heterozygous	Unknown	None
CHD	Selected	Selected	.	.	.	.	MARS	No significant abnormal splicing	-1.18	chr12_57909119_A_C	chr12_57515336_A_C	0.05	0	0	0.26	-16	2	-32	0	6.124	ENST00000262027.10:c.2391A>C	ENSP00000262027.5:p.Thr797%3D	0	splice_region_variant&synonymous_variant	SNV	16.825	FALSE	FALSE	FALSE	.	2.0536e-15	0.58 (0.44 - 0.78)	0.00068623	0.00026923	0.00081355	Conflicting_interpretations_of_pathogenicity	1	Tetralogy of Fallot	Male	Heterozygous	Mother (unaffected)	None
CHD	Selected	Selected	.	.	.	.	METTL22	No significant abnormal splicing	-0.65	chr16_8719356_G_T	chr16_8625499_G_T	0.63	0.21	0	0	20	-3	40	0	13.62	ENST00000381920.8:c.-167G>T	.	5	5_prime_UTR_variant	SNV	7.575	FALSE	FALSE	FALSE	.	7.2912e-14	0.94 (0.67 - 1.35)	.	0.0023294	0.0208126	.	1	Tetralogy of Fallot with absent pulmonary valve	Male	Heterozygous	Unknown	None
CHD	Selected	Selected	.	.	.	.	MICU2	No significant abnormal splicing	-1.92	chr13_22077082_T_A	chr13_21502943_T_A	0	0	0	0.65	-17	26	2	-17	46	ENST00000382374.9:c.916A>T	ENSP00000371811.4:p.Lys306Ter	19	stop_gained	SNV	25.975	FALSE	FALSE	FALSE	.	9.7216e-21	1.11 (0.82 - 1.51)	0.0028354	0.00204036	0.00516494	Likely_benign	1	Tetralogy of Fallot	Male	Heterozygous	Unknown	None
CHD	Selected	Selected	.	.	.	.	MKLN1	No significant abnormal splicing	-1.84	chr7_131151029_T_G	chr7_131466270_T_G	0.24	0.59	0	0	1	6	1	21	19.1	ENST00000352689.11:c.1789-6T>G	.	6	splice_region_variant&intron_variant	SNV	16.86	FALSE	FALSE	FALSE	.	0.99998	0.07 (0.03 - 0.17)	.	.	.	.	1	Tetralogy of Fallot	Male	Heterozygous	Father (neither parent affected)	None
CHD	Selected	Selected	.	.	.	.	MMP2	No significant abnormal splicing	-2.48	chr16_55528237_C_T	chr16_55494325_C_T	0.32	0	0	0	11	2	11	-37	16.43	ENST00000219070.9:c.1472+1032C>T	.	1032	intron_variant	SNV	32.075	FALSE	FALSE	TRUE	.	0.83878	0.19 (0.10 - 0.36)	.	1e-06	0	.	1	Tetralogy of Fallot/double outlet right ventricle	Male	Heterozygous	Unknown	None
CHD	Selected	Selected	.	.	.	.	MOK	No significant abnormal splicing	-1.31	chr14_102729910_C_T	chr14_102263573_C_T	0	0	0	0.38	-27	43	43	-27	27.3	ENST00000361847.7:c.256G>A	ENSP00000355304.2:p.Asp86Asn	29	missense_variant	SNV	7.91	FALSE	FALSE	FALSE	.	8.8397e-22	1.23 (0.92 - 1.67)	0.00505528	0.00350136	0.00732807	.	1	Tetralogy of Fallot	Male	Heterozygous	Unknown	None
CHD	Selected	Selected	.	.	.	.	MORF4L1	chr15:79183825-79183826 (ŒîŒ∏=0.35)	-0.98	chr15_79183816_A_G	chr15_78891474_A_G	1	0.78	0	0	1	10	10	27	19.55	ENST00000426013.7:c.350-10A>G	.	10	intron_variant	SNV	139.035	FALSE	FALSE	FALSE	.	0.99339	0.08 (0.03 - 0.26)	.	.	0	.	1	Tetralogy of Fallot	Female	Heterozygous	Unknown	None
CHD	Selected	Selected	.	.	.	.	MPDU1	No significant abnormal splicing	-1.76	chr17_7490008_A_C	chr17_7586690_A_C	0.1	0.75	0	0	-34	2	9	2	32	ENST00000250124.11:c.303-2A>C	.	2	splice_acceptor_variant	SNV	10.24	FALSE	FALSE	FALSE	.	1.0051e-05	0.75 (0.45 - 1.31)	.	.	.	.	1	Tetralogy of Fallot with pulmonary atresia	Female	Heterozygous	Mother (neither parent affected)	None
CHD	Selected	Selected	.	.	.	.	MRPL13	No significant abnormal splicing	-4.74	chr8_121444364_C_A	chr8_120432124_C_A	0	0.98	0	0	-38	-1	43	4	32	ENST00000306185.8:c.152-1G>T	.	1	splice_acceptor_variant	SNV	12.245	FALSE	FALSE	FALSE	.	1.4307e-07	0.92 (0.58 - 1.52)	8.97e-06	1.058e-05	0	.	1	Tetralogy of Fallot with pulmonary atresia	Female	Heterozygous	Father (neither parent affected)	None
CHD	Selected	Selected	.	.	.	.	MRPL18	No significant abnormal splicing	-0.72	chr6_160218549_C_T	chr6_159797517_C_T	0	0	0.01	0.25	32	1	32	1	28.3	ENST00000367034.5:c.470C>T	ENSP00000356001.4:p.Ser157Leu	1	missense_variant&splice_region_variant	SNV	17.505	FALSE	FALSE	FALSE	.	0.00016217	0.70 (0.40 - 1.31)	3.18e-06	.	0	.	1	Tetralogy of Fallot with pulmonary atresia	Male	Heterozygous	Unknown	None
CHD	Selected	Selected	.	.	.	.	MRPL22	No significant abnormal splicing	-1.89	chr5_154330503_G_A	chr5_154950943_G_A	0	0	0.18	0.9	3	-21	3	-5	19.44	ENST00000523037.6:c.195+5G>A	.	5	splice_region_variant&intron_variant	SNV	19.52	FALSE	FALSE	FALSE	.	1.3883e-06	0.72 (0.45 - 1.20)	5.611e-05	4.266e-05	2.846e-05	.	1	Tetralogy of Fallot with absent pulmonary valve	Female	Heterozygous	Unknown	None
CHD	Selected	Selected	.	.	.	.	MRRF	chr9:125048446-125054027 (Œîœà5=-0.5)	0.1	chr9_125054124_G_C	chr9_122291845_G_C	0	0	0.14	0.98	34	-19	-19	-5	20.8	ENST00000344641.8:c.551+5G>C	.	5	splice_region_variant&intron_variant	SNV	11.72	FALSE	FALSE	FALSE	.	4.4057e-07	0.95 (0.59 - 1.59)	.	.	.	.	1	Tetralogy of Fallot	Male	Heterozygous	Unknown	None
CHD	Selected	Selected	.	.	Tier 1	Primary	MYBPC3	No significant abnormal splicing	0.01	chr11_47371578_G_A	chr11_47350027_G_A	0	0	0.55	0	2	5	2	-3	18.02	ENST00000545968.6:c.492C>T	ENSP00000442795.1:p.Gly164%3D	15	synonymous_variant	SNV	376.93	FALSE	FALSE	FALSE	AD	8.0087e-11	0.43 (0.32 - 0.59)	0.0201005	0.0195327	0.0317215	Benign/Likely_benign	1	Tetralogy of Fallot with pulmonary atresia	Male	Heterozygous	Father (neither parent affected)	None
CHD	Selected	Selected	.	.	.	.	MYO1C	No significant abnormal splicing	-1.34	chr17_1382702_C_T	chr17_1479408_C_T	0	0	0.39	0	-2	48	-1	23	11.5	ENST00000648651.1:c.1092+23G>A	.	23	intron_variant	SNV	42.88	FALSE	FALSE	FALSE	.	1.639e-14	0.51 (0.39 - 0.68)	0.0148446	0.0185079	0.0239562	Likely_benign	1	Tetralogy of Fallot	Female	Heterozygous	Mother (neither parent affected)	None
CHD	Selected	Selected	.	.	.	.	MYOF	No significant abnormal splicing	1.42	chr10_95072787_C_T	chr10_93313030_C_T	0	0	0.44	0	49	-1	-1	-32	29.2	ENST00000359263.9:c.5879G>A	ENSP00000352208.4:p.Arg1960His	12	missense_variant	SNV	18.115	FALSE	FALSE	FALSE	.	1.475e-54	0.77 (0.65 - 0.90)	7.367e-05	1e-06	0.00029991	.	1	Tetralogy of Fallot	Male	Heterozygous	Unknown	None
CHD	Selected	Selected	.	.	.	.	MYOF	No significant abnormal splicing	-1.73	chr10_95082832_T_C	chr10_93323075_T_C	0	0	0.35	0.02	3	28	-2	3	19.45	ENST00000359263.9:c.5456+3A>G	.	3	splice_region_variant&intron_variant	SNV	18.115	FALSE	FALSE	FALSE	.	1.475e-54	0.77 (0.65 - 0.90)	0.0109561	0.0443885	0.155016	.	1	Tetralogy of Fallot with pulmonary atresia	Male	Heterozygous	Unknown	None
CHD	Selected	Selected	.	.	.	.	NBPF1	No significant abnormal splicing	.	chr1_16913758_T_C	chr1_16587263_T_C	0.82	0.95	0	0	-12	-2	-15	-2	20.3	ENST00000430580.6:c.567-2A>G	.	2	splice_acceptor_variant	SNV	8.83	FALSE	FALSE	FALSE	.	2.3773e-25	0.88 (0.69 - 1.15)	.	1.083e-05	.	.	1	Tetralogy of Fallot	Male	Heterozygous	Unknown	None
CHD	Selected	Selected	.	.	.	.	NBPF1	No significant abnormal splicing	.	chr1_16901189_T_C	chr1_16574694_T_C	0.54	0.9	0	0	-15	-2	10	-2	15.27	ENST00000430580.6:c.2193-2A>G	.	2	splice_acceptor_variant	SNV	8.83	FALSE	FALSE	FALSE	.	2.3773e-25	0.88 (0.69 - 1.15)	0	1e-06	0.00028321	.	1	Tetralogy of Fallot with pulmonary atresia	Male	Heterozygous	Unknown	None
CHD	Selected	Selected	.	.	.	.	NECAP2	No significant abnormal splicing	0.44	chr1_16774544_T_G	chr1_16448049_T_G	0	0.47	0	0	-36	11	-17	49	0.025	ENST00000337132.10:c.299-11T>G	.	11	intron_variant	SNV	7.425	FALSE	FALSE	FALSE	.	1.9626e-09	0.93 (0.61 - 1.45)	0.00044833	0.00186635	0.00741581	.	1	Tetralogy of Fallot	Male	Heterozygous	Unknown	None
CHD	Selected	Selected	.	.	.	.	NID1	No significant abnormal splicing	-1.11	chr1_236187413_G_A	chr1_236024113_G_A	0	0	0.8	0.06	2	15	2	-43	21.6	ENST00000264187.7:c.2085C>T	ENSP00000264187.6:p.Cys695%3D	45	synonymous_variant	SNV	23.1	FALSE	FALSE	FALSE	.	7.2197e-12	0.48 (0.35 - 0.65)	0.00929898	0.0111863	0.0171219	Benign	1	Tetralogy of Fallot	Male	Heterozygous	Mother (neither parent affected)	None
CHD	Selected	Selected	.	.	.	.	NOL8	No significant abnormal splicing	-1.93	chr9_95081640_T_C	chr9_92319358_T_C	0.94	1	0	0	-13	-2	-34	-14	35	ENST00000442668.7:c.282-2A>G	.	2	splice_acceptor_variant	SNV	10.715	FALSE	FALSE	FALSE	.	1.7627e-13	0.60 (0.44 - 0.82)	0	.	0	.	1	Tetralogy of Fallot	Male	Heterozygous	Mother (neither parent affected)	None
CHD	Selected	Selected	Tier 2	Syndromic	.	.	NONO	No significant abnormal splicing	0.82	chrX_70517671_G_A	chrX_71297821_G_A	0.64	0.06	0	0	2	15	2	32	24.9	ENST00000276079.13:c.1029-15G>A	.	15	intron_variant	SNV	74.47	FALSE	FALSE	FALSE	XLR	0.9935	0.05 (0.02 - 0.24)	0.00240011	0.00730257	0.0276318	.	1	Tetralogy of Fallot	Male	Hemizygous	Unknown	None
CHD	Selected	Selected	.	.	.	.	NOSTRIN	No significant abnormal splicing	-0.84	chr2_169717417_C_T	chr2_168860907_C_T	0	0	0	0.4	-31	-22	-13	2	20.7	ENST00000317647.12:c.1292C>T	ENSP00000318921.7:p.Pro431Leu	2	missense_variant&splice_region_variant	SNV	9.725	FALSE	FALSE	FALSE	.	3.2029e-16	0.80 (0.59 - 1.09)	0.00223215	0.00842505	0.0313516	Benign	1	Tetralogy of Fallot	Male	Heterozygous	Unknown	None
CHD	Selected	Selected	.	.	.	.	NR1H2	No significant abnormal splicing	-0.17	chr19_50879835_T_C	chr19_50376578_T_C	0	0	0.14	0.67	-2	-41	2	-2	22.1	ENST00000253727.10:c.-128+2T>C	.	2	splice_donor_variant	SNV	11.945	FALSE	FALSE	FALSE	.	0.37506	0.22 (0.12 - 0.47)	.	0.0149908	0.0556392	.	1	Tetralogy of Fallot	Male	Heterozygous	Unknown	None
CHD	Selected	Selected	.	.	.	.	OBSCN	Ambiguous RNA confirmation - chr1:228522615-228522780 (Œîœà5=-0.52), chr1:228522615-228523491 (Œîœà5=0.52), chr1:228522615-228523491 (Œîœà3=0.48), chr1:228523000-228523491 (Œîœà3=-0.48)	-1.41	chr1_228456451_G_T	chr1_228268750_G_T	0	0	0.99	0	-2	49	-2	48	21.1	ENST00000570156.7:c.5634G>T	ENSP00000455507.2:p.Gly1878%3D	55	synonymous_variant	SNV	57.44	FALSE	FALSE	FALSE	.	1.8605e-164	0.79 (0.72 - 0.87)	.	1e-06	0	.	1	Tetralogy of Fallot with pulmonary atresia	Male	Heterozygous	Father (neither parent affected)	None
CHD	Selected	Selected	.	.	.	.	OBSCN	chr1:228522615-228522780 (Œîœà5=-0.52), chr1:228522615-228523491 (Œîœà5=0.52), chr1:228522615-228523491 (Œîœà3=0.48), chr1:228523000-228523491 (Œîœà3=-0.48)	-1.41	chr1_228523000_G_A	chr1_228335299_G_A	0	0	0.06	0.98	-17	-50	-15	-1	26.5	ENST00000570156.7:c.19276+1G>A	.	1	splice_donor_variant	SNV	57.44	FALSE	FALSE	FALSE	.	1.8605e-164	0.79 (0.72 - 0.87)	1.335e-05	6.298e-05	0.0001533	.	1	Tetralogy of Fallot with pulmonary atresia	Male	Heterozygous	Father (neither parent affected)	None
CHD	Selected	Selected	.	.	.	.	OBSCN	No significant abnormal splicing	0.27	chr1_228495177_C_T	chr1_228307476_C_T	0	0	0.99	0	8	20	-2	48	18.65	ENST00000570156.7:c.15282C>T	ENSP00000455507.2:p.Gly5094%3D	55	synonymous_variant	SNV	57.44	FALSE	FALSE	FALSE	.	1.8605e-164	0.79 (0.72 - 0.87)	0.00074289	0.00012615	0.00207542	.	1	Tetralogy of Fallot	Male	Heterozygous	Unknown	None
CHD	Selected	Selected	.	.	.	.	OBSL1	No significant abnormal splicing	-2.77	chr2_220418335_G_A	chr2_219553613_G_A	0	0	0.17	0.31	2	34	2	-39	11.78	ENST00000404537.6:c.4950C>T	ENSP00000385636.1:p.Cys1650%3D	41	synonymous_variant	SNV	34.255	FALSE	FALSE	FALSE	.	9.9902e-26	0.70 (0.55 - 0.88)	0.00010295	.	0.00054093	Uncertain_significance	1	Tetralogy of Fallot	Male	Heterozygous	Unknown	None
CHD	Selected	Selected	.	.	.	.	OGDH	No significant abnormal splicing	1.62	chr7_44746957_G_A	chr7_44707358_G_A	0	0	0.55	0.01	-3	-43	-3	30	10.59	ENST00000222673.6:c.2766G>A	ENSP00000222673.5:p.Val922%3D	30	synonymous_variant	SNV	106.88	FALSE	FALSE	FALSE	.	0.99728	0.15 (0.09 - 0.27)	.	.	.	.	1	Tetralogy of Fallot	Male	Heterozygous	Father (neither parent affected)	None
CHD	Selected	Selected	.	.	.	.	PARD3	No significant abnormal splicing	0.53	chr10_34759014_T_C	chr10_34470086_T_C	0	0	0	0.5	-1	34	-36	-1	27.7	ENST00000374788.8:c.581A>G	ENSP00000363920.3:p.Lys194Arg	3	missense_variant&splice_region_variant	SNV	18.33	FALSE	FALSE	FALSE	.	0.95577	0.20 (0.13 - 0.31)	0	.	0	.	1	Tetralogy of Fallot	Male	Heterozygous	Unknown	None
CHD	Selected	Selected	.	.	.	.	PARP9	No significant abnormal splicing	-0.2	chr3_122277171_C_A	chr3_122558324_C_A	0	0	0	0.49	-41	5	-41	5	0.51	ENST00000360356.6:c.154+5G>T	.	5	splice_region_variant&intron_variant	SNV	8.435	FALSE	FALSE	FALSE	.	4.998e-09	0.55 (0.39 - 0.81)	3.581e-05	.	0	.	1	Tetralogy of Fallot	Male	Heterozygous	Unknown	None
CHD	Selected	Selected	.	.	.	.	PFAS	No significant abnormal splicing	-4.75	chr17_8170984_G_T	chr17_8267666_G_T	0	0	0.12	1	5	-11	-2	-1	34	ENST00000314666.11:c.3382+1G>T	.	1	splice_donor_variant	SNV	3.59	FALSE	FALSE	FALSE	.	9.8526e-18	0.59 (0.45 - 0.77)	.	.	.	.	1	Tetralogy of Fallot	Male	Heterozygous	Unknown	None
CHD	Selected	Selected	.	.	.	.	PHLDB1	No significant abnormal splicing	-1.07	chr11_118510008_C_T	chr11_118639290_C_T	0	0	0.31	0.01	-2	45	-2	-39	4.128	ENST00000600882.6:c.2736+39C>T	.	39	intron_variant	SNV	30.415	FALSE	FALSE	FALSE	.	0.10667	0.24 (0.16 - 0.37)	3.983e-05	4.268e-05	6.816e-05	.	1	Tetralogy of Fallot with pulmonary atresia	Female	Heterozygous	Unknown	None
CHD	Selected	Selected	.	.	.	.	PHYKPL	No significant abnormal splicing	1.19	chr5_177641762_A_G	chr5_178214761_A_G	0	0	0.42	0	13	43	-14	43	0.358	ENST00000308158.10:c.1172+35T>C	.	35	intron_variant	SNV	15.395	FALSE	FALSE	FALSE	.	4.7744e-14	0.96 (0.68 - 1.38)	0.00114146	0.00432319	0.0159687	.	1	Tetralogy of Fallot	Female	Heterozygous	Unknown	None
CHD	Selected	Selected	.	.	.	.	PI16	No significant abnormal splicing	0.44	chr6_36931598_G_A	chr6_36963822_G_A	0.03	0.82	0	0	7	1	2	0	32	ENST00000373674.4:c.1271-1G>A	.	1	splice_acceptor_variant	SNV	5.925	FALSE	FALSE	FALSE	.	7.1384e-09	0.84 (0.55 - 1.31)	0.00076919	0.00082468	0.00082326	.	1	Tetralogy of Fallot	Male	Heterozygous	Unknown	None
CHD	Selected	Selected	.	.	.	.	PPFIA4	No significant abnormal splicing	-0.73	chr1_203013501_G_A	chr1_203044373_G_A	0.73	0.01	0	0	3	6	3	5	19.93	ENST00000295706.8:c.-1029-6G>A	.	6	splice_region_variant&intron_variant	SNV	7.98	FALSE	FALSE	FALSE	.	1.9863e-05	0.41 (0.27 - 0.64)	0.00033523	0.00207078	0.00777261	.	1	Tetralogy of Fallot with absent pulmonary valve	Male	Heterozygous	Unknown	None
CHD	Selected	Selected	.	.	.	.	PPM1K	No significant abnormal splicing	-0.03	chr4_89186162_C_T	chr4_88265010_C_T	0	0	0.39	0.1	3	32	3	-9	15.38	ENST00000608933.6:c.978G>A	ENSP00000477341.1:p.Val326%3D	11	synonymous_variant	SNV	59.34	FALSE	FALSE	FALSE	.	0.00014736	0.59 (0.34 - 1.06)	0.00644225	0.0209907	0.0754949	Benign	1	Tetralogy of Fallot	Male	Heterozygous	Unknown	None
CHD	Selected	Selected	.	.	.	.	PSMB4	No significant abnormal splicing	-0.53	chr1_151372059_C_G	chr1_151399583_C_G	0	0	0.66	0	5	-49	-5	-32	25	ENST00000290541.7:c.-5C>G	.	51	5_prime_UTR_variant	SNV	66.155	FALSE	FALSE	FALSE	.	0.0026437	0.42 (0.24 - 0.79)	8.02e-06	.	7.282e-05	.	1	Tetralogy of Fallot	Male	Heterozygous	Father (neither parent affected)	None
CHD	Selected	Selected	.	.	.	.	PTPRB	No significant abnormal splicing	0.98	chr12_70928606_A_T	chr12_70534826_A_T	0	0	0.63	0	3	-3	3	9	13.17	ENST00000334414.11:c.6204+7T>A	.	7	splice_region_variant&intron_variant	SNV	21.885	FALSE	FALSE	FALSE	.	0.50207	0.22 (0.16 - 0.31)	0.0218287	0.0164928	0.022243	.	1	Tetralogy of Fallot with pulmonary atresia	Male	Heterozygous	Unknown	None
CHD	Selected	Selected	.	.	.	.	PXDN	No significant abnormal splicing	0.43	chr2_1668867_A_G	chr2_1665095_A_G	0.35	0.1	0	0	23	-21	23	-32	13.08	ENST00000252804.9:c.1292-21T>C	.	21	intron_variant	SNV	15.905	FALSE	FALSE	FALSE	.	2.5126e-07	0.37 (0.26 - 0.52)	0.00317179	0.0120425	0.0439606	Likely_benign	1	Tetralogy of Fallot with pulmonary atresia	Female	Heterozygous	Father (neither parent affected)	None
CHD	Selected	Selected	.	.	.	.	PXK	No significant abnormal splicing	0.57	chr3_58395886_G_A	chr3_58410159_G_A	0	0	0	0.88	0	-40	-23	0	31	ENST00000356151.7:c.1465G>A	ENSP00000348472.2:p.Ala489Thr	0	missense_variant&splice_region_variant	SNV	7.98	FALSE	FALSE	FALSE	.	0.010847	0.29 (0.18 - 0.48)	0.00012977	0.00034399	0.00036744	.	1	Tetralogy of Fallot with absent pulmonary valve	Female	Heterozygous	Unknown	None
CHD	Selected	Selected	.	.	.	.	RASGRP3	No significant abnormal splicing	-1.14	chr2_33752240_G_A	chr2_33527173_G_A	0.42	0.02	0	0	2	-36	2	-17	33	ENST00000403687.8:c.844G>A	ENSP00000384192.3:p.Gly282Ser	38	missense_variant	SNV	39.265	FALSE	FALSE	FALSE	.	0.0091132	0.30 (0.18 - 0.51)	0.00829048	0.00630571	0.0274143	.	1	Tetralogy of Fallot with pulmonary atresia	Female	Heterozygous	Unknown	None
CHD	Selected	Selected	.	.	.	.	RBM23	chr14:23371592-23373469 (Œîœà3=-0.21)	-1.23	chr14_23371566_C_T	chr14_22902357_C_T	0.81	0.04	0	0	-2	25	-2	-14	27.4	ENST00000359890.8:c.956G>A	ENSP00000352956.3:p.Arg319Gln	25	missense_variant	SNV	22.23	FALSE	FALSE	FALSE	.	4.8221e-11	0.72 (0.51 - 1.05)	9.65e-06	1e-06	4.88e-06	.	1	Tetralogy of Fallot with pulmonary atresia	Male	Heterozygous	Unknown	None
CHD	Selected	Selected	.	.	.	.	RBM23	No significant abnormal splicing	0.28	chr14_23371161_T_A	chr14_22901952_T_A	0	0	0.78	0.07	2	-24	2	28	23.2	ENST00000359890.8:c.1246+28A>T	.	28	intron_variant	SNV	22.23	FALSE	FALSE	FALSE	.	4.8221e-11	0.72 (0.51 - 1.05)	0.00019181	8.246e-05	0.00133551	.	1	Tetralogy of Fallot with pulmonary atresia	Male	Heterozygous	Unknown	None
CHD	Selected	Selected	.	.	.	.	RGS4	No significant abnormal splicing	-0.55	chr1_163044110_G_A	chr1_163074320_G_A	0.76	1	0	0	2	1	29	0	35	ENST00000367909.11:c.379-1G>A	.	1	splice_acceptor_variant	SNV	4.64	FALSE	FALSE	FALSE	.	5.1409e-08	0.89 (0.57 - 1.44)	4.73e-06	.	0	.	1	Tetralogy of Fallot with pulmonary atresia	Female	Heterozygous	Father (neither parent affected)	None
CHD	Selected	Selected	.	.	.	.	RHOT2	No significant abnormal splicing	0.41	chr16_724131_G_A	chr16_674131_G_A	0.72	0	0	0	2	9	-42	-37	24.1	ENST00000315082.9:c.*525G>A	.	43	3_prime_UTR_variant	SNV	20.485	FALSE	FALSE	FALSE	.	8.9033e-27	1.09 (0.84 - 1.43)	0.00010716	8.241e-05	0.00020676	.	1	Tetralogy of Fallot with pulmonary atresia	Male	Heterozygous	Unknown	None
CHD	Selected	Selected	.	.	.	.	RNF10	No significant abnormal splicing	0.98	chr12_121013496_G_C	chr12_120575693_G_C	0	0	0.01	0.34	-5	-43	12	-5	23.7	ENST00000325954.9:c.2200+5G>C	.	5	splice_region_variant&intron_variant	SNV	44.005	FALSE	FALSE	FALSE	.	0.16406	0.24 (0.15 - 0.41)	0.0207675	0.0131443	0.0612931	.	1	Tetralogy of Fallot with pulmonary atresia	Male	Heterozygous	Unknown	None
CHD	Selected	Selected	.	.	.	.	RP11-214K3.25	No significant abnormal splicing	.	chr12_124458569_T_G	chr12_123974022_T_G	0.02	0	0.06	0.99	50	-21	-36	-2	33	ENST00000337815.9:c.-757+2T>G	.	2	splice_donor_variant	SNV	29.005	FALSE	FALSE	FALSE	.	NA	NA	.	0	.	.	1	Tetralogy of Fallot	Male	Heterozygous	Unknown	None
CHD	Selected	Selected	.	.	.	.	RP4-734P14.4	No significant abnormal splicing	.	chr20_2473472_C_T	chr20_2492826_C_T	0.49	0.99	0	0	-41	-1	4	0	26.3	ENST00000278772.9:c.178-1G>A	.	1	splice_acceptor_variant	SNV	2.86	FALSE	FALSE	FALSE	.	0.0053489	0.66 (0.32 - 1.48)	0.00062536	1.055e-05	0.00207542	.	1	Tetralogy of Fallot	Male	Heterozygous	Unknown	None
CHD	Selected	Selected	.	.	.	.	RPS3	No significant abnormal splicing	0.12	chr11_75112783_T_C	chr11_75401739_T_C	0	0	0.55	0.01	-19	-35	20	-6	17.38	ENST00000531188.6:c.255+6T>C	.	6	splice_region_variant&intron_variant	SNV	283.94	FALSE	FALSE	FALSE	.	0.92	0.08 (0.03 - 0.38)	0.00049108	0.00181143	0.00705806	.	1	Tetralogy of Fallot	Male	Heterozygous	Unknown	None
CHD	Selected	Selected	.	.	.	.	SAFB2	No significant abnormal splicing	0.25	chr19_5610007_T_G	chr19_5609996_T_G	0	0	0.49	0.15	-1	7	9	-1	31	ENST00000252542.9:c.1295A>C	ENSP00000252542.3:p.Lys432Thr	3	missense_variant&splice_region_variant	SNV	20.525	FALSE	FALSE	FALSE	.	0.99979	0.11 (0.06 - 0.23)	.	.	.	.	1	Tetralogy of Fallot	Male	Heterozygous	Father (neither parent affected)	None
CHD	Selected	Selected	.	.	.	.	SAP30BP	No significant abnormal splicing	-0.29	chr17_73663524_C_T	chr17_75667444_C_T	0	0	0.82	0	-34	44	-2	18	22.8	ENST00000584667.6:c.72C>T	ENSP00000462116.1:p.Gly24%3D	34	synonymous_variant	SNV	23.58	FALSE	FALSE	FALSE	.	0.00011365	0.47 (0.29 - 0.79)	0.0111612	0.0111007	0.0150452	.	1	Tetralogy of Fallot	Male	Heterozygous	Father (unaffected)	None
CHD	Selected	Selected	.	.	.	.	SBF1	chr22:50885670-50885950 (Œîœà3=0.32), chr22:50885883-50885950 (Œîœà3=-0.31)	0.38	chr22_50885750_C_T	chr22_50447321_C_T	0	0	0.01	0.96	-5	27	39	1	28.1	ENST00000380817.8:c.5583+1G>A	.	1	splice_donor_variant	SNV	6.87	FALSE	FALSE	FALSE	.	0.99933	0.17 (0.12 - 0.26)	.	.	.	.	1	Tetralogy of Fallot with pulmonary atresia	Female	Heterozygous	Unknown	None
CHD	Selected	Selected	.	.	.	.	SCN7A	chr2:167263157-167266729 (Œîœà3=0.47), chr2:167266446-167266729 (Œîœà3=-0.47), chr2:167263157-167266174 (Œîœà5=-0.36), chr2:167263157-167266729 (Œîœà5=0.36)	0.39	chr2_167266447_T_C	chr2_166409937_T_C	0.02	0.94	0	0	-8	-2	31	-31	25.8	ENST00000643258.1:c.3712-2A>G	.	2	splice_acceptor_variant	SNV	32.82	FALSE	FALSE	FALSE	.	2.1568e-17	0.60 (0.46 - 0.78)	0.0105873	0.0119947	0.0146206	.	1	Tetralogy of Fallot	Male	Heterozygous	Father (unaffected)	None
CHD	Selected	Selected	.	.	.	.	SCNM1	No significant abnormal splicing	0.44	chr1_151139893_A_G	chr1_151167417_A_G	0	0	0.65	0.33	-3	-41	19	-3	17.41	ENST00000368905.9:c.398+3A>G	.	3	splice_region_variant&intron_variant	SNV	10.735	FALSE	FALSE	FALSE	.	2.9187e-06	0.66 (0.42 - 1.09)	0.00047889	.	0.00411844	.	1	Tetralogy of Fallot with pulmonary atresia	Female	Heterozygous	Mother (neither parent affected)	None
CHD	Selected	Selected	.	.	.	.	SDHA	No significant abnormal splicing	0.2	chr5_225697_G_C	chr5_225582_G_C	0	0	0.46	0.1	-40	-26	48	-20	13.82	ENST00000264932.11:c.456+20G>C	.	20	intron_variant	SNV	175.01	FALSE	FALSE	FALSE	.	2.6088e-10	0.60 (0.42 - 0.86)	0.00663459	0.00365068	0.0149576	Benign	1	Tetralogy of Fallot	Male	Heterozygous	Mother (neither parent affected)	None
CHD	Selected	Selected	.	.	.	.	SEL1L	No significant abnormal splicing	0.27	chr14_81972441_T_C	chr14_81506097_T_C	0	0	0.42	0.02	1	42	1	-23	33	ENST00000336735.9:c.485A>G	ENSP00000337053.4:p.Asp162Gly	25	missense_variant	SNV	15.205	FALSE	FALSE	FALSE	.	0.98233	0.17 (0.10 - 0.30)	0.010291	0.00893689	0.0141707	.	1	Tetralogy of Fallot with pulmonary atresia	Female	Heterozygous	Father (neither parent affected)	None
CHD	Selected	Selected	.	.	.	.	SF3B3	No significant abnormal splicing	-0.38	chr16_70603906_C_A	chr16_70570003_C_A	0.59	0.01	0	0	7	3	8	7	21	ENST00000302516.10:c.3265-3C>A	.	3	splice_region_variant&intron_variant	SNV	44.555	FALSE	FALSE	FALSE	.	1	0.09 (0.05 - 0.18)	0.00064563	.	0.00394359	.	1	Tetralogy of Fallot	Male	Heterozygous	Unknown	None
CHD	Selected	Selected	.	.	.	.	SFI1	No significant abnormal splicing	0.94	chr22_31924675_G_A	chr22_31528689_G_A	0.94	0.99	0	0	2	1	2	0	32	ENST00000400288.7:c.93-1G>A	.	1	splice_acceptor_variant	SNV	2.975	FALSE	FALSE	FALSE	.	5.9369e-44	0.84 (0.69 - 1.01)	7.92e-06	2.531e-05	0.00020416	.	1	Tetralogy of Fallot	Male	Heterozygous	Unknown	None
CHD	Selected	Selected	.	.	.	.	SGCB	chr4:52896030-52899596 (Œîœà5=-0.34), chr4:52896030-52904392 (Œîœà5=0.25)	-0.55	chr4_52899591_A_T	chr4_52033425_A_T	0	0	0.34	0.78	6	19	-4	6	19.78	ENST00000381431.10:c.243+6T>A	.	6	splice_region_variant&intron_variant	SNV	24.205	FALSE	FALSE	FALSE	.	9.5805e-07	0.87 (0.53 - 1.47)	0.00077314	0.00042157	0.00715899	Benign/Likely_benign	1	Tetralogy of Fallot	Male	Heterozygous	Unknown	None
CHD	Selected	Selected	.	.	.	.	SGF29	No significant abnormal splicing	-0.01	chr16_28601418_G_A	chr16_28590097_G_A	0.96	0	0	0	2	-21	2	13	22.3	ENST00000317058.8:c.291G>A	ENSP00000316114.3:p.Ala97%3D	3	splice_region_variant&synonymous_variant	SNV	9.545	FALSE	FALSE	FALSE	.	0.002139	0.44 (0.25 - 0.82)	1.37e-06	.	0	.	1	Tetralogy of Fallot with pulmonary atresia	Male	Heterozygous	Unknown	None
CHD	Selected	Selected	.	.	.	.	SH3BGR	No significant abnormal splicing	-1.39	chr21_40883734_C_T	chr21_39511807_C_T	0	0	0	0.43	3	-31	-32	2	17.7	ENST00000333634.8:c.*32C>T	.	2	splice_region_variant&3_prime_UTR_variant	SNV	51.12	FALSE	FALSE	FALSE	.	0.0021831	0.51 (0.28 - 1.00)	0.00017329	0.00044817	0.00263419	.	1	Tetralogy of Fallot	Male	Heterozygous	Unknown	None
CHD	Selected	Selected	.	.	.	.	SH3GLB2	chr9:131771071-131771384 (Œîœà5=-0.28)	-0.05	chr9_131771380_C_G	chr9_129009101_C_G	0	0	0.62	0.84	-14	35	-14	5	24.7	ENST00000372564.8:c.1080+5G>C	.	5	splice_region_variant&intron_variant	SNV	13.71	FALSE	FALSE	FALSE	.	0.0014857	0.41 (0.24 - 0.74)	1.863e-05	.	1.171e-05	.	1	Tetralogy of Fallot	Female	Heterozygous	Unknown	None
CHD	Selected	Selected	.	.	.	.	SLC25A11	No significant abnormal splicing	-1.32	chr17_4841288_C_G	chr17_4937993_C_G	0	0	0.36	0	-23	50	-23	34	13.41	ENST00000225665.12:c.789+30G>C	.	30	intron_variant	SNV	44.865	FALSE	FALSE	FALSE	.	0.53487	0.20 (0.09 - 0.51)	0.00022522	8.247e-05	0.00035442	.	1	Tetralogy of Fallot/double outlet right ventricle	Male	Heterozygous	Unknown	None
CHD	Selected	Selected	.	.	.	.	SLC25A12	No significant abnormal splicing	-1.23	chr2_172724101_C_T	chr2_171867591_C_T	0.43	0	0	0	-3	-9	-3	-15	18.89	ENST00000422440.7:c.209+1090G>A	.	1090	intron_variant	SNV	30.86	FALSE	FALSE	TRUE	.	0.21604	0.24 (0.14 - 0.42)	.	6.27e-05	0.0003197	.	1	Tetralogy of Fallot	Male	Heterozygous	Unknown	None
CHD	Selected	Selected	.	.	.	.	SMC5	No significant abnormal splicing	-0.75	chr9_72874183_A_C	chr9_70259267_A_C	0	0	0.51	0.02	-4	2	31	-4	21.2	ENST00000361138.7:c.185+4A>C	.	4	splice_region_variant&intron_variant	SNV	10.755	FALSE	FALSE	FALSE	.	3.1326e-06	0.34 (0.24 - 0.49)	0.00240594	0.00192566	0.0102637	.	1	Tetralogy of Fallot	Female	Heterozygous	Father (neither parent affected)	None
CHD	Selected	Selected	.	.	.	.	SMPX	No significant abnormal splicing	-3.02	chrX_21761868_C_T	chrX_21743750_C_T	0	0	0.01	0.69	-33	49	-33	0	19.82	ENST00000379494.4:c.132G>A	ENSP00000368808.3:p.Glu44%3D	2	splice_region_variant&synonymous_variant	SNV	214.84	FALSE	FALSE	FALSE	.	0.62317	0.00 (0.00 - 0.95)	0.00032464	0.00031683	0.0007168	Conflicting_interpretations_of_pathogenicity	1	Tetralogy of Fallot with pulmonary atresia	Male	Hemizygous	Unknown	None
CHD	Selected	Selected	.	.	.	.	SMTN	No significant abnormal splicing	0.17	chr22_31495684_G_C	chr22_31099698_G_C	0.4	0	0	0	-44	0	16	-37	11.16	ENST00000333137.12:c.2452-47G>C	.	47	intron_variant	SNV	40.91	FALSE	FALSE	FALSE	.	1.5966e-07	0.42 (0.29 - 0.61)	0.00082861	0.00021991	0.00784225	.	1	Tetralogy of Fallot with pulmonary atresia	Male	Heterozygous	Unknown	None
CHD	Selected	Selected	.	.	.	.	SNRPN	No significant abnormal splicing	-1.86	chr15_25131738_T_C	chr15_24886591_T_C	0	0	0.8	0.89	42	-29	42	-2	22.4	ENST00000642807.1:c.-693+2T>C	.	2	splice_donor_variant	SNV	30.18	FALSE	FALSE	FALSE	.	0.043181	0.36 (0.18 - 0.83)	.	0.00700077	0.00925749	.	1	Tetralogy of Fallot	Male	Heterozygous	Unknown	None
CHD	Selected	Selected	.	.	.	.	SNRPN	chr15:25131662-25131663 (ŒîŒ∏=0.69), chr15:25101864-25165157 (Œîœà3=0.88), chr15:25101864-25131662 (Œîœà5=-0.9), chr15:25101864-25165157 (Œîœà5=0.89)	-3.97	chr15_25131736_G_C	chr15_24886589_G_C	0	0	0.41	0.09	0	-27	44	0	16.84	ENST00000642807.1:c.-693G>C	.	0	splice_region_variant&5_prime_UTR_variant	SNV	30.18	FALSE	FALSE	FALSE	.	0.043181	0.36 (0.18 - 0.83)	.	1e-06	0.00935296	.	1	Tetralogy of Fallot	Male	Heterozygous	Unknown	None
CHD	Selected	Selected	.	.	.	.	SPG11	No significant abnormal splicing	-0.13	chr15_44949532_A_G	chr15_44657334_A_G	0	0.28	0	0	10	-38	6	-38	0.41	ENST00000261866.12:c.668-38T>C	.	38	intron_variant	SNV	24.375	FALSE	FALSE	FALSE	.	1.6013e-39	0.67 (0.56 - 0.81)	3.378e-05	.	0.00010171	.	1	Tetralogy of Fallot with pulmonary atresia	Male	Heterozygous	Unknown	None
CHD	Selected	Selected	.	.	.	.	SSR1	chr6:7310262-7310263 (ŒîŒ∏=0.31)	-0.12	chr6_7310269_A_C	chr6_7310036_A_C	0.99	0.97	0	0	-1	-7	24	-16	22	ENST00000244763.9:c.80-7T>G	.	7	splice_region_variant&intron_variant	SNV	18.15	FALSE	FALSE	FALSE	.	0.2706	0.24 (0.12 - 0.55)	0.00202236	1.055e-05	0.0149637	.	1	Tetralogy of Fallot	Male	Heterozygous	Unknown	None
CHD	Selected	Selected	.	.	.	.	SULF2	No significant abnormal splicing	-1.24	chr20_46295000_T_C	chr20_47666256_T_C	0.1	0	0	0.56	-9	-2	15	4	20.3	ENST00000359930.8:c.1805+4A>G	.	4	splice_region_variant&intron_variant	SNV	8.61	FALSE	FALSE	FALSE	.	0.010585	0.28 (0.18 - 0.44)	0.00481452	0.00536397	0.0688505	Benign	1	Tetralogy of Fallot	Male	Heterozygous	Unknown	None
CHD	Selected	Selected	.	.	.	.	SUN1	No significant abnormal splicing	-5.28	chr7_905626_C_G	chr7_865989_C_G	0.46	0.38	0	0	1	-37	-38	44	35	ENST00000401592.6:c.1902C>G	ENSP00000384015.1:p.Tyr634Ter	39	stop_gained	SNV	71.325	FALSE	FALSE	FALSE	.	9.1868e-06	0.37 (0.26 - 0.56)	0	.	.	.	1	Tetralogy of Fallot with pulmonary atresia	Male	Heterozygous	Unknown	None
CHD	Selected	Selected	.	.	.	.	SURF1	Ambiguous RNA confirmation	1.31	chr9_136219295_A_G	chr9_133352440_A_G	0	0	0.29	0.63	-25	-11	-25	6	14.95	ENST00000371974.8:c.751+6T>C	.	6	splice_region_variant&intron_variant	SNV	8.27	FALSE	FALSE	FALSE	.	1.5883e-13	1.19 (0.82 - 1.72)	0.00509454	0.0118971	0.0362815	Benign	1	Tetralogy of Fallot	Male	Heterozygous	Unknown	None
CHD	Selected	Selected	.	.	.	.	SYNE2	No significant abnormal splicing	-0.78	chr14_64416580_A_G	chr14_63949862_A_G	0.49	0.23	0	0	1	-37	1	19	17.41	ENST00000555002.6:c.446A>G	ENSP00000450831.2:p.Asn149Ser	39	missense_variant	SNV	51.095	FALSE	FALSE	FALSE	.	1.6503e-25	0.32 (0.27 - 0.37)	4.75e-06	.	0	.	1	Tetralogy of Fallot	Male	Heterozygous	Mother (neither parent affected)	None
CHD	Selected	Selected	.	.	.	.	TBCK	No significant abnormal splicing	-0.62	chr4_107152882_T_A	chr4_106231725_T_A	0	0	0	0.45	4	3	2	4	13.25	ENST00000394708.7:c.1690+4A>T	.	4	splice_region_variant&intron_variant	SNV	8.425	FALSE	FALSE	FALSE	.	2.0935e-15	0.65 (0.48 - 0.87)	0.00064304	0.0002949	0.00869424	Benign	1	Tetralogy of Fallot with pulmonary atresia	Male	Heterozygous	Unknown	None
CHD	Selected	Selected	.	.	.	.	TBRG1	chr11:124493130-124495566 (Œîœà3=0.69), chr11:124494898-124495566 (Œîœà3=-0.69), chr11:124493130-124495566 (Œîœà5=0.6)	4.96	chr11_124494902_G_A	chr11_124625006_G_A	0	0	0.02	0.7	22	-36	34	-5	22.3	ENST00000441174.8:c.221+5G>A	.	5	splice_region_variant&intron_variant	SNV	7.25	FALSE	FALSE	FALSE	.	0.00017381	0.50 (0.30 - 0.86)	.	.	.	.	1	Tetralogy of Fallot	Female	Heterozygous	Mother (neither parent affected)	None
CHD	Selected	Selected	.	.	.	.	TBRG4	No significant abnormal splicing	0.05	chr7_45140848_G_C	chr7_45101249_G_C	0	0	0.64	0	5	38	5	9	23.1	ENST00000258770.8:c.1794+9C>G	.	9	intron_variant	SNV	15.86	FALSE	FALSE	FALSE	.	1.225e-06	0.48 (0.32 - 0.74)	8.224e-05	0.0003442	0.00176474	.	1	Tetralogy of Fallot	Male	Heterozygous	Unknown	None
CHD	Selected	Selected	.	.	.	.	TEAD1	No significant abnormal splicing	-2.67	chr11_12958656_G_A	chr11_12937109_G_A	0	0.29	0	0	2	0	2	-31	26.5	ENST00000527636.7:c.1168G>A	ENSP00000435233.2:p.Val390Met	2	missense_variant&splice_region_variant	SNV	28.145	FALSE	FALSE	FALSE	.	0.9998	0.00 (0.00 - 0.12)	0	.	0	.	1	Tetralogy of Fallot	Male	Heterozygous	Mother (neither parent affected)	None
CHD	Selected	Selected	.	.	.	.	TERF2IP	chr16:75688296-75690104 (Œîœà3=-0.41)	0.72	chr16_75688295_G_C	chr16_75654397_G_C	0	0	0.57	0.05	-3	-6	-6	0	23.4	ENST00000300086.5:c.795G>C	ENSP00000300086.4:p.Val265%3D	0	splice_region_variant&synonymous_variant	SNV	31.685	FALSE	FALSE	FALSE	.	2.6683e-05	0.66 (0.39 - 1.14)	.	.	.	.	1	Tetralogy of Fallot with pulmonary atresia	Female	Heterozygous	Mother (neither parent affected)	None
CHD	Selected	Selected	.	.	.	.	TFPI	No significant abnormal splicing	-2.46	chr2_188347738_G_A	chr2_187483011_G_A	0.73	0	0	0	-6	37	-6	50	23.4	ENST00000233156.9:c.628+1113C>T	.	1113	intron_variant	SNV	17.325	FALSE	FALSE	TRUE	.	0.2477	0.25 (0.12 - 0.56)	.	0.0005541	0.0008179	.	1	Tetralogy of Fallot	Female	Heterozygous	Unknown	None
CHD	Selected	Selected	.	.	.	.	TJP1	No significant abnormal splicing	-0.14	chr15_30012910_C_T	chr15_29720706_C_T	0.93	0.03	0	0	-2	2	-2	-13	25.2	ENST00000614355.5:c.2415G>A	ENSP00000483470.2:p.Ala805%3D	2	splice_region_variant&synonymous_variant	SNV	55.675	FALSE	FALSE	FALSE	.	1	0.02 (0.01 - 0.07)	0.00527415	0.0031786	0.00689697	.	1	Tetralogy of Fallot with pulmonary atresia	Female	Heterozygous	Unknown	NOTCH1:c.141-1G>C
CHD	Selected	Selected	Tier 2	Unknown	.	.	TLE2	No significant abnormal splicing	0.56	chr19_3002313_G_C	chr19_3002315_G_C	0	0	0.32	0	-15	36	-15	38	11.59	ENST00000262953.11:c.2047+38C>G	.	38	intron_variant	SNV	10.07	FALSE	FALSE	FALSE	.	1.643e-07	0.46 (0.32 - 0.68)	0.00200937	0.00215585	0.00415359	.	1	Tetralogy of Fallot	Male	Heterozygous	Unknown	None
CHD	Selected	Selected	.	.	.	.	TM9SF3	No significant abnormal splicing	0.81	chr10_98308098_T_C	chr10_96548341_T_C	0	0	0.88	0	16	-38	1	-15	24.2	ENST00000371142.9:c.960-352A>G	.	352	intron_variant	SNV	26.99	FALSE	FALSE	FALSE	.	0.99999	0.00 (0.00 - 0.09)	.	0.00341318	0.00622311	.	1	Tetralogy of Fallot	Female	Heterozygous	Mother (neither parent affected)	None
CHD	Selected	Selected	.	.	.	.	TMEM134	No significant abnormal splicing	-0.57	chr11_67234745_C_T	chr11_67467274_C_T	0.28	0	0	0.01	-29	-1	-29	38	3.946	ENST00000308022.7:c.406+38G>A	.	38	intron_variant	SNV	8.335	FALSE	FALSE	FALSE	.	2.0372e-10	1.33 (0.85 - 1.88)	0.00088343	0.00039609	0.00112285	.	1	Tetralogy of Fallot	Male	Heterozygous	Mother (neither parent affected)	None
CHD	Selected	Selected	.	.	.	.	TMEM161A	No significant abnormal splicing	-1.88	chr19_19231672_T_C	chr19_19120863_T_C	0.51	0.99	0.05	0	21	-2	-31	-1	34	ENST00000162044.14:c.1090-2A>G	.	2	splice_acceptor_variant	SNV	5.45	FALSE	FALSE	FALSE	.	1.1047e-06	0.53 (0.35 - 0.82)	2.118e-05	0.00014919	0.00058192	.	1	Tetralogy of Fallot	Male	Heterozygous	Father (unaffected)	None
CHD	Selected	Selected	Tier 2	Unknown	.	.	TMEM237	No significant abnormal splicing	-2.59	chr2_202503779_A_G	chr2_201639056_A_G	0.73	0	0	0	26	-11	26	-31	23.7	ENST00000409883.7:c.80-11T>C	.	6	intron_variant	SNV	8.025	FALSE	FALSE	FALSE	.	1.8704e-12	0.86 (0.60 - 1.25)	0.00091431	0.00403541	0.0147561	Benign/Likely_benign	1	Tetralogy of Fallot	Male	Heterozygous	Unknown	None
CHD	Selected	Selected	.	.	.	.	TMOD1	No significant abnormal splicing	-5.48	chr9_100308624_G_A	chr9_97546342_G_A	0	0	0	1	11	-30	11	-1	34	ENST00000259365.9:c.277+1G>A	.	1	splice_donor_variant	SNV	42.36	FALSE	FALSE	FALSE	.	0.47845	0.21 (0.10 - 0.48)	.	.	.	.	1	Tetralogy of Fallot	Male	Heterozygous	Father (neither parent affected)	None
CHD	Selected	Selected	.	.	.	.	TNS2	No significant abnormal splicing	-0.15	chr12_53451877_C_T	chr12_53058093_C_T	0	0	0.94	0.18	-2	9	-2	9	23.2	ENST00000314250.11:c.1086C>T	ENSP00000319684.7:p.Gly362%3D	9	synonymous_variant	SNV	42.305	FALSE	FALSE	FALSE	.	NA	NA	0.00322229	0.00453996	0.00219196	Benign	1	Tetralogy of Fallot with pulmonary atresia	Male	Heterozygous	Unknown	None
CHD	Selected	Selected	.	.	.	.	TRAM1	No significant abnormal splicing	-0.88	chr8_71508553_T_C	chr8_70596318_T_C	0.46	0	0	0	-1	-6	-1	-42	24.1	ENST00000262213.7:c.430A>G	ENSP00000262213.2:p.Asn144Asp	3	missense_variant	SNV	32.045	FALSE	FALSE	FALSE	.	0.92506	0.14 (0.06 - 0.36)	0.00289048	0.0111985	0.0375976	Benign	1	Tetralogy of Fallot with absent pulmonary valve	Male	Heterozygous	Unknown	None
CHD	Selected	Selected	.	.	.	.	TSPAN4	No significant abnormal splicing	0.87	chr11_850333_A_G	chr11_850333_A_G	0	0	0.55	0.02	0	-45	0	34	26.6	ENST00000397397.7:c.29A>G	ENSP00000380552.2:p.Lys10Arg	34	missense_variant	SNV	11.375	FALSE	FALSE	FALSE	.	6.4243e-08	0.87 (0.56 - 1.41)	.	.	.	.	1	Tetralogy of Fallot with absent pulmonary valve	Male	Heterozygous	Unknown	None
CHD	Selected	Selected	.	.	.	.	TTC12	No significant abnormal splicing	-0.19	chr11_113233122_G_A	chr11_113362400_G_A	0.86	1	0	0	3	1	3	1	35	ENST00000529221.6:c.1615-1G>A	.	1	splice_acceptor_variant	SNV	5.855	FALSE	FALSE	FALSE	.	1.7871e-17	0.78 (0.58 - 1.05)	.	.	.	.	1	Tetralogy of Fallot/double outlet right ventricle	Male	Heterozygous	Unknown	None
CHD	Selected	Selected	.	.	Tier 1	Primary	TTN	Ambiguous RNA confirmation	2.21	chr2_179516611_C_A	chr2_178651884_C_A	0	0	0.54	0.14	0	50	-7	0	32	ENST00000589042.5:c.39379G>T	ENSP00000467141.1:p.Val13127Leu	2	missense_variant&splice_region_variant	SNV	1397.52	FALSE	FALSE	FALSE	AD/AR	2.5582e-96	0.33 (0.30 - 0.35)	3.39e-06	.	.	Uncertain_significance	1	Tetralogy of Fallot with pulmonary atresia/double outlet right ventricle	Male	Heterozygous	Father (neither parent affected)	None
CHD	Selected	Selected	.	.	Tier 1	Primary	TTN	Ambiguous RNA confirmation	1.24	chr2_179516088_A_T	chr2_178651361_A_T	0.55	0.03	0	0	-2	-41	-1	22	21.3	ENST00000589042.5:c.39548-41T>A	.	41	intron_variant	SNV	1397.52	FALSE	FALSE	FALSE	AD/AR	2.5582e-96	0.33 (0.30 - 0.35)	.	.	.	.	1	Tetralogy of Fallot with pulmonary atresia	Male	Heterozygous	Unknown	None
CHD	Selected	Selected	.	.	.	.	TUBGCP2	No significant abnormal splicing	-0.21	chr10_135104866_C_T	chr10_133291362_C_T	0.51	0	0	0	39	-1	-48	40	20.5	ENST00000252936.7:c.1214+1137G>A	.	1137	intron_variant	SNV	12.47	FALSE	FALSE	TRUE	.	2.2003e-08	0.47 (0.33 - 0.68)	.	.	.	.	1	Tetralogy of Fallot	Male	Heterozygous	Unknown	None
CHD	Selected	Selected	.	.	.	.	TYK2	No significant abnormal splicing	-0.85	chr19_10475421_C_T	chr19_10364745_C_T	0.83	0.02	0	0	-2	26	-2	-21	20.8	ENST00000525621.6:c.1236G>A	ENSP00000431885.1:p.Ala412%3D	26	synonymous_variant	SNV	25.935	FALSE	FALSE	FALSE	.	4.4963e-08	0.40 (0.29 - 0.56)	9.248e-05	0.00010426	0.00017081	Likely_benign	1	Tetralogy of Fallot with pulmonary atresia	Female	Heterozygous	Unknown	None
CHD	Selected	Selected	.	.	.	.	UBXN6	No significant abnormal splicing	1.08	chr19_4454104_G_T	chr19_4454107_G_T	0.93	0.18	0	0	-2	-14	-1	-21	24.4	ENST00000301281.11:c.84-14C>A	.	14	intron_variant	SNV	25.955	FALSE	FALSE	FALSE	.	5.4834e-06	0.54 (0.35 - 0.88)	0.0187731	0.0190149	0.0217917	.	1	Tetralogy of Fallot	Male	Heterozygous	Mother (unaffected)	None
CHD	Selected	Selected	.	.	.	.	UIMC1	chr5:176378579-176382959 (Œîœà3=-0.34)	0.16	chr5_176381626_G_A	chr5_176954625_G_A	0	0	0.58	0	25	-31	2	-49	20.3	ENST00000511320.6:c.1339+1334C>T	.	1334	intron_variant	SNV	11.365	FALSE	FALSE	TRUE	.	8.2815e-07	0.44 (0.30 - 0.65)	.	1e-06	4.89e-06	.	1	Tetralogy of Fallot with pulmonary atresia	Male	Heterozygous	Unknown	None
CHD	Selected	Selected	.	.	.	.	UQCRC1	No significant abnormal splicing	0.64	chr3_48637143_C_T	chr3_48599710_C_T	0.31	0.01	0.01	0	39	0	-17	24	26.7	ENST00000203407.6:c.1303G>A	ENSP00000203407.5:p.Glu435Lys	0	missense_variant&splice_region_variant	SNV	199.94	FALSE	FALSE	FALSE	.	0.020028	0.30 (0.18 - 0.55)	0.00143395	0.00068753	0.00191238	.	1	Tetralogy of Fallot/double outlet right ventricle	Male	Heterozygous	Unknown	None
CHD	Selected	Selected	.	.	.	.	USP16	No significant abnormal splicing	-0.26	chr21_30414769_C_G	chr21_29042448_C_G	0.03	0.55	0	0	1	24	-47	24	0.052	ENST00000399976.7:c.1123-24C>G	.	24	intron_variant	SNV	14.6	FALSE	FALSE	FALSE	.	1.8493e-09	0.52 (0.37 - 0.75)	0.00026268	0.00029426	0.0002671	.	1	Tetralogy of Fallot/double outlet right ventricle	Male	Heterozygous	Unknown	None
CHD	Selected	Selected	.	.	.	.	USP39	No significant abnormal splicing	1.58	chr2_85876139_G_C	chr2_85649016_G_C	0	0.62	0	0	47	1	47	1	3.929	ENST00000323701.11:c.*208G>C	.	1	3_prime_UTR_variant	SNV	10.29	FALSE	FALSE	FALSE	.	0.01038	0.31 (0.19 - 0.54)	.	0.0034803	0.00738488	.	1	Tetralogy of Fallot	Male	Heterozygous	Unknown	None
CHD	Selected	Selected	.	.	.	.	VPS13A	No significant abnormal splicing	-3.34	chr9_79865029_G_T	chr9_77250113_G_T	0.47	0.28	0	0	15	-16	-2	26	26.1	ENST00000360280.8:c.2054G>T	ENSP00000353422.3:p.Arg685Leu	18	missense_variant	SNV	13.885	FALSE	FALSE	FALSE	.	9.3125e-22	0.40 (0.32 - 0.48)	2.11e-05	.	1.171e-05	.	1	Tetralogy of Fallot with pulmonary atresia	Female	Heterozygous	Mother (neither parent affected)	None
CHD	Selected	Selected	.	.	.	.	VPS37A	No significant abnormal splicing	-0.92	chr8_17143933_A_G	chr8_17286424_A_G	0	0	0.69	0.11	-1	-18	-1	3	17.39	ENST00000324849.9:c.1191A>G	ENSP00000318629.4:p.Leu397%3D	3	synonymous_variant	SNV	25.735	FALSE	FALSE	FALSE	.	0.00067936	0.41 (0.25 - 0.72)	1.264e-05	.	4.88e-06	.	1	Tetralogy of Fallot	Female	Heterozygous	Mother (neither parent affected)	None
CHD	Selected	Selected	Tier 2	Unknown	.	.	WDR34	No significant abnormal splicing	0.59	chr9_131403221_G_T	chr9_128640942_G_T	0.62	0.01	0	0	-8	-3	-3	-15	16.32	ENST00000372715.6:c.187-3C>A	.	3	splice_region_variant&intron_variant	SNV	7.17	FALSE	FALSE	FALSE	.	1.7342e-07	0.64 (0.42 - 0.99)	0.0154474	0.0174796	0.0237144	Benign	1	Tetralogy of Fallot	Male	Heterozygous	Father (unaffected)	None
CHD	Selected	Selected	Tier 2	Unknown	.	.	WDR60	No significant abnormal splicing	0.03	chr7_158664253_G_A	chr7_158871562_G_A	0	0	0.04	0.34	0	-48	37	0	22.5	ENST00000407559.8:c.490G>A	ENSP00000384290.3:p.Val164Ile	0	missense_variant&splice_region_variant	SNV	11.96	FALSE	FALSE	FALSE	AR	4.3207e-12	0.49 (0.36 - 0.66)	0.0421104	0.0595156	0.104901	Benign	1	Tetralogy of Fallot	Male	Heterozygous	Unknown	None
CHD	Selected	Selected	.	.	.	.	WDR70	No significant abnormal splicing	-1.27	chr5_37379499_G_A	chr5_37379397_G_A	0	0	0.51	0.37	-4	-31	9	-5	20.2	ENST00000265107.9:c.25+5G>A	.	5	splice_region_variant&intron_variant	SNV	9.685	FALSE	FALSE	FALSE	.	1.5777e-09	0.53 (0.37 - 0.76)	0.00127885	0.00209754	0.00224668	.	1	Tetralogy of Fallot	Female	Heterozygous	Unknown	None
CHD	Selected	Selected	.	.	.	.	XPO5	No significant abnormal splicing	0.6	chr6_43523572_C_A	chr6_43555835_C_A	0	0	0.06	0.99	13	1	13	1	29.2	ENST00000265351.12:c.1441+1G>T	.	1	splice_donor_variant	SNV	5.515	FALSE	FALSE	FALSE	.	0.99971	0.15 (0.10 - 0.25)	0	1e-06	8e-06	.	1	Tetralogy of Fallot	Male	Heterozygous	Unknown	None
CHD	Selected	Selected	.	.	.	.	ZFP91-CNTF	No significant abnormal splicing	.	chr11_58378422_G_A	chr11_58610949_G_A	0.14	1	0	0	4	1	9	4	27.6	ENST00000316059.7:c.618-1G>A	.	1	splice_acceptor_variant	SNV	16.77	FALSE	FALSE	FALSE	.	0.9997	0.04 (0.01 - 0.17)	0.0214544	0.0262011	0.0304104	.	1	Tetralogy of Fallot with pulmonary atresia	Male	Heterozygous	Unknown	None
CHD	Selected	Selected	.	.	.	.	ZFYVE26	No significant abnormal splicing	-4.25	chr14_68256055_G_A	chr14_67789338_G_A	0	0	0.85	0.04	2	45	2	-3	35	ENST00000347230.9:c.3016C>T	ENSP00000251119.5:p.Arg1006Trp	5	missense_variant	SNV	8.735	FALSE	FALSE	FALSE	.	4.6948e-23	0.48 (0.39 - 0.60)	1.259e-05	.	0	Uncertain_significance	1	Tetralogy of Fallot with pulmonary atresia	Male	Heterozygous	Unknown	None
CHD	Selected	Selected	.	.	.	.	ZNF302	No significant abnormal splicing	-0.64	chr19_35170730_T_C	chr19_34679825_T_C	0.41	0	0.17	0	3	50	44	-37	1.337	ENST00000505242.6:c.9+1012T>C	.	1012	intron_variant	SNV	23.37	FALSE	FALSE	TRUE	.	0.00019368	0.56 (0.33 - 1.01)	0.0243002	0.0124439	0.0688145	.	1	Tetralogy of Fallot with pulmonary atresia	Male	Heterozygous	Unknown	None
CHD	Selected	Selected	.	.	.	.	ZNF330	chr4:142143646-142145640 (Œîœà3=-0.21)	0.44	chr4_142143643_A_G	chr4_141222489_A_G	0	0	0.01	0.41	28	2	-1	2	25.8	ENST00000262990.9:c.118A>G	ENSP00000262990.4:p.Met40Val	2	missense_variant&splice_region_variant	SNV	41.085	FALSE	FALSE	FALSE	.	0.049087	0.30 (0.16 - 0.59)	4.75e-06	.	1.171e-05	.	1	Tetralogy of Fallot	Male	Heterozygous	Unknown	None
CHD	Selected	Not selected	.	.	.	.	45540	No significant abnormal splicing	1.1	chr22_19706946_G_A	chr22_19719423_G_A	0.37	0	0	0	20	-49	20	19	0.446	ENST00000455784.7:c.55-179G>A	.	179	intron_variant	SNV	39.48	FALSE	FALSE	FALSE	.	0.92671	0.14 (0.06 - 0.36)	.	0.00163788	0.0015229	.	1	Tetralogy of Fallot with pulmonary atresia/double outlet right ventricle	Female	Heterozygous	Unknown	None
CHD	Selected	Not selected	.	.	.	.	45544	No significant abnormal splicing	-0.29	chr17_75483685_AGCACAGGGGTTGGGGGTCAAGACCATCACACACAGTCAGTGGCCAGGGGCGGGCTGGGGGTGCAGGACTCCTCTGCCTTCCTGGAGCACAGAGTGGGGGGTCAAGACCATCACACACAGTCAGTGGCCGGGAGTGGGCTGGGGATGCAGGACGCCCCTGC_A	chr17_77487603_AGCACAGGGGTTGGGGGTCAAGACCATCACACACAGTCAGTGGCCAGGGGCGGGCTGGGGGTGCAGGACTCCTCTGCCTTCCTGGAGCACAGAGTGGGGGGTCAAGACCATCACACACAGTCAGTGGCCGGGAGTGGGCTGGGGATGCAGGACGCCCCTGC_A	0	0	0	1	-78	66	-94	-51	NA	ENST00000427177.6:c.1042+52_1042+211del	.	51	intron_variant	Indel	24.87	FALSE	FALSE	FALSE	.	0.99579	0.08 (0.03 - 0.25)	.	0.0189386	0.0762454	.	1	Tetralogy of Fallot	Male	Heterozygous	Unknown	None
CHD	Selected	Not selected	.	.	.	.	ABCA1	No significant abnormal splicing	0.25	chr9_107582787_T_G	chr9_104820506_T_G	0.28	0	0	0	-3	-45	36	-27	15.73	ENST00000374736.8:c.2961-437A>C	.	437	intron_variant	SNV	7.96	FALSE	FALSE	FALSE	.	1.4525e-13	0.38 (0.30 - 0.49)	.	0.01571	0.0479822	.	1	Tetralogy of Fallot with pulmonary atresia	Male	Heterozygous	Unknown	None
CHD	Selected	Not selected	.	.	.	.	ABCA2	No significant abnormal splicing	-0.76	chr9_139907883_C_T	chr9_137013431_C_T	0	0	0.73	0	46	-43	3	36	0.584	ENST00000341511.11:c.4550+30G>A	.	30	intron_variant	SNV	6.815	FALSE	FALSE	FALSE	.	1	0.10 (0.07 - 0.17)	.	.	0	.	1	Tetralogy of Fallot	Male	Heterozygous	Unknown	None
CHD	Selected	Not selected	.	.	.	.	ABCA2	No significant abnormal splicing	-0.12	chr9_139905170_T_G	chr9_137010718_T_G	0.29	0.04	0	0	-3	19	-4	-30	24.1	ENST00000341511.11:c.6076A>C	ENSP00000344155.6:p.Lys2026Gln	19	missense_variant	SNV	6.815	FALSE	FALSE	FALSE	.	1	0.10 (0.07 - 0.17)	7.29e-05	0.00044904	0.00150379	.	1	Tetralogy of Fallot	Male	Heterozygous	Unknown	None
CHD	Selected	Not selected	.	.	.	.	ABCB4	chr7:87032598-87035603 (Œîœà5=-0.31)	0.96	chr7_87035599_C_T	chr7_87406283_C_T	0	0	0	0.97	-46	16	-7	5	13.76	ENST00000649586.2:c.3486+5G>A	.	5	splice_region_variant&intron_variant	SNV	5.525	FALSE	FALSE	FALSE	.	2.2138e-07	0.36 (0.26 - 0.51)	.	.	.	.	1	Tetralogy of Fallot	Female	Heterozygous	Mother (neither parent affected)	None
CHD	Selected	Not selected	Tier 2	Unknown	.	.	ABCD4	No significant abnormal splicing	-1.81	chr14_74761914_A_C	chr14_74295211_A_C	0	0.29	0.02	0	40	-13	40	-34	4.07	ENST00000356924.9:c.669-13T>G	.	13	intron_variant	SNV	12.49	FALSE	FALSE	FALSE	.	1.3364e-12	0.64 (0.47 - 0.90)	0.00184447	0.0067892	0.0255215	Benign	1	Tetralogy of Fallot with absent pulmonary valve	Male	Heterozygous	Unknown	None
CHD	Selected	Not selected	.	.	.	.	ABCF2	No significant abnormal splicing	-0.87	chr7_150923880_G_C	chr7_151226794_G_C	0	0	0.61	0	1	-25	1	46	8.868	ENST00000287844.7:c.-42-294C>G	.	294	intron_variant	SNV	8.565	FALSE	FALSE	FALSE	.	0.011301	0.29 (0.18 - 0.48)	.	.	.	.	1	Tetralogy of Fallot with pulmonary atresia	Female	Heterozygous	Father (neither parent affected)	None
CHD	Selected	Not selected	.	.	.	.	ABHD18	Ambiguous RNA confirmation	0.62	chr4_128886762_G_GT	chr4_127965607_G_GT	0	0	0.55	0.31	27	1	27	-1	24.7	ENST00000645843.1:c.-18+2dup	.	1	splice_donor_variant	Indel	23.125	FALSE	FALSE	FALSE	.	NA	NA	.	0.0234459	0.0886036	.	1	Tetralogy of Fallot	Male	Heterozygous	Unknown	None
CHD	Selected	Not selected	.	.	.	.	ABLIM3	No significant abnormal splicing	0.79	chr5_148622085_G_A	chr5_149242522_G_A	0	0	0	0.28	2	-31	2	16	9.986	ENST00000309868.12:c.1335G>A	ENSP00000310309.7:p.Pro445%3D	16	synonymous_variant	SNV	29.005	FALSE	FALSE	FALSE	.	1.0625e-07	0.41 (0.29 - 0.59)	0.00812952	0.00773076	0.0121202	Benign	1	Tetralogy of Fallot/double outlet right ventricle	Female	Heterozygous	Father (neither parent affected)	None
CHD	Selected	Not selected	.	.	.	.	AC005358.1	No significant abnormal splicing	0.78	chr17_12638478_C_T	chr17_12735161_C_T	0	0	0.43	0	-2	17	-2	-32	12.8	ENST00000425538.6:c.416-1000C>T	.	1000	intron_variant	SNV	12.895	FALSE	FALSE	FALSE	.	0.33364	0.23 (0.14 - 0.39)	.	0.00227059	0.0679549	.	1	Tetralogy of Fallot	Male	Heterozygous	Unknown	None
CHD	Selected	Not selected	.	.	.	.	AC110615.1	No significant abnormal splicing	-1.46	chr4_76873245_A_C	chr4_75952092_A_C	0.28	0	0.27	0	-25	16	16	-40	11.68	ENST00000356260.10:c.2017-1295T>G	.	1293	intron_variant	SNV	6.89	FALSE	FALSE	TRUE	.	1.8319e-20	0.79 (0.60 - 1.04)	.	0.00140948	0.00249514	.	1	Tetralogy of Fallot with pulmonary atresia	Female	Heterozygous	Unknown	None
CHD	Selected	Not selected	.	.	.	.	ACACB	No significant abnormal splicing	-0.1	chr12_109611786_G_T	chr12_109173981_G_T	0.6	0	0	0	3	9	32	2	8.344	ENST00000338432.11:c.1118-151G>T	.	151	intron_variant	SNV	52	FALSE	FALSE	FALSE	.	7.6499e-47	0.72 (0.61 - 0.86)	.	0.0205222	0.0282786	.	1	Tetralogy of Fallot with pulmonary atresia/double outlet right ventricle	Male	Heterozygous	Mother (neither parent affected)	None
CHD	Selected	Not selected	.	.	.	.	ACAD8	No significant abnormal splicing	-2.68	chr11_134131161_C_G	chr11_134261267_C_G	0.26	0.11	0	0	-25	8	8	5	8.987	ENST00000281182.9:c.842-8C>G	.	8	splice_region_variant&intron_variant	SNV	10.595	FALSE	FALSE	FALSE	.	5.6389e-14	0.89 (0.64 - 1.27)	0.00155727	0.00353165	0.00377456	Benign/Likely_benign	1	Tetralogy of Fallot	Female	Heterozygous	Mother (neither parent affected)	None
CHD	Selected	Not selected	.	.	.	.	ACIN1	No significant abnormal splicing	1.1	chr14_23550124_T_C	chr14_23080915_T_C	0	0	0.26	0	3	-25	5	-25	0.028	ENST00000605057.5:c.526-106A>G	.	106	intron_variant	SNV	30.18	FALSE	FALSE	FALSE	.	1	0.11 (0.06 - 0.20)	.	.	1.171e-05	.	1	Tetralogy of Fallot/double outlet right ventricle	Male	Heterozygous	Unknown	None
CHD	Selected	Not selected	.	.	.	.	ACO1	No significant abnormal splicing	-0.68	chr9_32424434_G_A	chr9_32424436_G_A	0	0	0.27	0	-4	20	-4	-1	2.855	ENST00000309951.8:c.1072-113G>A	.	113	intron_variant	SNV	13.385	FALSE	FALSE	FALSE	.	3.8322e-18	0.70 (0.54 - 0.93)	.	0.00044775	0.0026769	.	1	Tetralogy of Fallot	Male	Heterozygous	Father (unaffected)	None
CHD	Selected	Not selected	.	.	.	.	ACSF2	No significant abnormal splicing	1.28	chr17_48540167_G_A	chr17_50462806_G_A	0.56	0	0	0	2	-35	2	31	18.73	ENST00000300441.9:c.792+221G>A	.	221	intron_variant	SNV	6.375	FALSE	FALSE	FALSE	.	1.4241e-05	0.42 (0.28 - 0.65)	.	0.0251103	0.0904087	.	1	Tetralogy of Fallot	Female	Heterozygous	Unknown	None
CHD	Selected	Not selected	.	.	.	.	ACSS1	No significant abnormal splicing	0.89	chr20_24994427_C_T	chr20_25013791_C_T	0	0	0.35	0	47	-43	4	33	14.94	ENST00000323482.9:c.1453-129G>A	.	129	intron_variant	SNV	23.53	FALSE	FALSE	FALSE	.	3.0776e-07	0.50 (0.34 - 0.76)	.	.	4.88e-06	.	1	Tetralogy of Fallot/double outlet right ventricle	Male	Heterozygous	Unknown	None
CHD	Selected	Not selected	.	.	.	.	ADAL	No significant abnormal splicing	-0.45	chr15_43629570_G_A	chr15_43337372_G_A	0.44	0	0.51	0	-16	1	43	-1	25.1	ENST00000562188.7:c.255+686G>A	.	686	intron_variant	SNV	11.97	FALSE	FALSE	FALSE	.	1.6257e-06	0.71 (0.44 - 1.17)	.	.	0.00191538	.	1	Tetralogy of Fallot	Male	Heterozygous	Unknown	None
CHD	Selected	Not selected	Tier 2	Unknown	.	.	ADAM17	No significant abnormal splicing	-1.75	chr2_9665534_T_C	chr2_9525405_T_C	0	0	0.29	0	1	7	1	12	9.087	ENST00000310823.8:c.753+706A>G	.	706	intron_variant	SNV	6.39	FALSE	FALSE	FALSE	.	0.99528	0.14 (0.08 - 0.28)	.	0.00172403	0.00270463	.	1	Tetralogy of Fallot with pulmonary atresia	Female	Heterozygous	Mother (neither parent affected)	None
CHD	Selected	Not selected	.	.	.	.	ADCY4	No significant abnormal splicing	1.95	chr14_24795258_C_G	chr14_24326052_C_G	0	0	0.59	0.02	-23	4	-15	27	22.6	ENST00000418030.7:c.1655+27G>C	.	27	intron_variant	SNV	14.625	FALSE	FALSE	FALSE	.	1.0791e-18	0.68 (0.52 - 0.89)	0.0017838	0.00387444	0.0149015	.	1	Tetralogy of Fallot	Male	Heterozygous	Father (unaffected)	None
CHD	Selected	Not selected	.	.	.	.	ADGRF5	No significant abnormal splicing	0.48	chr6_46855722_G_C	chr6_46887985_G_C	0.34	0	0.38	0	36	-43	-43	9	21.9	ENST00000283296.12:c.328+350C>G	.	350	intron_variant	SNV	27.93	FALSE	FALSE	FALSE	.	0.023976	0.26 (0.17 - 0.40)	.	0.00155128	0.00532637	.	1	Tetralogy of Fallot	Male	Heterozygous	Unknown	None
CHD	Selected	Not selected	.	.	.	.	ADHFE1	No significant abnormal splicing	-0.98	chr8_67380553_C_G	chr8_66468318_C_G	0	0.27	0	0	-1	-49	-1	27	20.8	ENST00000396623.8:c.1370C>G	ENSP00000379865.3:p.Ala457Gly	51	missense_variant	SNV	31.955	FALSE	FALSE	FALSE	.	8.5168e-09	0.69 (0.47 - 1.04)	0.00043465	0.00029426	0.00103477	.	1	Tetralogy of Fallot with pulmonary atresia	Female	Heterozygous	Unknown	None
CHD	Selected	Not selected	.	.	.	.	ADI1	No significant abnormal splicing	-0.34	chr2_3504356_C_T	chr2_3500585_C_T	0.01	0	0.31	0	34	0	-44	0	18.52	ENST00000327435.11:c.420+229G>A	.	229	intron_variant	SNV	25.835	FALSE	FALSE	FALSE	.	3.1509e-05	0.94 (0.53 - 1.69)	0.00330327	0.0105793	0.0380616	.	1	Tetralogy of Fallot	Female	Heterozygous	Unknown	None
CHD	Selected	Not selected	.	.	.	.	ADI1	No significant abnormal splicing	0.54	chr2_3522479_C_T	chr2_3518708_C_T	0	0	0.27	0	3	-50	3	-50	2.918	ENST00000327435.11:c.120+660G>A	.	660	intron_variant	SNV	25.835	FALSE	FALSE	FALSE	.	3.1509e-05	0.94 (0.53 - 1.69)	.	0.00336388	0.0125291	.	1	Tetralogy of Fallot	Male	Heterozygous	Unknown	None
CHD	Selected	Not selected	Tier 2	Syndromic	.	.	ADNP	No significant abnormal splicing	0.4	chr20_49521300_T_C	chr20_50904763_T_C	0	0	0	0.25	3	-20	20	3	8.523	ENST00000621696.5:c.-6+3A>G	.	3	splice_region_variant&intron_variant	SNV	11.195	FALSE	FALSE	FALSE	AD	1	0.03 (0.01 - 0.12)	.	.	.	.	1	Tetralogy of Fallot with absent pulmonary valve	Male	Heterozygous	Unknown	None
CHD	Selected	Not selected	.	.	.	.	ADPGK	No significant abnormal splicing	-1.18	chr15_73048110_G_A	chr15_72755769_G_A	0	0	0.25	0	38	-26	6	34	6.88	ENST00000456471.2:c.19-115C>T	.	115	intron_variant	SNV	7.04	FALSE	FALSE	FALSE	.	0.0052215	0.38 (0.22 - 0.72)	.	0.00146707	0.00238508	.	1	Tetralogy of Fallot	Female	Heterozygous	Father (neither parent affected)	None
CHD	Selected	Not selected	Tier 2	Syndromic	.	.	AFF4	No significant abnormal splicing	0.42	chr5_132268380_T_C	chr5_132932688_T_C	0.07	0	0.26	0	-10	-3	-47	-3	17.05	ENST00000265343.10:c.919-466A>G	.	466	intron_variant	SNV	21.215	FALSE	FALSE	TRUE	AD	1	0.05 (0.02 - 0.14)	.	0.00963353	0.033907	.	1	Tetralogy of Fallot	Male	Heterozygous	Unknown	None
CHD	Selected	Not selected	.	.	.	.	AFMID	No significant abnormal splicing	0.64	chr17_76201269_G_T	chr17_78205188_G_T	0.01	0	0	0.2	3	2	-2	2	14.03	ENST00000409257.9:c.563G>T	ENSP00000386890.4:p.Arg188Ile	2	missense_variant&splice_region_variant	SNV	17.7	FALSE	FALSE	FALSE	.	4.4977e-09	0.72 (0.49 - 1.10)	0	.	.	.	1	Tetralogy of Fallot	Male	Heterozygous	Father (unaffected)	None
CHD	Selected	Not selected	.	.	.	.	AGAP3	No significant abnormal splicing	0.31	chr7_150816157_G_T	chr7_151119070_G_T	0.01	0	0.62	0	-1	-17	-2	-49	21.2	ENST00000397238.7:c.969+438G>T	.	438	intron_variant	SNV	9.57	FALSE	FALSE	FALSE	.	0.91091	0.19 (0.11 - 0.34)	.	0.0272582	0.034182	.	1	Tetralogy of Fallot with pulmonary atresia	Male	Heterozygous	Father (neither parent affected)	None
CHD	Selected	Not selected	.	.	.	.	AGFG1	No significant abnormal splicing	-2.43	chr2_228396942_A_G	chr2_227532226_A_G	0.16	0	0.48	0	-26	2	0	-13	25.3	ENST00000310078.13:c.814+1016A>G	.	1016	intron_variant	SNV	15.655	FALSE	FALSE	FALSE	.	0.99276	0.11 (0.05 - 0.28)	1.308e-05	1e-06	0.00014678	.	1	Tetralogy of Fallot/double outlet right ventricle	Female	Heterozygous	Mother (neither parent affected)	None
CHD	Selected	Not selected	.	.	.	.	AGK	No significant abnormal splicing	0.41	chr7_141255292_G_A	chr7_141555492_G_A	0	0.23	0	0	2	-39	-39	-28	26	ENST00000649286.2:c.26G>A	ENSP00000497280.1:p.Arg9Gln	41	missense_variant	SNV	14.53	FALSE	FALSE	FALSE	.	5.9973e-09	0.59 (0.41 - 0.88)	0.00094665	4.267e-05	0.00829137	Likely_benign	1	Tetralogy of Fallot with pulmonary atresia	Female	Heterozygous	Unknown	SMARCA4:c.4171-1789C>T
CHD	Selected	Not selected	.	.	.	.	AHCYL1	No significant abnormal splicing	0.21	chr1_110527855_C_T	chr1_109985233_C_T	0	0	0.5	0	-2	20	-2	35	14	ENST00000369799.10:c.120+61C>T	.	61	intron_variant	SNV	11.785	FALSE	FALSE	FALSE	.	0.99429	0.13 (0.07 - 0.28)	.	0.0267537	0.0935661	.	1	Tetralogy of Fallot with pulmonary atresia	Female	Heterozygous	Mother (neither parent affected)	None
CHD	Selected	Not selected	.	.	.	.	AK3	No significant abnormal splicing	-0.48	chr9_4719307_C_T	chr9_4719307_C_T	0.2	0	0	0	-23	-1	2	1	35	ENST00000381809.8:c.272G>A	ENSP00000371230.3:p.Gly91Asp	0	missense_variant&splice_region_variant	SNV	44.12	FALSE	FALSE	FALSE	.	0.0001135	0.74 (0.42 - 1.39)	.	1e-06	0	.	1	Tetralogy of Fallot	Female	Heterozygous	Unknown	None
CHD	Selected	Not selected	.	.	.	.	ALDH7A1	No significant abnormal splicing	-0.66	chr5_125930818_G_A	chr5_126595126_G_A	0	0	0.58	0	-36	-42	2	-40	24.9	ENST00000409134.8:c.73C>T	ENSP00000387123.3:p.Pro25Ser	121	missense_variant	SNV	16.03	FALSE	FALSE	FALSE	.	1.3923e-22	0.93 (0.71 - 1.24)	9.81e-06	.	0	Uncertain_significance	1	Tetralogy of Fallot with pulmonary atresia	Female	Heterozygous	Unknown	None
CHD	Selected	Not selected	.	.	.	.	ALPK2	Ambiguous RNA confirmation	0.33	chr18_56196318_C_T	chr18_58529086_C_T	0	0	0	0.25	-28	35	-13	5	10.06	ENST00000361673.4:c.5501+5G>A	.	5	splice_region_variant&intron_variant	SNV	46.94	FALSE	FALSE	FALSE	.	1.0376e-21	0.64 (0.50 - 0.81)	0.00014016	0.00057986	0.00265162	.	1	Tetralogy of Fallot	Female	Homozygous	Unknown	None
CHD	Selected	Not selected	.	.	.	.	ANAPC13	No significant abnormal splicing	0.02	chr3_134204494_G_A	chr3_134485652_G_A	0	0	0.51	0	2	8	2	49	2.114	ENST00000354910.10:c.-28+300C>T	.	334	intron_variant	SNV	23.525	FALSE	FALSE	FALSE	.	0.0013703	1.06 (0.50 - 1.86)	.	0.00055344	0.00187529	.	1	Tetralogy of Fallot	Female	Heterozygous	Unknown	None
CHD	Selected	Not selected	.	.	.	.	ANK1	No significant abnormal splicing	-0.85	chr8_41522546_G_A	chr8_41665028_G_A	0.27	0	0.01	0	-26	-18	2	10	0.867	ENST00000289734.13:c.5395-1286C>T	.	1286	intron_variant	SNV	26.58	FALSE	FALSE	FALSE	.	1	0.10 (0.06 - 0.17)	0.00253087	0.0011578	0.0228172	.	1	Tetralogy of Fallot	Male	Heterozygous	Mother (neither parent affected)	None
CHD	Selected	Not selected	.	.	.	.	ANKAR	No significant abnormal splicing	0.3	chr2_190553363_A_G	chr2_189688637_A_G	0	0	0.25	0	0	14	0	14	18.93	ENST00000520309.5:c.602-890A>G	.	890	intron_variant	SNV	4.745	FALSE	FALSE	TRUE	.	1.02e-31	0.85 (0.68 - 1.07)	.	1.054e-05	0.00063132	.	1	Tetralogy of Fallot with pulmonary atresia	Male	Heterozygous	Unknown	None
CHD	Selected	Not selected	.	.	.	.	ANKRD36	No significant abnormal splicing	-1.76	chr2_97850068_C_T	chr2_97184331_C_T	0	0	0.43	0	-2	35	-2	-46	1.629	ENST00000420699.9:c.1939+677C>T	.	677	intron_variant	SNV	8.56	FALSE	FALSE	FALSE	.	8.3217e-86	1.23 (1.05 - 1.43)	.	0.00899619	0.0325903	.	1	Tetralogy of Fallot	Female	Heterozygous	Unknown	None
CHD	Selected	Not selected	.	.	.	.	ANKRD44	No significant abnormal splicing	-0.75	chr2_198174620_A_T	chr2_197309896_A_T	0.33	0	0.02	0	-2	-42	49	-42	5.495	ENST00000282272.15:c.27+682T>A	.	682	intron_variant	SNV	8.49	FALSE	FALSE	FALSE	.	0.33657	0.23 (0.11 - 0.53)	.	2.535e-05	5.844e-05	.	1	Tetralogy of Fallot with pulmonary atresia	Male	Heterozygous	Unknown	None
CHD	Selected	Not selected	.	.	.	.	ANXA5	No significant abnormal splicing	-1.13	chr4_122601814_C_A	chr4_121680659_C_A	0	0	0.32	0	-31	14	2	14	16.26	ENST00000296511.10:c.394+1012G>T	.	1012	intron_variant	SNV	68.8	FALSE	FALSE	FALSE	.	3.7978e-15	1.01 (0.72 - 1.45)	.	0.0165296	0.0616539	.	1	Tetralogy of Fallot with pulmonary atresia	Male	Heterozygous	Father (neither parent affected)	None
CHD	Selected	Not selected	.	.	.	.	AP1G2	No significant abnormal splicing	0.46	chr14_24031496_CTTG_C	chr14_23562287_CTTG_C	0	0	1	1	4	40	4	1	23.4	ENST00000397120.8:c.1626_1628del	ENSP00000380309.3:p.Asn543del	1	inframe_deletion&splice_region_variant	Indel	4.055	FALSE	FALSE	FALSE	.	5.0978e-28	0.96 (0.75 - 1.23)	0.00010954	1e-06	0.00157946	.	1	Tetralogy of Fallot with absent pulmonary valve	Female	Heterozygous	Unknown	None
CHD	Selected	Not selected	.	.	.	.	AP2A2	No significant abnormal splicing	-0.17	chr11_977386_A_G	chr11_977386_A_G	0	0	0.27	0	-1	37	-1	3	9.189	ENST00000448903.7:c.603+162A>G	.	162	intron_variant	SNV	21.19	FALSE	FALSE	FALSE	.	1	0.02 (0.01 - 0.11)	.	0.00835857	0.014388	.	1	Tetralogy of Fallot with pulmonary atresia	Female	Heterozygous	Mother (neither parent affected)	None
CHD	Selected	Not selected	.	.	.	.	AP2A2	No significant abnormal splicing	-2.1	chr11_981975_C_T	chr11_981975_C_T	0	0	0.48	0	-2	15	-2	18	16.86	ENST00000448903.7:c.705+676C>T	.	676	intron_variant	SNV	21.19	FALSE	FALSE	FALSE	.	1	0.02 (0.01 - 0.11)	.	0.0217204	0.027755	.	1	Tetralogy of Fallot with pulmonary atresia	Female	Heterozygous	Unknown	None
CHD	Selected	Not selected	.	.	.	.	APRT	No significant abnormal splicing	-2.87	chr16_88878176_C_A	chr16_88811768_C_A	0	0	0.36	0	2	-25	2	50	4.597	ENST00000378364.8:c.80+52G>T	.	52	intron_variant	SNV	9.07	FALSE	FALSE	FALSE	.	5.4539e-13	1.75 (1.10 - 1.96)	.	0.0223132	0.0767348	Benign	1	Tetralogy of Fallot	Male	Heterozygous	Unknown	None
CHD	Selected	Not selected	.	.	.	.	ARF4	No significant abnormal splicing	0.62	chr3_57582196_T_C	chr3_57596469_T_C	0	0	0.34	0	-1	-2	0	-14	1.34	ENST00000303436.11:c.67+605A>G	.	605	intron_variant	SNV	24.17	FALSE	FALSE	FALSE	.	0.95992	0.00 (0.00 - 0.30)	.	0.00982	0.0344278	.	1	Tetralogy of Fallot	Female	Heterozygous	Unknown	None
CHD	Selected	Not selected	.	.	.	.	ARFGAP1	No significant abnormal splicing	1.34	chr20_61916052_G_A	chr20_63284700_G_A	0.12	0	0.35	0	2	17	1	-21	0.959	ENST00000370283.9:c.718-166G>A	.	166	intron_variant	SNV	8.375	FALSE	FALSE	FALSE	.	0.0015429	0.35 (0.22 - 0.60)	.	0.00058037	0.00350825	.	1	Tetralogy of Fallot	Male	Heterozygous	Unknown	None
CHD	Selected	Not selected	.	.	.	.	ARFGAP2	No significant abnormal splicing	-0.32	chr11_47194286_T_C	chr11_47172735_T_C	0.17	0	0.26	0	16	-2	-25	4	24.3	ENST00000524782.6:c.620-402A>G	.	402	intron_variant	SNV	23.71	FALSE	FALSE	FALSE	.	0.0048866	0.32 (0.20 - 0.54)	0.0531624	0.0128106	0.123104	.	1	Tetralogy of Fallot with pulmonary atresia	Male	Heterozygous	Unknown	None
CHD	Selected	Not selected	.	.	.	.	ARHGEF12	chr11:120302621-120308016 (Œîœà5=-0.34), chr11:120302621-120308016 (Œîœà3=-0.32)	-0.19	chr11_120302883_G_A	chr11_120432174_G_A	0.22	0	0.26	0	-33	28	-4	0	25.6	ENST00000397843.7:c.924+263G>A	.	263	intron_variant	SNV	43.725	FALSE	FALSE	FALSE	.	1	0.11 (0.06 - 0.18)	.	1e-06	1.171e-05	.	1	Tetralogy of Fallot/double outlet right ventricle	Male	Heterozygous	Mother (unaffected)	None
CHD	Selected	Not selected	.	.	.	.	ARHGEF12	No significant abnormal splicing	1.35	chr11_120326457_A_G	chr11_120455748_A_G	0.01	0	0.71	0	-45	25	-1	30	22.5	ENST00000397843.7:c.2057-1370A>G	.	1370	intron_variant	SNV	43.725	FALSE	FALSE	FALSE	.	1	0.11 (0.06 - 0.18)	.	0.00957206	0.0370478	.	1	Tetralogy of Fallot with absent pulmonary valve	Male	Heterozygous	Unknown	None
CHD	Selected	Not selected	.	.	.	.	ARID2	No significant abnormal splicing	1.73	chr12_46285749_A_G	chr12_45891966_A_G	0.29	0.03	0	0	-47	45	45	-48	3.182	ENST00000334344.11:c.5062-45A>G	.	45	intron_variant	SNV	10.07	FALSE	FALSE	FALSE	.	1	0.04 (0.02 - 0.10)	0.00815946	0.00021965	0.0612423	Benign	1	Tetralogy of Fallot	Male	Heterozygous	Mother (neither parent affected)	None
CHD	Selected	Not selected	.	.	.	.	ARL2-SNX15	No significant abnormal splicing	.	chr11_64806306_G_A	chr11_65038834_G_A	0	0	0	0.94	37	-47	37	-5	25.2	ENST00000377244.8:c.922+5G>A	.	5	splice_region_variant&intron_variant	SNV	4.715	FALSE	FALSE	FALSE	.	3.97e-06	0.64 (0.40 - 1.05)	.	.	.	.	1	Tetralogy of Fallot	Male	Heterozygous	Unknown	None
CHD	Selected	Not selected	.	.	.	.	ARL8B	No significant abnormal splicing	0.94	chr3_5213822_T_G	chr3_5172137_T_G	0.31	0.01	0	0	-10	13	-10	26	23.9	ENST00000256496.8:c.205-13T>G	.	13	intron_variant	SNV	31.62	FALSE	FALSE	FALSE	.	0.12959	0.28 (0.14 - 0.65)	0.00608239	0.00483843	0.00867509	.	1	Tetralogy of Fallot with pulmonary atresia	Male	Heterozygous	Unknown	None
CHD	Selected	Not selected	.	.	.	.	ARPC1B	Ambiguous RNA confirmation	-2.57	chr7_98983316_C_A	chr7_99385693_C_A	1	0.96	0	0	2	9	9	16	5.895	ENST00000646101.2:c.-13-9C>A	.	9	intron_variant	SNV	12.93	FALSE	FALSE	FALSE	.	0.010999	0.34 (0.19 - 0.64)	1.354e-05	1e-06	1.972e-05	.	1	Tetralogy of Fallot with pulmonary atresia	Female	Heterozygous	Mother (neither parent affected)	None
CHD	Selected	Not selected	.	.	.	.	ASAP1	No significant abnormal splicing	0.23	chr8_131182036_G_C	chr8_130169790_G_C	0	0	0.32	0	5	-47	5	21	11.26	ENST00000518721.6:c.747-723C>G	.	723	intron_variant	SNV	12.965	FALSE	FALSE	TRUE	.	1	0.10 (0.05 - 0.19)	.	0.0114978	0.0185063	.	1	Tetralogy of Fallot	Male	Heterozygous	Unknown	None
CHD	Selected	Not selected	.	.	.	.	ASAP1	No significant abnormal splicing	1.92	chr8_131193131_A_C	chr8_130180885_A_C	0	0.24	0	0	-10	-5	-13	-9	15.48	ENST00000518721.6:c.531-5T>G	.	5	splice_region_variant&intron_variant	SNV	12.965	FALSE	FALSE	FALSE	.	1	0.10 (0.05 - 0.19)	0.00350892	0.00399056	0.0050708	.	1	Tetralogy of Fallot	Male	Heterozygous	Unknown	None
CHD	Selected	Not selected	.	.	.	.	ASCC3	No significant abnormal splicing	-0.97	chr6_100967321_T_C	chr6_100519445_T_C	0.01	0	0.41	0	45	-30	1	-48	19.06	ENST00000369162.7:c.5776-1303A>G	.	1303	intron_variant	SNV	7.72	FALSE	FALSE	FALSE	.	1.1501e-20	0.45 (0.36 - 0.57)	.	1e-06	0.00037926	.	1	Tetralogy of Fallot	Male	Heterozygous	Unknown	None
CHD	Selected	Not selected	.	.	.	.	ATAD1	No significant abnormal splicing	1.41	chr10_89544886_T_C	chr10_87785129_T_C	0.31	0	0.29	0	17	-3	-32	17	23.2	ENST00000308448.11:c.383-459A>G	.	459	intron_variant	SNV	31.4	FALSE	FALSE	FALSE	.	0.0013367	0.42 (0.24 - 0.75)	.	0.00163788	0.00454943	.	1	Tetralogy of Fallot	Female	Heterozygous	Unknown	None
CHD	Selected	Not selected	.	.	.	.	ATG4B	No significant abnormal splicing	0.69	chr2_242606102_C_T	chr2_241666687_C_T	0.46	0	0	0	12	-38	-42	-38	18.29	ENST00000404914.8:c.581C>T	ENSP00000384259.3:p.Ala194Val	44	missense_variant	SNV	12.415	FALSE	FALSE	FALSE	.	0.95648	0.13 (0.06 - 0.34)	0	.	0	.	1	Tetralogy of Fallot with pulmonary atresia	Female	Heterozygous	Father (neither parent affected)	None
CHD	Selected	Not selected	.	.	.	.	ATG4B	No significant abnormal splicing	1.28	chr2_242591841_A_G	chr2_241652426_A_G	0	0	0.49	0	-50	2	-5	39	17.73	ENST00000404914.8:c.185-1086A>G	.	1086	intron_variant	SNV	12.415	FALSE	FALSE	FALSE	.	0.95648	0.13 (0.06 - 0.34)	.	6.261e-05	0.0004521	.	1	Tetralogy of Fallot with pulmonary atresia/double outlet right ventricle	Female	Heterozygous	Unknown	None
CHD	Selected	Not selected	.	.	.	.	ATP11A	No significant abnormal splicing	-0.38	chr13_113478754_G_A	chr13_112824440_G_A	0	0	0.26	0.01	1	24	1	-15	0.785	ENST00000375645.7:c.872+15G>A	.	15	intron_variant	SNV	22.58	FALSE	FALSE	FALSE	.	4.0487e-06	0.33 (0.24 - 0.47)	0.0181168	0.0245948	0.0677584	.	1	Tetralogy of Fallot with pulmonary atresia	Male	Heterozygous	Unknown	None
CHD	Selected	Not selected	.	.	.	.	ATP1A2	No significant abnormal splicing	1.92	chr1_160109701_C_T	chr1_160139911_C_T	0.34	0.02	0	0	15	-18	15	39	13.35	ENST00000361216.8:c.2961C>T	ENSP00000354490.3:p.Cys987%3D	20	synonymous_variant	SNV	28.265	FALSE	FALSE	FALSE	.	0.00018093	0.33 (0.22 - 0.50)	0.00674077	0.0239383	0.0854968	Benign	1	Tetralogy of Fallot	Male	Heterozygous	Unknown	None
CHD	Selected	Not selected	.	.	.	.	ATP5C1	No significant abnormal splicing	.	chr10_7830535_C_G	chr10_7788572_C_G	0	0	0.64	0	0	38	-1	-27	10.18	ENST00000356708.12:c.56+309C>G	.	309	intron_variant	SNV	309.43	FALSE	FALSE	FALSE	.	0.00079192	0.45 (0.26 - 0.81)	.	0.0050817	0.00988482	.	1	Tetralogy of Fallot	Male	Heterozygous	Unknown	None
CHD	Selected	Not selected	.	.	.	.	ATP6V1B2	No significant abnormal splicing	0.64	chr8_20074104_A_G	chr8_20216593_A_G	0	0	0.56	0	-18	2	0	-41	21.1	ENST00000276390.7:c.1161+98A>G	.	98	intron_variant	SNV	9.945	FALSE	FALSE	FALSE	.	0.99154	0.13 (0.06 - 0.29)	.	0.00039574	0.0007552	.	1	Tetralogy of Fallot	Female	Heterozygous	Father (neither parent affected)	None
CHD	Selected	Not selected	.	.	.	.	ATXN1	No significant abnormal splicing	-0.27	chr6_16754339_A_T	chr6_16754108_A_T	0	0.3	0	0	-2	-17	40	-17	11.32	ENST00000436367.6:c.-729-761T>A	.	17	intron_variant	SNV	11.28	FALSE	FALSE	FALSE	.	0.97498	0.12 (0.06 - 0.32)	.	.	0.00112327	.	1	Tetralogy of Fallot	Female	Heterozygous	Mother (neither parent affected)	None
CHD	Selected	Not selected	.	.	.	.	BACH1	No significant abnormal splicing	-0.79	chr21_30699637_A_T	chr21_29327316_A_T	0.45	0	0	0	5	-35	5	-35	32	ENST00000286800.8:c.1492A>T	ENSP00000286800.3:p.Ile498Phe	77	missense_variant	SNV	20.225	FALSE	FALSE	FALSE	.	0.57072	0.21 (0.11 - 0.43)	0.00161517	0.00052607	0.00318766	.	1	Tetralogy of Fallot	Male	Heterozygous	Mother (unaffected)	None
CHD	Selected	Not selected	.	.	.	.	BAZ2B	No significant abnormal splicing	0.81	chr2_160230618_G_A	chr2_159374107_G_A	0	0	0.56	0	2	-32	2	-24	20.3	ENST00000392783.7:c.4068+584C>T	.	584	intron_variant	SNV	37.58	FALSE	FALSE	TRUE	.	0.98162	0.20 (0.14 - 0.29)	.	0.00320735	0.00625115	.	1	Tetralogy of Fallot	Male	Heterozygous	Unknown	None
CHD	Selected	Not selected	Tier 1	Syndromic	.	.	BBS2	No significant abnormal splicing	-2.72	chr16_56532605_A_C	chr16_56498693_A_C	0.28	0	0	0	0	7	-40	2	15.73	ENST00000245157.11:c.1528-125T>G	.	125	intron_variant	SNV	18.96	FALSE	FALSE	FALSE	AR	1.0328e-17	0.79 (0.59 - 1.07)	1.055e-05	1e-06	1.975e-05	.	1	Tetralogy of Fallot with pulmonary atresia	Male	Heterozygous	Mother (neither parent affected)	None
CHD	Selected	Not selected	Tier 2	Syndromic	.	.	BBS9	No significant abnormal splicing	0.01	chr7_33185249_A_G	chr7_33145637_A_G	0.8	0	0	0	1	14	1	-2	2.879	ENST00000242067.11:c.-11-605A>G	.	605	intron_variant	SNV	8.035	FALSE	FALSE	FALSE	AR	4.2117e-17	0.63 (0.48 - 0.84)	.	.	.	.	1	Tetralogy of Fallot	Male	Heterozygous	Unknown	None
CHD	Selected	Not selected	.	.	.	.	BCKDHA	No significant abnormal splicing	-1.59	chr19_41920067_G_A	chr19_41414162_G_A	0	0	0.04	0.22	-5	-17	-9	-5	20.1	ENST00000269980.7:c.484+5G>A	.	5	splice_region_variant&intron_variant	SNV	32.51	FALSE	FALSE	FALSE	.	9.8243e-09	0.68 (0.46 - 1.03)	0.00614855	0.00129678	0.0240625	Benign	1	Tetralogy of Fallot	Male	Heterozygous	Father (neither parent affected)	None
CHD	Selected	Not selected	Tier 2	Unknown	.	.	BCL9L	No significant abnormal splicing	1.11	chr11_118777978_C_A	chr11_118907269_C_A	0.28	0	0	0	13	5	-49	39	3.462	ENST00000334801.7:c.532+214G>T	.	214	intron_variant	SNV	9.59	FALSE	FALSE	FALSE	.	0.99939	0.12 (0.06 - 0.24)	.	0.0142028	0.0278265	.	1	Tetralogy of Fallot with pulmonary atresia	Male	Heterozygous	Unknown	None
CHD	Selected	Not selected	.	.	.	.	BLOC1S5-TXNDC5	No significant abnormal splicing	.	chr6_7885787_T_C	chr6_7885554_T_C	0.69	0	0	0	-1	-22	0	-22	22.3	ENST00000379757.9:c.1046+407A>G	.	407	intron_variant	SNV	10.73	FALSE	FALSE	FALSE	.	4.872e-13	0.86 (0.61 - 1.24)	.	1e-06	0	.	1	Tetralogy of Fallot	Male	Heterozygous	Mother (neither parent affected)	None
CHD	Selected	Not selected	.	.	.	.	BMP2K	No significant abnormal splicing	-0.46	chr4_79755434_G_T	chr4_78834280_G_T	0.44	0	0	0	3	27	40	-3	16.54	ENST00000502613.2:c.403+593G>T	.	593	intron_variant	SNV	14.035	FALSE	FALSE	TRUE	.	0.21901	0.23 (0.15 - 0.38)	.	0.0319163	0.0353362	.	1	Tetralogy of Fallot	Male	Heterozygous	Unknown	None
CHD	Selected	Not selected	Tier 2	Unknown	.	.	BMPR2	No significant abnormal splicing	0.51	chr2_203397976_A_G	chr2_202533253_A_G	0.57	0	0.02	0	1	7	22	7	18.18	ENST00000374580.10:c.1276+521A>G	.	521	intron_variant	SNV	14.69	FALSE	FALSE	FALSE	AD	0.99998	0.08 (0.04 - 0.19)	.	0.0347567	0.050184	.	1	Tetralogy of Fallot	Female	Heterozygous	Unknown	None
CHD	Selected	Not selected	.	.	.	.	BTAF1	No significant abnormal splicing	0	chr10_93773789_T_C	chr10_92014032_T_C	0	0	0.36	0	-12	-39	28	-3	21.2	ENST00000265990.11:c.4584+3T>C	.	3	splice_region_variant&intron_variant	SNV	11.96	FALSE	FALSE	FALSE	.	1	0.07 (0.04 - 0.13)	0.00012844	1.055e-05	5.843e-05	.	1	Tetralogy of Fallot with pulmonary atresia	Male	Heterozygous	Unknown	None
CHD	Selected	Not selected	.	.	.	.	C16orf62	No significant abnormal splicing	0.49	chr16_19648913_C_T	chr16_19637591_C_T	0	0.23	0	0	36	3	3	15	15.45	ENST00000417362.7:c.1636-3C>T	.	3	splice_region_variant&intron_variant	SNV	9.01	FALSE	FALSE	FALSE	.	2.2319e-09	0.41 (0.30 - 0.57)	0.00444918	0.0148485	0.0590762	.	1	Tetralogy of Fallot	Male	Heterozygous	Unknown	None
CHD	Selected	Not selected	.	.	.	.	C1RL	No significant abnormal splicing	-0.29	chr12_7254686_G_C	chr12_7102090_G_C	0.04	0.9	0	0	21	-3	-15	-39	18.38	ENST00000266542.9:c.301-3C>G	.	3	splice_region_variant&intron_variant	SNV	2.71	FALSE	FALSE	FALSE	.	3.4642e-08	0.74 (0.49 - 1.16)	0.00591905	0.00516998	0.00897386	.	1	Tetralogy of Fallot with pulmonary atresia	Male	Heterozygous	Unknown	None
CHD	Selected	Not selected	.	.	.	.	C20orf24	No significant abnormal splicing	-0.15	chr20_35239538_G_A	chr20_36611135_G_A	0	0	0.48	0	-3	40	-3	-1	0.656	ENST00000344795.8:c.349-875G>A	.	875	intron_variant	SNV	11.645	FALSE	FALSE	TRUE	.	0.66964	0.13 (0.04 - 0.60)	.	0.011141	0.0204623	.	1	Tetralogy of Fallot/double outlet right ventricle	Female	Heterozygous	Mother (neither parent affected)	None
CHD	Selected	Not selected	Tier 2	Syndromic	.	.	C2CD3	No significant abnormal splicing	-2.33	chr11_73765731_A_C	chr11_74054686_A_C	0	0.3	0	0	30	-15	-15	11	0.034	ENST00000334126.12:c.5091-15T>G	.	15	intron_variant	SNV	7.52	FALSE	FALSE	FALSE	AR	4.4437e-19	0.50 (0.40 - 0.64)	0.0194966	0.0135773	0.0684694	.	1	Tetralogy of Fallot	Male	Heterozygous	Unknown	None
CHD	Selected	Not selected	.	.	.	.	C7orf49	No significant abnormal splicing	-2.08	chr7_134855399_C_T	chr7_135170647_C_T	0	0	0.03	0.44	45	5	-2	5	13.92	ENST00000393114.8:c.-139+5G>A	.	5	splice_region_variant&intron_variant	SNV	6.24	FALSE	FALSE	FALSE	.	0.25971	0.28 (0.10 - 1.30)	.	0.00010436	0.00072759	.	1	Tetralogy of Fallot	Male	Heterozygous	Unknown	None
CHD	Selected	Not selected	.	.	.	.	C8orf58	No significant abnormal splicing	1.19	chr8_22460158_T_G	chr8_22602645_T_G	0	0	0.49	0.99	20	-49	20	-2	33	ENST00000289989.10:c.986+2T>G	.	2	splice_donor_variant	SNV	2.345	FALSE	FALSE	FALSE	.	4.5689e-05	0.60 (0.36 - 1.05)	.	.	.	.	1	Tetralogy of Fallot	Male	Heterozygous	Unknown	None
CHD	Selected	Not selected	.	.	.	.	CALR	No significant abnormal splicing	0.44	chr19_13051071_A_T	chr19_12940257_A_T	0.29	0	0	0	29	4	18	42	15.69	ENST00000316448.10:c.507A>T	ENSP00000320866.4:p.Thr169%3D	16	synonymous_variant	SNV	104.86	FALSE	FALSE	FALSE	.	0.89133	0.15 (0.07 - 0.38)	0.000197	0.00019601	0.00065075	Likely_benign	1	Tetralogy of Fallot with pulmonary atresia	Female	Heterozygous	Mother (neither parent affected)	None
CHD	Selected	Not selected	.	.	.	.	CBLB	No significant abnormal splicing	0.12	chr3_105404298_C_T	chr3_105685454_C_T	0.29	0.18	0	0	-20	12	-5	5	12.78	ENST00000394030.8:c.2067G>A	ENSP00000377598.4:p.Pro689%3D	12	synonymous_variant	SNV	28.635	FALSE	FALSE	FALSE	.	0.99825	0.14 (0.08 - 0.27)	0.00484905	0.00332679	0.00730007	Benign	1	Tetralogy of Fallot with pulmonary atresia	Male	Heterozygous	Unknown	None
CHD	Selected	Not selected	.	.	.	.	CBWD1	No significant abnormal splicing	-0.57	chr9_178380_G_C	chr9_178380_G_C	0	0	0.35	0	0	-47	0	-47	3.608	ENST00000356521.8:c.154+436C>G	.	436	intron_variant	SNV	13.42	FALSE	FALSE	FALSE	.	1.369e-06	0.72 (0.45 - 1.20)	.	0.0240362	0.0887739	.	1	Tetralogy of Fallot	Female	Heterozygous	Unknown	None
CHD	Selected	Not selected	.	.	.	.	CCDC117	No significant abnormal splicing	-0.02	chr22_29169145_C_G	chr22_28773157_C_G	0.6	0	0	0	1	24	1	36	8.618	ENST00000249064.9:c.185+123C>G	.	123	intron_variant	SNV	8.42	FALSE	FALSE	FALSE	.	0.78769	0.11 (0.04 - 0.50)	.	0.00328257	0.0116917	.	1	Tetralogy of Fallot with pulmonary atresia	Female	Heterozygous	Father (neither parent affected)	None
CHD	Selected	Not selected	.	.	.	.	CCDC12	No significant abnormal splicing	0.74	chr3_46963947_C_A	chr3_46922457_C_A	0.54	0	0	0	-23	5	2	12	18.4	ENST00000425441.5:c.342-145G>T	.	145	intron_variant	SNV	25.46	FALSE	FALSE	FALSE	.	0.040132	0.37 (0.18 - 0.85)	.	0.0049341	0.018683	.	1	Tetralogy of Fallot	Male	Heterozygous	Unknown	None
CHD	Selected	Not selected	Tier 2	Syndromic	.	.	CCDC174	No significant abnormal splicing	-2.14	chr3_14697025_T_G	chr3_14655518_T_G	1	0.75	0	0	1	11	11	1	25.5	ENST00000383794.7:c.148-11T>G	.	11	intron_variant	SNV	8.83	FALSE	FALSE	FALSE	AR	7.142e-08	0.57 (0.38 - 0.86)	.	.	.	.	1	Tetralogy of Fallot with pulmonary atresia	Male	Heterozygous	Unknown	None
CHD	Selected	Not selected	.	.	.	.	CCDC25	No significant abnormal splicing	0.44	chr8_27619689_G_C	chr8_27762172_G_C	0.5	0	0	0	-1	-8	-1	-6	15.08	ENST00000356537.9:c.116+247C>G	.	247	intron_variant	SNV	10.975	FALSE	FALSE	FALSE	.	0.0091245	0.39 (0.21 - 0.76)	.	0.00686685	0.011803	.	1	Tetralogy of Fallot with pulmonary atresia	Female	Heterozygous	Unknown	None
CHD	Selected	Not selected	.	.	.	.	CCDC59	No significant abnormal splicing	1.48	chr12_82747487_A_C	chr12_82353708_A_C	0.44	0	0	0	12	-3	-41	50	18.52	ENST00000256151.8:c.565-396T>G	.	396	intron_variant	SNV	17.95	FALSE	FALSE	FALSE	.	4.0319e-11	1.13 (0.75 - 1.70)	.	1e-06	0.00376501	.	1	Tetralogy of Fallot	Male	Heterozygous	Unknown	None
CHD	Selected	Not selected	.	.	.	.	CCDC69	No significant abnormal splicing	-2.41	chr5_150566121_C_T	chr5_151186560_C_T	0.36	0	0	0	-4	-1	-38	45	8.601	ENST00000355417.7:c.394-436G>A	.	436	intron_variant	SNV	22.63	FALSE	FALSE	FALSE	.	4.9125e-12	0.87 (0.61 - 1.28)	.	0.0195377	0.0423819	.	1	Tetralogy of Fallot	Male	Heterozygous	Unknown	None
CHD	Selected	Not selected	.	.	.	.	CD164	No significant abnormal splicing	-0.77	chr6_109702912_C_T	chr6_109381709_C_T	0	0	0.27	0	-48	38	-37	1	0.31	ENST00000310786.10:c.175+495G>A	.	495	intron_variant	SNV	34.46	FALSE	FALSE	FALSE	.	0.48906	0.19 (0.08 - 0.61)	.	0.0269434	0.100136	.	1	Tetralogy of Fallot	Female	Heterozygous	Unknown	None
CHD	Selected	Not selected	.	.	.	.	CD2BP2	No significant abnormal splicing	-0.06	chr16_30366427_C_A	chr16_30355106_C_A	0	0	0.63	0	2	-25	2	-25	9.28	ENST00000305596.8:c.-27+106G>T	.	106	intron_variant	SNV	12.735	FALSE	FALSE	FALSE	.	1.5195e-05	0.61 (0.38 - 1.04)	.	0.00751792	0.0289707	.	1	Tetralogy of Fallot	Male	Heterozygous	Unknown	None
CHD	Selected	Not selected	.	.	.	.	CD300LG	No significant abnormal splicing	-0.91	chr17_41934737_G_A	chr17_43857369_G_A	0	0	0.28	0	-3	21	-3	50	0.332	ENST00000317310.5:c.885+213G>A	.	213	intron_variant	SNV	7.675	FALSE	FALSE	FALSE	.	0.00073606	0.53 (0.30 - 0.99)	.	.	1.171e-05	.	1	Tetralogy of Fallot	Male	Heterozygous	Unknown	None
CHD	Selected	Not selected	.	.	.	.	CD44	No significant abnormal splicing	1.02	chr11_35229645_C_A	chr11_35208098_C_A	0	0.27	0	0	2	7	-42	7	16.19	ENST00000428726.8:c.1415-7C>A	.	7	splice_region_variant&intron_variant	SNV	9.31	FALSE	FALSE	FALSE	.	2.4476e-07	0.45 (0.31 - 0.66)	.	.	.	.	1	Tetralogy of Fallot with pulmonary atresia	Male	Heterozygous	Unknown	None
CHD	Selected	Not selected	.	.	.	.	CDH19	chr18:64218496-64221641 (Œîœà3=-0.34), chr18:64218496-64221641 (Œîœà5=-0.26)	-1.67	chr18_64219408_A_T	chr18_66552171_A_T	0.26	0	0.38	0	35	2	-50	2	20.5	ENST00000262150.7:c.611-913T>A	.	913	intron_variant	SNV	9.625	FALSE	FALSE	TRUE	.	1.2935e-14	0.80 (0.58 - 1.12)	.	.	.	.	1	Tetralogy of Fallot	Female	Heterozygous	Unknown	None
CHD	Selected	Not selected	.	.	.	.	CDK11B	No significant abnormal splicing	0.13	chr1_1571847_A_G	chr1_1636485_A_G	0.36	0	0	0	50	-21	-19	-21	1.649	ENST00000341832.11:c.1918-4T>C	.	4	splice_region_variant&intron_variant	SNV	7.01	FALSE	FALSE	FALSE	.	6.4813e-05	0.42 (0.27 - 0.68)	0	.	.	.	1	Tetralogy of Fallot with pulmonary atresia	Female	Heterozygous	Mother (neither parent affected)	None
CHD	Selected	Not selected	.	.	.	.	CDK5RAP2	No significant abnormal splicing	-1.83	chr9_123156790_A_G	chr9_120394512_A_G	0	0	0.35	0	-4	14	-4	0	9.21	ENST00000349780.9:c.5578T>C	ENSP00000343818.4:p.Leu1860%3D	2	splice_region_variant&synonymous_variant	SNV	12.05	FALSE	FALSE	FALSE	.	4.6171e-23	0.53 (0.42 - 0.66)	0.00719399	0.00445233	0.0800621	Benign/Likely_benign	1	Tetralogy of Fallot with pulmonary atresia	Male	Heterozygous	Unknown	None
CHD	Selected	Not selected	.	.	.	.	CEP112	No significant abnormal splicing	-0.05	chr17_64091567_T_C	chr17_66095449_T_C	0	0	0.31	0	9	29	1	29	15.93	ENST00000535342.7:c.768+802A>G	.	802	intron_variant	SNV	8.525	FALSE	FALSE	TRUE	.	7.0861e-39	0.91 (0.74 - 1.13)	.	0.00510909	0.00927479	.	1	Tetralogy of Fallot	Female	Heterozygous	Father (neither parent affected)	None
CHD	Selected	Not selected	.	.	.	.	CEP89	No significant abnormal splicing	-1.25	chr19_33450806_C_T	chr19_32959900_C_T	0	0	0.69	0.06	-4	10	-4	0	27.1	ENST00000305768.10:c.305G>A	ENSP00000306105.4:p.Arg102Gln	2	missense_variant&splice_region_variant	SNV	4.57	FALSE	FALSE	FALSE	.	8.3504e-26	0.94 (0.73 - 1.22)	0.0120455	0.0467221	0.161489	.	1	Tetralogy of Fallot	Male	Heterozygous	Unknown	None
CHD	Selected	Not selected	.	.	.	.	CHCHD10	chr22:24108463-24109560 (Œîœà3=-0.3)	-3.04	chr22_24109126_G_C	chr22_23766939_G_C	0	0	0.58	0	12	-33	0	-27	8.599	ENST00000484558.3:c.261+435C>G	.	435	intron_variant	SNV	400.43	FALSE	FALSE	FALSE	.	5.3661e-06	1.35 (0.74 - 1.91)	.	2.531e-05	0.00018517	.	1	Tetralogy of Fallot	Male	Heterozygous	Unknown	None
CHD	Selected	Not selected	Tier 1	Syndromic	.	.	CHD4	No significant abnormal splicing	0.89	chr12_6714997_C_T	chr12_6605831_C_T	0.28	0	0	0	-26	-43	-26	1	14.64	ENST00000544040.7:c.100+443G>A	.	443	intron_variant	SNV	38.875	FALSE	FALSE	FALSE	AD	1	0.09 (0.06 - 0.16)	.	.	.	.	1	Tetralogy of Fallot	Male	Heterozygous	Unknown	None
CHD	Selected	Not selected	.	.	.	.	CLCN7	No significant abnormal splicing	0.1	chr16_1500700_C_T	chr16_1450699_C_T	0.25	0	0	0	-16	-6	-16	-10	11.97	ENST00000382745.9:c.1448-33G>A	.	33	intron_variant	SNV	8.265	FALSE	FALSE	FALSE	.	0.27238	0.23 (0.14 - 0.39)	8.829e-05	0	6.77e-06	.	1	Tetralogy of Fallot	Female	Heterozygous	Unknown	None
CHD	Selected	Not selected	.	.	.	.	CLK3	No significant abnormal splicing	0.13	chr15_74918454_C_T	chr15_74626113_C_T	0	0	0.26	0	-19	10	-2	38	18.42	ENST00000395066.7:c.1261+145C>T	.	145	intron_variant	SNV	23.2	FALSE	FALSE	FALSE	.	0.23	0.24 (0.14 - 0.43)	.	0.0312545	0.114255	.	1	Tetralogy of Fallot	Male	Heterozygous	Unknown	None
CHD	Selected	Not selected	.	.	.	.	CNOT1	No significant abnormal splicing	2.64	chr16_58662841_G_A	chr16_58628937_G_A	0	0	0.51	0	2	-13	2	-13	10.7	ENST00000317147.10:c.-175+791C>T	.	791	intron_variant	SNV	31.785	FALSE	FALSE	FALSE	.	1	0.01 (0.00 - 0.04)	.	0.0439521	0.151267	.	1	Tetralogy of Fallot	Female	Heterozygous	Unknown	None
CHD	Selected	Not selected	.	.	.	.	COL23A1	Ambiguous RNA confirmation	0.13	chr5_177689216_A_G	chr5_178262215_A_G	0	0	0.02	0.91	-43	37	-2	2	26.2	ENST00000390654.8:c.675+2T>C	.	2	splice_donor_variant	SNV	2.755	FALSE	FALSE	FALSE	.	6.6455e-13	0.63 (0.46 - 0.87)	0.00262474	0.0023883	0.00492665	.	1	Tetralogy of Fallot/double outlet right ventricle	Male	Heterozygous	Unknown	None
CHD	Selected	Not selected	.	.	.	.	COL4A2	No significant abnormal splicing	-0.94	chr13_111086130_C_T	chr13_110433783_C_T	0	0	0.43	0	-6	-7	-6	30	2.78	ENST00000360467.7:c.685-618C>T	.	618	intron_variant	SNV	98.68	FALSE	FALSE	FALSE	.	3.5842e-15	0.45 (0.35 - 0.58)	.	0.0176983	0.0522399	.	1	Tetralogy of Fallot	Male	Heterozygous	Father (unaffected)	None
CHD	Selected	Not selected	.	.	.	.	COL4A3BP	No significant abnormal splicing	0.65	chr5_74676937_G_A	chr5_75381112_G_A	0	0	0.29	0.01	33	27	33	-40	12.08	ENST00000643780.2:c.1707C>T	ENSP00000495760.1:p.Ser569%3D	42	synonymous_variant	SNV	11.325	FALSE	FALSE	FALSE	.	0.66702	0.21 (0.12 - 0.36)	0.00011246	0.00034399	0.00148071	Likely_benign	1	Tetralogy of Fallot	Male	Heterozygous	Unknown	None
CHD	Selected	Not selected	.	.	.	.	COL5A1	No significant abnormal splicing	1.69	chr9_137666357_G_T	chr9_134774511_G_T	0	0	0.26	0	-40	32	-2	50	0.684	ENST00000371817.8:c.2332-348G>T	.	348	intron_variant	SNV	14.61	FALSE	FALSE	FALSE	.	1	0.02 (0.01 - 0.06)	.	6.262e-05	0.00028305	.	1	Tetralogy of Fallot	Male	Heterozygous	Unknown	None
CHD	Selected	Not selected	.	.	.	.	COL6A2	No significant abnormal splicing	0.39	chr21_47531859_G_A	chr21_46111945_G_A	0.2	0	0	0	3	-41	3	17	7.005	ENST00000300527.9:c.116-34G>A	.	34	intron_variant	SNV	59.495	FALSE	FALSE	FALSE	.	6.5112e-08	0.41 (0.29 - 0.58)	0.0210309	0.0232825	0.0287504	Benign/Likely_benign	1	Tetralogy of Fallot/double outlet right ventricle	Male	Heterozygous	Unknown	None
CHD	Selected	Not selected	.	.	.	.	COQ10A	No significant abnormal splicing	0.81	chr12_56660890_C_T	chr12_56267106_C_T	0	0	0.83	0	-2	-42	-2	-42	17.63	ENST00000308197.10:c.-13C>T	.	146	5_prime_UTR_variant	SNV	67.89	FALSE	FALSE	FALSE	.	0.00036102	0.60 (0.34 - 1.13)	.	1e-06	0	.	1	Tetralogy of Fallot/double outlet right ventricle	Male	Heterozygous	Father (neither parent affected)	None
CHD	Selected	Not selected	.	.	.	.	COQ6	No significant abnormal splicing	0.74	chr14_74427928_A_G	chr14_73961225_A_G	0.04	0	0.28	0	-15	2	0	31	11.19	ENST00000334571.7:c.944A>G	ENSP00000333946.2:p.Gln315Arg	54	missense_variant	SNV	17.345	FALSE	FALSE	FALSE	.	4.3324e-15	0.94 (0.67 - 1.33)	3.18e-06	.	2.261e-05	.	1	Tetralogy of Fallot	Male	Heterozygous	Unknown	None
CHD	Selected	Not selected	.	.	.	.	COX5A	No significant abnormal splicing	-1.14	chr15_75229782_T_C	chr15_74937441_T_C	0	0	0.47	0	1	-40	1	8	7.876	ENST00000322347.11:c.100+474A>G	.	474	intron_variant	SNV	269.1	FALSE	FALSE	FALSE	.	0.49407	0.17 (0.06 - 0.79)	.	1e-06	0.0176392	.	1	Tetralogy of Fallot	Female	Heterozygous	Mother (neither parent affected)	None
CHD	Selected	Not selected	.	.	.	.	CPSF1	No significant abnormal splicing	-1.03	chr8_145625061_G_T	chr8_144399671_G_T	0.26	0	0	0	-2	39	-25	20	29.4	ENST00000616140.2:c.1159C>A	ENSP00000484669.1:p.Arg387Ser	39	missense_variant	SNV	10.69	FALSE	FALSE	FALSE	.	3.1043e-10	0.40 (0.30 - 0.54)	3.477e-05	1.056e-05	5.842e-05	.	1	Tetralogy of Fallot	Male	Heterozygous	Unknown	None
CHD	Selected	Not selected	.	.	.	.	CPSF3L	No significant abnormal splicing	-0.59	chr1_1251662_G_T	chr1_1316282_G_T	0.41	0	0.02	0	-2	-4	47	-4	0.154	ENST00000435064.6:c.430-664C>A	.	664	intron_variant	SNV	22.86	FALSE	FALSE	TRUE	.	5.991e-14	0.72 (0.52 - 0.99)	.	.	0	.	1	Tetralogy of Fallot	Male	Heterozygous	Unknown	None
CHD	Selected	Not selected	.	.	.	.	CPT1A	No significant abnormal splicing	-0.5	chr11_68583559_G_A	chr11_68816091_G_A	0	0	0.46	0	2	44	2	-31	17.69	ENST00000265641.10:c.-13-604C>T	.	604	intron_variant	SNV	12.99	FALSE	FALSE	FALSE	.	5.114e-09	0.46 (0.33 - 0.66)	.	0.00044763	0.00180696	.	1	Tetralogy of Fallot with pulmonary atresia	Male	Heterozygous	Unknown	None
CHD	Selected	Not selected	.	.	.	.	CRAT	No significant abnormal splicing	0.28	chr9_131860421_G_A	chr9_129098142_G_A	0.29	0	0	0	-7	22	-6	-7	14.45	ENST00000318080.7:c.1335C>T	ENSP00000315013.2:p.Tyr445%3D	6	synonymous_variant	SNV	16.425	FALSE	FALSE	FALSE	.	9.4796e-12	0.70 (0.50 - 0.99)	0.00967133	0.0362874	0.130716	Benign	1	Tetralogy of Fallot with pulmonary atresia	Female	Heterozygous	Father (neither parent affected)	None
CHD	Selected	Not selected	.	.	.	.	CRIP1	No significant abnormal splicing	0.68	chr14_105954368_G_A	chr14_105488031_G_A	0	0	0.6	0	-37	-4	-4	-20	11.75	ENST00000392531.4:c.41-135G>A	.	135	intron_variant	SNV	15.905	FALSE	FALSE	FALSE	.	0.00049848	0.94 (0.48 - 1.76)	.	0.00800118	0.0289763	.	1	Tetralogy of Fallot	Male	Heterozygous	Unknown	None
CHD	Selected	Not selected	.	.	.	.	CRYBG3	No significant abnormal splicing	-0.08	chr3_97541191_C_A	chr3_97822347_C_A	0	0	0.28	0	-4	9	-4	8	15.05	ENST00000389622.7:c.141C>A	ENSP00000374273.3:p.Ser47%3D	8	synonymous_variant	SNV	11.575	FALSE	FALSE	FALSE	.	NA	NA	0	1e-06	6.835e-05	.	1	Tetralogy of Fallot with pulmonary atresia	Male	Heterozygous	Unknown	None
CHD	Selected	Not selected	.	.	.	.	CRYZ	No significant abnormal splicing	-0.53	chr1_75190777_T_A	chr1_74725093_T_A	0.47	0	0	0	-6	-42	17	-42	15.58	ENST00000340866.10:c.-13-259A>T	.	259	intron_variant	SNV	8.03	FALSE	FALSE	FALSE	.	5.6616e-23	1.57 (1.15 - 1.93)	.	.	6.803e-05	.	1	Tetralogy of Fallot	Female	Heterozygous	Mother (neither parent affected)	None
CHD	Selected	Not selected	.	.	.	.	CSTF1	No significant abnormal splicing	0.69	chr20_54967709_C_T	chr20_56392653_C_T	0.01	0	0.54	0	26	-38	-2	-38	22.6	ENST00000217109.9:c.-93C>T	.	60	5_prime_UTR_variant	SNV	9.85	FALSE	FALSE	FALSE	.	0.95401	0.11 (0.04 - 0.34)	.	0.0242893	0.0350147	.	1	Tetralogy of Fallot	Male	Heterozygous	Unknown	None
CHD	Selected	Not selected	Tier 2	Unknown	.	.	CTCF	No significant abnormal splicing	-0.01	chr16_67597326_G_T	chr16_67563423_G_T	0	0	0.39	0	-2	33	-2	32	19.47	ENST00000264010.10:c.-127+699G>T	.	699	intron_variant	SNV	10	FALSE	FALSE	FALSE	AD	0.99994	0.03 (0.01 - 0.15)	.	.	0.0006787	.	1	Tetralogy of Fallot with pulmonary atresia	Male	Heterozygous	Unknown	None
CHD	Selected	Not selected	.	.	.	.	CTD-2501B8.1	No significant abnormal splicing	.	chr17_61586918_G_A	chr17_63509557_G_A	0.27	0.01	0	0	2	-4	2	15	14.16	ENST00000577647.2:c.*666G>A	.	6	3_prime_UTR_variant&NMD_transcript_variant	SNV	9	FALSE	FALSE	FALSE	.	NA	NA	.	0.0266441	0.100552	.	1	Tetralogy of Fallot with absent pulmonary valve	Male	Heterozygous	Unknown	None
CHD	Selected	Not selected	.	.	.	.	CTIF	No significant abnormal splicing	-1.44	chr18_46066562_C_A	chr18_48540191_C_A	0.5	0	0	0	2	30	2	-36	5.589	ENST00000256413.8:c.-29+879C>A	.	879	intron_variant	SNV	13.375	FALSE	FALSE	FALSE	.	0.99994	0.00 (0.00 - 0.11)	.	.	7.29e-05	.	1	Tetralogy of Fallot	Male	Heterozygous	Unknown	None
CHD	Selected	Not selected	.	.	.	.	CTNNA1	No significant abnormal splicing	0.53	chr5_138238738_T_G	chr5_138903049_T_G	0.01	0	0.44	0	-19	26	0	6	5.627	ENST00000302763.12:c.1297-1300T>G	.	1300	intron_variant	SNV	140.38	FALSE	FALSE	FALSE	.	0.96962	0.17 (0.10 - 0.31)	.	0.0110079	0.0382955	.	1	Tetralogy of Fallot/double outlet right ventricle	Male	Heterozygous	Unknown	None
CHD	Selected	Not selected	Tier 2	Syndromic	.	.	CTNND1	No significant abnormal splicing	-2	chr11_57576944_C_G	chr11_57809472_C_G	0	0	0.24	0	-40	-8	-40	-6	17.36	ENST00000399050.10:c.2435+6C>G	.	6	splice_region_variant&intron_variant	SNV	34.26	FALSE	FALSE	FALSE	AD	0.99999	0.08 (0.04 - 0.18)	0.00043994	0.00052607	0.00115494	.	1	Tetralogy of Fallot with absent pulmonary valve	Male	Heterozygous	Unknown	None
CHD	Selected	Not selected	.	.	.	.	CUL3	No significant abnormal splicing	-0.7	chr2_225449003_C_G	chr2_224584286_C_G	0.29	0	0	0	32	-50	4	39	3.246	ENST00000264414.9:c.66+658G>C	.	658	intron_variant	SNV	23.675	FALSE	FALSE	TRUE	.	0.9996	0.10 (0.05 - 0.23)	.	6.268e-05	0.00077203	.	1	Tetralogy of Fallot	Male	Heterozygous	Father (unaffected)	None
CHD	Selected	Not selected	.	.	.	.	CUL4A	No significant abnormal splicing	-0.54	chr13_113915832_G_T	chr13_113261518_G_T	0.67	0	0	0	3	1	3	2	21.3	ENST00000375440.9:c.2184+759G>T	.	759	intron_variant	SNV	42.98	FALSE	FALSE	FALSE	.	0.99999	0.03 (0.01 - 0.12)	.	0.00772734	0.029464	.	1	Tetralogy of Fallot	Male	Heterozygous	Unknown	None
CHD	Selected	Not selected	Tier 2	Unknown	.	.	DAAM1	No significant abnormal splicing	-0.03	chr14_59781827_A_G	chr14_59315109_A_G	0	0	0.39	0	-41	0	0	40	19.97	ENST00000360909.8:c.274-171A>G	.	171	intron_variant	SNV	29.45	FALSE	FALSE	FALSE	.	0.99918	0.15 (0.09 - 0.26)	.	0.00060632	0.0128339	.	1	Tetralogy of Fallot	Female	Heterozygous	Father (neither parent affected)	None
CHD	Selected	Not selected	Tier 2	Unknown	.	.	DAAM1	No significant abnormal splicing	-0.05	chr14_59821364_A_G	chr14_59354646_A_G	0.29	0	0	0	1	21	1	11	3.55	ENST00000360909.8:c.2357-519A>G	.	519	intron_variant	SNV	29.45	FALSE	FALSE	FALSE	.	0.99918	0.15 (0.09 - 0.26)	.	.	0.00082419	.	1	Tetralogy of Fallot	Male	Heterozygous	Mother (neither parent affected)	None
CHD	Selected	Not selected	.	.	.	.	DAP3	No significant abnormal splicing	-0.21	chr1_155698917_T_G	chr1_155729126_T_G	0	0	0	0.28	-4	43	49	-4	10.86	ENST00000368336.10:c.684+4T>G	.	4	splice_region_variant&intron_variant	SNV	45.29	FALSE	FALSE	FALSE	.	1.1143e-09	0.74 (0.50 - 1.10)	0.0002832	4.27e-05	8.885e-05	.	1	Tetralogy of Fallot	Male	Heterozygous	Father (neither parent affected)	None
CHD	Selected	Not selected	.	.	.	.	DBT	No significant abnormal splicing	-1.42	chr1_100671780_A_C	chr1_100206224_A_C	0	0	0.33	0.25	6	31	0	6	17.15	ENST00000370132.8:c.1281+6T>G	.	6	splice_region_variant&intron_variant	SNV	10.01	FALSE	FALSE	FALSE	.	1.0467e-05	0.50 (0.32 - 0.82)	0.0231149	0.00398837	0.0900817	Benign/Likely_benign	1	Tetralogy of Fallot with absent pulmonary valve	Male	Heterozygous	Unknown	None
CHD	Selected	Not selected	.	.	.	.	DCAKD	No significant abnormal splicing	2.02	chr17_43112277_C_T	chr17_45034909_C_T	0.28	0	0	0	-24	30	-24	-32	2.625	ENST00000651974.1:c.-24G>A	.	90	5_prime_UTR_variant	SNV	7.515	FALSE	FALSE	FALSE	.	0.064871	0.38 (0.17 - 0.99)	4.76e-06	1e-06	0	.	1	Tetralogy of Fallot with pulmonary atresia	Female	Heterozygous	Unknown	None
CHD	Selected	Not selected	.	.	.	.	DCLK2	No significant abnormal splicing	-0.62	chr4_151171415_C_G	chr4_150250263_C_G	0.25	0	0	0	0	29	0	-33	8.524	ENST00000296550.12:c.2073+579C>G	.	579	intron_variant	SNV	6.895	FALSE	FALSE	FALSE	.	0.95706	0.17 (0.09 - 0.33)	.	0.00050135	0.00196591	.	1	Tetralogy of Fallot	Female	Heterozygous	Unknown	None
CHD	Selected	Not selected	.	.	.	.	DDX41	No significant abnormal splicing	1.62	chr5_176941245_G_A	chr5_177514244_G_A	0.25	0	0	0	-13	34	2	34	14.45	ENST00000330503.12:c.936-397C>T	.	397	intron_variant	SNV	9.32	FALSE	FALSE	FALSE	.	5.5908e-08	0.50 (0.34 - 0.74)	.	.	0	.	1	Tetralogy of Fallot	Male	Heterozygous	Mother (neither parent affected)	None
CHD	Selected	Not selected	.	.	.	.	DDX54	No significant abnormal splicing	-1.24	chr12_113615931_A_T	chr12_113178126_A_T	0	0	0.27	0	-14	-35	-14	15	14.79	ENST00000306014.10:c.614+851T>A	.	851	intron_variant	SNV	12.29	FALSE	FALSE	TRUE	.	4.7418e-09	0.47 (0.33 - 0.66)	.	.	1.972e-05	.	1	Tetralogy of Fallot/double outlet right ventricle	Male	Heterozygous	Unknown	None
CHD	Selected	Not selected	.	.	.	.	DDX60L	No significant abnormal splicing	-1.51	chr4_169362625_C_A	chr4_168441474_C_A	0.02	0.25	0	0	-3	18	-3	-13	23.5	ENST00000511577.5:c.1157G>T	ENSP00000422423.1:p.Gly386Val	18	missense_variant	SNV	7.1	FALSE	FALSE	FALSE	.	1.0665e-38	0.82 (0.67 - 1.00)	1.39e-06	.	4.88e-06	.	1	Tetralogy of Fallot/double outlet right ventricle	Male	Heterozygous	Father (neither parent affected)	None
CHD	Selected	Not selected	.	.	.	.	DDX60L	No significant abnormal splicing	-1.85	chr4_169322034_C_G	chr4_168400883_C_G	0.43	0	0	0	-18	-1	-34	1	3.103	ENST00000511577.5:c.3434G>C	ENSP00000422423.1:p.Ser1145Thr	59	missense_variant	SNV	7.1	FALSE	FALSE	FALSE	.	1.0665e-38	0.82 (0.67 - 1.00)	4.611e-05	1e-06	0	.	1	Tetralogy of Fallot with pulmonary atresia	Female	Heterozygous	Unknown	SMARCA4:c.4171-1789C>T
CHD	Selected	Not selected	.	.	.	.	DENND3	No significant abnormal splicing	0.86	chr8_142150156_G_A	chr8_141140057_G_A	0	0	0.28	0	-26	41	-3	41	11.85	ENST00000519811.6:c.502-1146G>A	.	1146	intron_variant	SNV	10.315	FALSE	FALSE	TRUE	.	1.3007e-11	0.48 (0.36 - 0.66)	.	.	.	.	1	Tetralogy of Fallot/double outlet right ventricle	Female	Heterozygous	Mother (neither parent affected)	None
CHD	Selected	Not selected	.	.	.	.	DENND3	No significant abnormal splicing	0.15	chr8_142190252_A_T	chr8_141180153_A_T	0	0	0.37	0	16	46	-2	45	14.03	ENST00000519811.6:c.2837-594A>T	.	594	intron_variant	SNV	10.315	FALSE	FALSE	TRUE	.	1.3007e-11	0.48 (0.36 - 0.66)	.	0.0321673	0.0924148	.	1	Tetralogy of Fallot	Male	Heterozygous	Mother (neither parent affected)	None
CHD	Selected	Not selected	.	.	.	.	DENND3	No significant abnormal splicing	-1.02	chr8_142154262_G_A	chr8_141144163_G_A	0.02	0.36	0	0	4	-15	-15	-43	0.943	ENST00000519811.6:c.639G>A	ENSP00000428714.1:p.Leu213%3D	17	synonymous_variant	SNV	10.315	FALSE	FALSE	FALSE	.	1.3007e-11	0.48 (0.36 - 0.66)	0.0143062	0.0467999	0.178778	.	1	Tetralogy of Fallot with pulmonary atresia	Female	Heterozygous	Mother (neither parent affected)	None
CHD	Selected	Not selected	.	.	.	.	DENND6A	No significant abnormal splicing	0.36	chr3_57628435_T_C	chr3_57642708_T_C	0	0	0.27	0	50	-50	1	-45	6.949	ENST00000311128.10:c.1038-961A>G	.	961	intron_variant	SNV	13.955	FALSE	FALSE	TRUE	.	0.0017721	0.31 (0.20 - 0.49)	.	0.00215966	0.00326357	.	1	Tetralogy of Fallot with pulmonary atresia	Female	Heterozygous	Father (neither parent affected)	None
CHD	Selected	Not selected	.	.	.	.	DHX15	No significant abnormal splicing	0.24	chr4_24585775_G_A	chr4_24584152_G_A	0	0	0.36	0	37	-11	2	32	15.04	ENST00000336812.5:c.71+171C>T	.	171	intron_variant	SNV	26.47	FALSE	FALSE	FALSE	.	1	0.02 (0.01 - 0.10)	.	0.0246113	0.0520619	.	1	Tetralogy of Fallot	Male	Heterozygous	Unknown	None
CHD	Selected	Not selected	.	.	.	.	DHX8	chr17:41569550-41569551 (ŒîŒ∏=0.44)	-0.97	chr17_41569534_G_A	chr17_43492166_G_A	0.98	0.2	0	0	2	17	17	37	26.8	ENST00000262415.8:c.394-17G>A	.	17	intron_variant	SNV	6.75	FALSE	FALSE	FALSE	.	9.1546e-07	0.35 (0.25 - 0.50)	2.111e-05	1e-06	1.972e-05	.	1	Tetralogy of Fallot/double outlet right ventricle	Male	Heterozygous	Unknown	None
CHD	Selected	Not selected	.	.	.	.	DIDO1	No significant abnormal splicing	0.55	chr20_61524324_A_C	chr20_62892972_A_C	0	0.35	0	0	-36	-10	5	-18	8.479	ENST00000395343.6:c.3102-10T>G	.	10	intron_variant	SNV	17.995	FALSE	FALSE	FALSE	.	1	0.10 (0.06 - 0.19)	1.38e-06	1e-06	6.813e-05	.	1	Tetralogy of Fallot	Male	Heterozygous	Unknown	None
CHD	Selected	Not selected	.	.	.	.	DIP2C	No significant abnormal splicing	-0.67	chr10_433987_C_T	chr10_388047_C_T	0	0	0.33	0	3	-38	3	-38	15.36	ENST00000280886.12:c.1598-238G>A	.	238	intron_variant	SNV	8.87	FALSE	FALSE	FALSE	.	1	0.08 (0.04 - 0.15)	.	0.00010421	8.888e-05	.	1	Tetralogy of Fallot with pulmonary atresia	Female	Heterozygous	Unknown	NOTCH1:c.141-1G>C
CHD	Selected	Not selected	.	.	.	.	DNAJA3	No significant abnormal splicing	-1.11	chr16_4497510_T_C	chr16_4447509_T_C	0.05	0	0.23	0	-18	49	33	-32	14.53	ENST00000262375.11:c.1125+495T>C	.	495	intron_variant	SNV	17.955	FALSE	FALSE	FALSE	.	0.0098017	0.33 (0.19 - 0.59)	.	0.0249906	0.0867268	.	1	Tetralogy of Fallot with pulmonary atresia	Female	Heterozygous	Father (neither parent affected)	None
CHD	Selected	Not selected	.	.	.	.	DNAJB6	chr7:157129839-157151240 (Œîœà3=-0.22)	-0.14	chr7_157129780_G_T	chr7_157337086_G_T	0	0	0.93	0	-18	0	-6	26	21.5	ENST00000262177.9:c.-85G>T	.	58	5_prime_UTR_variant	SNV	55.87	FALSE	FALSE	FALSE	.	0.85436	0.15 (0.07 - 0.40)	.	0.00499086	0.00711316	Conflicting_interpretations_of_pathogenicity	1	Tetralogy of Fallot/double outlet right ventricle	Male	Heterozygous	Unknown	None
CHD	Selected	Not selected	.	.	.	.	DNAJB6	No significant abnormal splicing	1.36	chr7_157202352_A_G	chr7_157409658_A_G	0.01	0	0.6	0	-40	24	-1	49	18.61	ENST00000262177.9:c.692-137A>G	.	137	intron_variant	SNV	55.87	FALSE	FALSE	FALSE	.	0.85436	0.15 (0.07 - 0.40)	.	0.0170299	0.0600054	Benign	1	Tetralogy of Fallot with pulmonary atresia	Female	Heterozygous	Unknown	SMARCA4:c.4171-1789C>T
CHD	Selected	Not selected	.	.	.	.	DOCK4	No significant abnormal splicing	0.69	chr7_111375308_C_T	chr7_111735252_C_T	0.25	0	0	0	-23	17	19	17	18.21	ENST00000428084.6:c.5306-85G>A	.	85	intron_variant	SNV	10.51	FALSE	FALSE	FALSE	.	0.82562	0.22 (0.16 - 0.30)	.	0.00891085	0.0212376	.	1	Tetralogy of Fallot	Male	Heterozygous	Father (neither parent affected)	None
CHD	Selected	Not selected	.	.	.	.	DOCK4	No significant abnormal splicing	-1.32	chr7_111430661_C_T	chr7_111790605_C_T	0.29	0.01	0	0	-3	0	-3	-17	34	ENST00000428084.6:c.3167G>A	ENSP00000410746.1:p.Gly1056Glu	0	missense_variant&splice_region_variant	SNV	10.51	FALSE	FALSE	FALSE	.	0.82562	0.22 (0.16 - 0.30)	0.00083259	0.00044811	0.00130328	Likely_benign	1	Tetralogy of Fallot with pulmonary atresia/double outlet right ventricle	Female	Heterozygous	Unknown	None
CHD	Selected	Not selected	.	.	.	.	DOCK9	No significant abnormal splicing	0.11	chr13_99553436_C_T	chr13_98901182_C_T	0.36	0	0	0	-26	-1	-26	-1	15.09	ENST00000376460.5:c.1503+596G>A	.	596	intron_variant	SNV	42.28	FALSE	FALSE	TRUE	.	1	0.12 (0.08 - 0.19)	.	0.00104412	0.00443746	.	1	Tetralogy of Fallot with pulmonary atresia	Female	Heterozygous	Father (neither parent affected)	None
CHD	Selected	Not selected	.	.	.	.	DOPEY1	No significant abnormal splicing	-0.11	chr6_83870537_A_G	chr6_83160818_A_G	0.47	0	0	0	-12	3	4	-44	0.791	ENST00000349129.6:c.6962+858A>G	.	858	intron_variant	SNV	9.015	FALSE	FALSE	FALSE	.	0.99993	0.18 (0.12 - 0.25)	.	0.0317007	0.0714559	.	1	Tetralogy of Fallot	Male	Heterozygous	Unknown	None
CHD	Selected	Not selected	.	.	.	.	DPF2	No significant abnormal splicing	0.13	chr11_65111564_G_A	chr11_65344093_G_A	0	0	0.26	0	-9	-5	-9	-5	24.3	ENST00000528416.6:c.637+24G>A	.	24	intron_variant	SNV	13.56	FALSE	FALSE	FALSE	.	0.99985	0.03 (0.01 - 0.16)	0.00313499	0.0117765	0.044688	.	1	Tetralogy of Fallot	Male	Heterozygous	Unknown	None
CHD	Selected	Not selected	.	.	.	.	DPH5	No significant abnormal splicing	-0.12	chr1_101490801_G_C	chr1_101025245_G_C	0	0	0.56	0	-1	-22	1	-21	8.07	ENST00000370109.8:c.135+64C>G	.	64	intron_variant	SNV	9.35	FALSE	FALSE	FALSE	.	8.1083e-07	0.77 (0.48 - 1.27)	.	0.00031895	0.0105901	.	1	Tetralogy of Fallot	Male	Heterozygous	Unknown	None
CHD	Selected	Not selected	.	.	.	.	DPH7	No significant abnormal splicing	0.16	chr9_140459203_C_T	chr9_137564751_C_T	0.22	0	0.55	0	32	-37	4	0	23.5	ENST00000277540.7:c.776+142G>A	.	142	intron_variant	SNV	7.145	FALSE	FALSE	FALSE	.	1.8603e-08	0.78 (0.51 - 1.22)	.	.	4.88e-06	.	1	Tetralogy of Fallot with pulmonary atresia	Male	Heterozygous	Unknown	None
CHD	Selected	Not selected	.	.	.	.	DPY19L2	No significant abnormal splicing	0.27	chr12_63974715_C_T	chr12_63580935_C_T	0.07	0	0.28	0	49	1	-26	1	14.59	ENST00000324472.9:c.1726-99G>A	.	99	intron_variant	SNV	24.245	FALSE	FALSE	FALSE	.	1.0936e-13	0.66 (0.48 - 0.91)	.	0.00029446	0.00152437	.	1	Tetralogy of Fallot	Male	Heterozygous	Father (neither parent affected)	None
CHD	Selected	Not selected	.	.	.	.	DPYSL4	No significant abnormal splicing	-0.12	chr10_134001639_C_T	chr10_132188135_C_T	0	0	0.49	0	-21	32	-2	-39	4.071	ENST00000338492.9:c.39+1033C>T	.	1033	intron_variant	SNV	9.74	FALSE	FALSE	FALSE	.	1.634e-08	0.59 (0.41 - 0.89)	.	0.00813311	0.0290183	.	1	Tetralogy of Fallot	Female	Heterozygous	Unknown	None
CHD	Selected	Not selected	.	.	.	.	DROSHA	No significant abnormal splicing	-1.82	chr5_31510820_C_T	chr5_31510713_C_T	0	0	0.29	0	-30	0	-29	1	13.24	ENST00000344624.7:c.1432+322G>A	.	322	intron_variant	SNV	13.86	FALSE	FALSE	FALSE	.	0.093176	0.24 (0.17 - 0.35)	.	0.0035916	0.00705679	.	1	Tetralogy of Fallot	Male	Heterozygous	Unknown	None
CHD	Selected	Not selected	.	.	Tier 2	Primary	DTNA	No significant abnormal splicing	-1.08	chr18_32406936_A_G	chr18_34826972_A_G	0.27	0	0	0	1	-2	1	-2	7.327	ENST00000444659.5:c.1011-621A>G	.	621	intron_variant	SNV	68.335	FALSE	FALSE	FALSE	AD	0.63459	0.21 (0.13 - 0.37)	.	0.00172424	0.0350188	.	1	Tetralogy of Fallot with pulmonary atresia	Male	Heterozygous	Unknown	None
CHD	Selected	Not selected	.	.	.	.	DTX3	No significant abnormal splicing	-0.04	chr12_58001461_G_A	chr12_57607678_G_A	0	0	0.37	0	5	-1	5	-1	17.26	ENST00000337737.8:c.750+65G>A	.	65	intron_variant	SNV	10.155	FALSE	FALSE	FALSE	.	0.88755	0.09 (0.03 - 0.41)	.	.	.	.	1	Tetralogy of Fallot	Male	Heterozygous	Father (neither parent affected)	None
CHD	Selected	Not selected	.	.	.	.	DYM	No significant abnormal splicing	-0.35	chr18_46690066_G_A	chr18_49163696_G_A	0	0	0	0.23	-17	-7	27	-11	7.371	ENST00000675505.1:c.1717C>T	ENSP00000501694.1:p.Leu573%3D	13	synonymous_variant	SNV	15.855	FALSE	FALSE	FALSE	.	3.5939e-13	0.65 (0.48 - 0.90)	0.00163069	0.00138088	0.00186463	Conflicting_interpretations_of_pathogenicity	1	Tetralogy of Fallot/double outlet right ventricle	Male	Heterozygous	Unknown	None
CHD	Selected	Not selected	Tier 2	Syndromic	.	.	DYRK1A	No significant abnormal splicing	1.12	chr21_38864698_A_T	chr21_37492396_A_T	0.33	0	0	0	12	2	43	2	18.09	ENST00000647188.2:c.925-621A>T	.	621	intron_variant	SNV	42.305	FALSE	FALSE	FALSE	AD	0.99967	0.08 (0.04 - 0.21)	.	.	0	.	1	Tetralogy of Fallot	Male	Heterozygous	Unknown	None
CHD	Selected	Not selected	.	.	.	.	DYSF	No significant abnormal splicing	-1.13	chr2_71839926_G_A	chr2_71612796_G_A	0	0	0.4	0	1	-19	1	-37	13.7	ENST00000410020.8:c.4377G>A	ENSP00000386881.3:p.Gln1459%3D	10	synonymous_variant	SNV	7.87	FALSE	FALSE	FALSE	.	3.6528e-33	0.60 (0.50 - 0.73)	0.00229671	0.00890803	0.032394	Conflicting_interpretations_of_pathogenicity	1	Tetralogy of Fallot	Male	Heterozygous	Unknown	None
CHD	Selected	Not selected	.	.	.	.	DYSF	No significant abnormal splicing	0.88	chr2_71825707_C_T	chr2_71598577_C_T	0.06	0.27	0	0	19	-13	-13	19	5.264	ENST00000410020.8:c.3588C>T	ENSP00000386881.3:p.Ile1196%3D	15	synonymous_variant	SNV	7.87	FALSE	FALSE	FALSE	.	3.6528e-33	0.60 (0.50 - 0.73)	0.00639541	0.00700166	0.00887346	Conflicting_interpretations_of_pathogenicity	1	Tetralogy of Fallot with pulmonary atresia	Female	Heterozygous	Unknown	None
CHD	Selected	Not selected	.	.	.	.	EFR3A	No significant abnormal splicing	-0.29	chr8_132989432_A_G	chr8_131977185_A_G	0	0	0.51	0	1	2	0	17	17.31	ENST00000254624.10:c.1326+93A>G	.	93	intron_variant	SNV	14.525	FALSE	FALSE	FALSE	.	4.8097e-11	0.55 (0.40 - 0.77)	.	0.00010418	0.00016869	.	1	Tetralogy of Fallot	Male	Heterozygous	Unknown	None
CHD	Selected	Not selected	.	.	.	.	EGFL8	No significant abnormal splicing	-0.01	chr6_32134919_G_A	chr6_32167142_G_A	0.95	0	0	0	2	9	2	0	20.2	ENST00000333845.11:c.486G>A	ENSP00000333380.6:p.Thr162%3D	57	synonymous_variant	SNV	6.305	FALSE	FALSE	FALSE	.	1.1262e-07	0.74 (0.48 - 1.17)	3.25e-06	1e-06	7.287e-05	.	1	Tetralogy of Fallot	Male	Heterozygous	Mother (neither parent affected)	None
CHD	Selected	Not selected	.	.	.	.	EIF3D	No significant abnormal splicing	0.09	chr22_36915347_A_G	chr22_36519300_A_G	0	0	0.66	0	47	11	-2	11	17.61	ENST00000216190.13:c.711+105T>C	.	105	intron_variant	SNV	36.575	FALSE	FALSE	FALSE	.	0.99983	0.06 (0.02 - 0.19)	.	0.0383527	0.137883	.	1	Tetralogy of Fallot	Male	Heterozygous	Unknown	None
CHD	Selected	Not selected	.	.	.	.	EIF3M	No significant abnormal splicing	0	chr11_32618638_G_C	chr11_32597092_G_C	0.41	0	0	0	3	1	-23	1	17.95	ENST00000531120.6:c.799+1045G>C	.	1045	intron_variant	SNV	96.1	FALSE	FALSE	FALSE	.	0.01748	0.32 (0.18 - 0.61)	.	0.00368032	0.0147262	.	1	Tetralogy of Fallot with absent pulmonary valve	Male	Heterozygous	Unknown	None
CHD	Selected	Not selected	.	.	.	.	EIF5B	No significant abnormal splicing	-0.18	chr2_99988116_CAGA_C	chr2_99371653_CAGA_C	0.61	1	0	0	9	3	9	6	35	ENST00000289371.11:c.1488_1490del	ENSP00000289371.5:p.Glu496del	3	splice_acceptor_variant&coding_sequence_variant	Indel	14.88	FALSE	FALSE	FALSE	.	0.99981	0.14 (0.08 - 0.24)	0.00281133	0.00233529	0.00452102	.	1	Tetralogy of Fallot	Female	Heterozygous	Mother (neither parent affected)	None
CHD	Selected	Not selected	.	.	.	.	ELF2	No significant abnormal splicing	0.29	chr4_139987776_C_T	chr4_139066622_C_T	0	0	0.35	0	3	-32	3	-38	16.07	ENST00000379550.5:c.613+1062G>A	.	1062	intron_variant	SNV	24.06	FALSE	FALSE	TRUE	.	0.99482	0.08 (0.03 - 0.26)	.	.	0.00308797	.	1	Tetralogy of Fallot with pulmonary atresia	Female	Heterozygous	Mother (neither parent affected)	None
CHD	Selected	Not selected	.	.	.	.	ELMOD2	No significant abnormal splicing	-0.4	chr4_141445398_C_T	chr4_140524244_C_T	0	0	0.95	0	-2	19	-2	31	30	ENST00000323570.8:c.-46C>T	.	36	5_prime_UTR_variant	SNV	9.135	FALSE	FALSE	FALSE	.	0.41822	0.22 (0.11 - 0.50)	.	0.00022005	0.00037875	.	1	Tetralogy of Fallot with pulmonary atresia	Female	Heterozygous	Father (neither parent affected)	None
CHD	Selected	Not selected	.	.	.	.	ENAH	No significant abnormal splicing	-1.07	chr1_225702610_A_G	chr1_225514908_A_G	0	0.25	0	0	7	-8	6	-8	8.845	ENST00000366843.6:c.914-8T>C	.	8	splice_region_variant&intron_variant	SNV	47.075	FALSE	FALSE	FALSE	.	0.99994	0.05 (0.02 - 0.17)	0.0260437	0.0155527	0.0710559	.	1	Tetralogy of Fallot	Male	Heterozygous	Unknown	None
CHD	Selected	Not selected	.	.	.	.	ENOSF1	No significant abnormal splicing	-0.63	chr18_693888_C_T	chr18_693888_C_T	0	0	0	0.29	-2	20	20	-6	8.502	ENST00000647584.2:c.417G>A	ENSP00000497230.2:p.Val139%3D	8	synonymous_variant	SNV	16.89	FALSE	FALSE	FALSE	.	9.0272e-19	0.98 (0.73 - 1.35)	0.0044386	0.0169812	0.0616568	.	1	Tetralogy of Fallot with pulmonary atresia	Female	Heterozygous	Father (neither parent affected)	None
CHD	Selected	Not selected	.	.	.	.	EPB41	No significant abnormal splicing	0.47	chr1_29213824_C_T	chr1_28887312_C_T	0	0	0.55	0	-2	24	-2	17	10.55	ENST00000347529.7:c.-8+102C>T	.	102	intron_variant	SNV	10.705	FALSE	FALSE	FALSE	.	3.5942e-05	0.35 (0.24 - 0.52)	.	1e-06	0.00016877	.	1	Tetralogy of Fallot with pulmonary atresia	Male	Heterozygous	Unknown	None
CHD	Selected	Not selected	Tier 2	Unknown	.	.	EPG5	No significant abnormal splicing	0.36	chr18_43450610_G_A	chr18_45870645_G_A	0.26	0	0	0	-12	37	-12	4	8.312	ENST00000282041.11:c.6147C>T	ENSP00000282041.4:p.Tyr2049%3D	80	synonymous_variant	SNV	9.815	FALSE	FALSE	FALSE	.	1.3508e-13	0.36 (0.28 - 0.46)	0.00014112	2.534e-05	0.00021796	Likely_benign	1	Tetralogy of Fallot/double outlet right ventricle	Male	Heterozygous	Unknown	None
CHD	Selected	Not selected	.	.	.	.	EPM2AIP1	No significant abnormal splicing	0.38	chr3_37033368_T_C	chr3_36991877_T_C	0	0	0.36	0	0	4	0	4	19.82	ENST00000322716.8:c.1201A>G	ENSP00000406027.1:p.Ser401Gly	1291	missense_variant	SNV	13.95	FALSE	FALSE	FALSE	.	0.59998	0.20 (0.10 - 0.45)	.	.	.	.	1	Tetralogy of Fallot with pulmonary atresia	Male	Heterozygous	Unknown	None
CHD	Selected	Not selected	.	.	.	.	EPN1	No significant abnormal splicing	0.63	chr19_56200998_C_T	chr19_55689632_C_T	0.16	0	0.34	0	-15	19	-2	19	19.02	ENST00000270460.11:c.679-235C>T	.	235	intron_variant	SNV	10.135	FALSE	FALSE	FALSE	.	0.78579	0.18 (0.10 - 0.39)	.	0.00118613	0.0023436	.	1	Tetralogy of Fallot/double outlet right ventricle	Male	Heterozygous	Unknown	None
CHD	Selected	Not selected	.	.	.	.	ERICH1	No significant abnormal splicing	0.03	chr8_666021_C_T	chr8_716021_C_T	0.99	0.92	0	0	-2	-14	-14	-27	14.76	ENST00000262109.8:c.23-14G>A	.	14	intron_variant	SNV	5.82	FALSE	FALSE	FALSE	.	1.1389e-14	1.14 (0.80 - 1.64)	2.179e-05	1.055e-05	6.816e-05	.	1	Tetralogy of Fallot with pulmonary atresia	Male	Heterozygous	Unknown	None
CHD	Selected	Not selected	.	.	.	.	ERMP1	No significant abnormal splicing	-0.3	chr9_5824121_G_A	chr9_5824121_G_A	0	0	0.27	0	42	-35	2	-35	12.1	ENST00000339450.10:c.769-120C>T	.	120	intron_variant	SNV	7.875	FALSE	FALSE	FALSE	.	1.6343e-12	0.63 (0.46 - 0.89)	.	0.00042176	0.00287843	.	1	Tetralogy of Fallot	Male	Heterozygous	Father (unaffected)	None
CHD	Selected	Not selected	.	.	.	.	EXOC6B	No significant abnormal splicing	1.32	chr2_72728220_A_C	chr2_72501091_A_C	0.25	0	0	0	15	-4	-49	-3	16.28	ENST00000272427.11:c.1168-1119T>G	.	1119	intron_variant	SNV	30.02	FALSE	FALSE	FALSE	.	0.11692	0.24 (0.16 - 0.40)	.	.	.	.	1	Tetralogy of Fallot	Male	Heterozygous	Unknown	None
CHD	Selected	Not selected	Tier 2	Unknown	.	.	EXT2	No significant abnormal splicing	-1.88	chr11_44227375_T_A	chr11_44205825_T_A	0	0	0.28	0	-4	42	-4	35	15.25	ENST00000533608.7:c.1496-968T>A	.	968	intron_variant	SNV	9.77	FALSE	FALSE	FALSE	.	1.3179e-09	0.53 (0.38 - 0.77)	.	0.00082355	0.00370994	.	1	Tetralogy of Fallot	Male	Heterozygous	Unknown	None
CHD	Selected	Not selected	.	.	.	.	FAM210A	No significant abnormal splicing	-0.2	chr18_13725065_C_T	chr18_13725066_C_T	0.34	0	0	0	-2	-8	-2	-8	1.933	ENST00000651643.1:c.-29+1263G>A	.	1263	intron_variant	SNV	13.125	FALSE	FALSE	TRUE	.	1.0564e-06	0.86 (0.53 - 1.45)	.	0.016157	0.0188571	.	1	Tetralogy of Fallot	Male	Heterozygous	Unknown	None
CHD	Selected	Not selected	.	.	.	.	FAM21A	No significant abnormal splicing	.	chr10_51847080_C_T	chr10_50087320_C_T	0	0	0	0.2	-49	-45	-45	2	26.1	ENST00000282633.10:c.730C>T	ENSP00000282633.5:p.Arg244Trp	2	missense_variant&splice_region_variant	SNV	14.73	FALSE	FALSE	FALSE	.	0.00046322	0.43 (0.26 - 0.76)	1.00000e-06&5.87000e-06	.	0	.	1	Tetralogy of Fallot	Male	Heterozygous	Unknown	None
CHD	Selected	Not selected	.	.	.	.	FBLN1	No significant abnormal splicing	-0.41	chr22_45914975_G_T	chr22_45519095_G_T	0.28	0	0	0	-1	8	-2	-25	1.526	ENST00000327858.11:c.185+308G>T	.	308	intron_variant	SNV	20.99	FALSE	FALSE	FALSE	.	0.91878	0.18 (0.10 - 0.34)	.	0.00598988	0.0234851	.	1	Tetralogy of Fallot	Female	Heterozygous	Unknown	None
CHD	Selected	Not selected	.	.	.	.	FBLN2	No significant abnormal splicing	-2.12	chr3_13661144_T_C	chr3_13619644_T_C	0.05	0	0.54	0	0	43	2	-2	15.52	ENST00000404922.8:c.2054-86T>C	.	86	intron_variant	SNV	13.785	FALSE	FALSE	FALSE	.	7.0135e-06	0.35 (0.25 - 0.52)	.	0.0521876	0.184605	.	1	Tetralogy of Fallot	Male	Heterozygous	Father (unaffected)	None
CHD	Selected	Not selected	.	.	.	.	FBLN2	No significant abnormal splicing	-0.57	chr3_13666849_A_G	chr3_13625349_A_G	0.29	0	0	0	1	25	1	25	6.487	ENST00000404922.8:c.2297-1096A>G	.	1096	intron_variant	SNV	13.785	FALSE	FALSE	TRUE	.	7.0135e-06	0.35 (0.25 - 0.52)	.	.	0.00016906	.	1	Tetralogy of Fallot	Male	Heterozygous	Unknown	None
CHD	Selected	Not selected	Tier 2	Syndromic	.	.	FBN1	No significant abnormal splicing	0.17	chr15_48730398_G_C	chr15_48438201_G_C	0	0	0.49	0	30	-6	3	-43	18.32	ENST00000316623.10:c.6164-284C>G	.	284	intron_variant	SNV	24.13	FALSE	FALSE	FALSE	AD	1	0.02 (0.01 - 0.05)	.	.	.	.	1	Tetralogy of Fallot	Male	Heterozygous	Father (neither parent affected)	None
CHD	Selected	Not selected	Tier 2	Unknown	.	.	FCGR2A	No significant abnormal splicing	0.85	chr1_161481617_A_G	chr1_161511827_A_G	0	0	0.54	0	-49	-5	-5	6	24.5	ENST00000271450.12:c.742+871A>G	.	871	intron_variant	SNV	7.08	FALSE	FALSE	FALSE	.	2.0054e-06	0.79 (0.49 - 1.35)	.	0.00631179	0.01693	.	1	Tetralogy of Fallot	Male	Heterozygous	Mother (unaffected)	None
CHD	Selected	Not selected	.	.	.	.	FCHSD2	No significant abnormal splicing	-0.07	chr11_72795924_T_C	chr11_73084879_T_C	0.06	0	0.28	0	38	-24	5	-24	6.087	ENST00000409418.9:c.120-1139A>G	.	1139	intron_variant	SNV	8.64	FALSE	FALSE	FALSE	.	0.56618	0.22 (0.13 - 0.37)	.	0.0202395	0.0565667	.	1	Tetralogy of Fallot	Male	Heterozygous	Father (unaffected)	None
CHD	Selected	Not selected	.	.	.	.	FER	No significant abnormal splicing	0.62	chr5_108084337_G_A	chr5_108748636_G_A	0	0	0.35	0	28	48	-3	33	4.913	ENST00000281092.9:c.-206+636G>A	.	636	intron_variant	SNV	11.525	FALSE	FALSE	FALSE	.	0.6633	0.21 (0.13 - 0.36)	.	0.00380044	0.00914276	.	1	Tetralogy of Fallot/double outlet right ventricle	Male	Heterozygous	Mother (unaffected)	None
CHD	Selected	Not selected	.	.	.	.	FKBP15	No significant abnormal splicing	2.21	chr9_115956406_C_G	chr9_113194126_C_G	0.27	0	0	0	-18	-1	-35	5	22.5	ENST00000238256.8:c.908G>C	ENSP00000238256.3:p.Ser303Thr	43	missense_variant	SNV	7.945	FALSE	FALSE	FALSE	.	5.551e-12	0.45 (0.34 - 0.61)	0.00192572	0.00646338	0.0251062	.	1	Tetralogy of Fallot	Male	Heterozygous	Unknown	None
CHD	Selected	Not selected	.	.	.	.	FKBP4	No significant abnormal splicing	0.53	chr12_2904588_C_T	chr12_2795422_C_T	0	0	0.77	0	-1	39	-2	39	0.999	ENST00000001008.6:c.105+178C>T	.	178	intron_variant	SNV	13.045	FALSE	FALSE	FALSE	.	0.15539	0.26 (0.14 - 0.50)	.	0.00015211	0.00024932	.	1	Tetralogy of Fallot/double outlet right ventricle	Female	Heterozygous	Mother (neither parent affected)	None
CHD	Selected	Not selected	.	.	.	.	FLYWCH1	No significant abnormal splicing	0.37	chr16_2963815_G_A	chr16_2913814_G_A	0	0	0.43	0	-49	6	1	-35	14.76	ENST00000253928.14:c.-187-362G>A	.	362	intron_variant	SNV	6.78	FALSE	FALSE	FALSE	.	8.6719e-19	0.98 (0.73 - 1.35)	.	0.00110104	0.00435031	.	1	Tetralogy of Fallot	Male	Heterozygous	Unknown	None
CHD	Selected	Not selected	.	.	.	.	FN1	No significant abnormal splicing	-0.7	chr2_216226630_G_C	chr2_215361907_G_C	0	0	0.38	0	5	-26	5	41	5.861	ENST00000354785.11:c.7362+62C>G	.	62	intron_variant	SNV	75.39	FALSE	FALSE	FALSE	.	0.0014045	0.25 (0.19 - 0.34)	.	0.0129042	0.0131505	Likely_benign	1	Tetralogy of Fallot with pulmonary atresia	Male	Heterozygous	Unknown	None
CHD	Selected	Not selected	.	.	.	.	FRAS1	No significant abnormal splicing	-1	chr4_79295454_T_C	chr4_78374300_T_C	0	0	0.4	0	23	-2	23	-2	18.2	ENST00000512123.4:c.3151+49T>C	.	49	intron_variant	SNV	7.815	FALSE	FALSE	FALSE	.	3.0802e-45	0.56 (0.48 - 0.66)	0.0102335	0.00930195	0.0112393	.	1	Tetralogy of Fallot with pulmonary atresia	Female	Heterozygous	Unknown	None
CHD	Selected	Not selected	.	.	.	.	FRMD8	No significant abnormal splicing	0.61	chr11_65156833_G_A	chr11_65389362_G_A	0.86	0	0	0	2	23	12	36	10.26	ENST00000317568.10:c.87G>A	ENSP00000319726.4:p.Ala29%3D	3	splice_region_variant&synonymous_variant	SNV	2.815	FALSE	FALSE	FALSE	.	0.11432	0.27 (0.14 - 0.53)	3.22e-06	.	2.26e-05	.	1	Tetralogy of Fallot	Female	Heterozygous	Mother (neither parent affected)	None
CHD	Selected	Not selected	.	.	.	.	FRY	No significant abnormal splicing	0.52	chr13_32797238_C_T	chr13_32223101_C_T	0	0	0.26	0	39	42	-2	-14	13.75	ENST00000542859.6:c.4766-1134C>T	.	1134	intron_variant	SNV	41.405	FALSE	FALSE	TRUE	.	1	0.15 (0.11 - 0.21)	.	0.00031926	0.00124185	.	1	Tetralogy of Fallot	Female	Heterozygous	Unknown	None
CHD	Selected	Not selected	.	.	.	.	FRYL	No significant abnormal splicing	0.28	chr4_48545611_T_C	chr4_48543594_T_C	0.42	0	0	0	12	-9	12	44	5.049	ENST00000358350.9:c.5592+213A>G	.	213	intron_variant	SNV	20.61	FALSE	FALSE	FALSE	.	0.99727	0.20 (0.15 - 0.27)	.	.	.	.	1	Tetralogy of Fallot with pulmonary atresia	Male	Heterozygous	Father (neither parent affected)	None
CHD	Selected	Not selected	Tier 2	Unknown	.	.	FSTL1	No significant abnormal splicing	0.85	chr3_120115683_T_C	chr3_120396836_T_C	0	0	0.64	0	1	-36	1	19	22.2	ENST00000295633.8:c.*116A>G	.	160	3_prime_UTR_variant	SNV	98.84	FALSE	FALSE	FALSE	.	0.89403	0.15 (0.07 - 0.38)	.	0.00736123	0.00915921	.	1	Tetralogy of Fallot	Male	Heterozygous	Unknown	None
CHD	Selected	Not selected	Tier 2	Syndromic	.	.	FTO	No significant abnormal splicing	0.12	chr16_53878864_C_T	chr16_53844952_C_T	0.37	0	0	0	5	-18	5	-18	19.78	ENST00000471389.6:c.895+654C>T	.	654	intron_variant	SNV	23.32	FALSE	FALSE	FALSE	AR	8.364e-08	0.56 (0.38 - 0.85)	.	0.0168532	0.0211597	.	1	Tetralogy of Fallot	Male	Heterozygous	Unknown	None
CHD	Selected	Not selected	.	.	.	.	FUCA1	No significant abnormal splicing	-2.88	chr1_24186394_C_G	chr1_23859904_C_G	0	0.95	0	0	33	-1	33	-21	27	ENST00000374479.4:c.663-1G>C	.	1	splice_acceptor_variant	SNV	5.775	FALSE	FALSE	FALSE	.	2.6956e-08	0.62 (0.42 - 0.94)	.	.	.	.	1	Tetralogy of Fallot	Female	Heterozygous	Unknown	None
CHD	Selected	Not selected	.	.	.	.	FYCO1	No significant abnormal splicing	-2.96	chr3_46037212_A_AT	chr3_45995720_A_AT	0	0	0.03	0.99	39	48	1	2	29.2	ENST00000296137.7:c.-113+1_-113+2insA	.	2	splice_donor_variant	Indel	32.215	FALSE	FALSE	FALSE	.	5.4118e-27	0.72 (0.58 - 0.91)	.	.	.	.	1	Tetralogy of Fallot	Male	Heterozygous	Unknown	None
CHD	Selected	Not selected	.	.	.	.	GAA	No significant abnormal splicing	0.28	chr17_78085871_G_A	chr17_80112072_G_A	0.38	0	0	0	2	29	2	28	33	ENST00000302262.8:c.1726G>A	ENSP00000305692.3:p.Gly576Ser	28	missense_variant	SNV	9.25	FALSE	FALSE	FALSE	.	2.8174e-18	0.74 (0.56 - 0.98)	0.01723	0.0107175	0.137728	Benign&_other	1	Tetralogy of Fallot with pulmonary atresia	Male	Heterozygous	Unknown	None
CHD	Selected	Not selected	Tier 2	Unknown	.	.	GANAB	No significant abnormal splicing	0.14	chr11_62413612_G_A	chr11_62646140_G_A	0	0	0.28	0	-43	42	2	-5	1.773	ENST00000356638.8:c.38+422C>T	.	422	intron_variant	SNV	19.195	FALSE	FALSE	FALSE	.	0.99873	0.16 (0.10 - 0.27)	.	.	.	.	1	Tetralogy of Fallot/double outlet right ventricle	Male	Heterozygous	Unknown	None
CHD	Selected	Not selected	.	.	.	.	GARNL3	No significant abnormal splicing	2.48	chr9_130098409_G_A	chr9_127336130_G_A	0.23	0.16	0	0	2	-2	-2	25	17.58	ENST00000373387.9:c.876G>A	ENSP00000362485.4:p.Val292%3D	4	splice_region_variant&synonymous_variant	SNV	18.32	FALSE	FALSE	FALSE	.	6.8913e-06	0.35 (0.24 - 0.50)	0.0114031	0.0433703	0.154577	.	1	Tetralogy of Fallot	Female	Heterozygous	Unknown	None
CHD	Selected	Not selected	.	.	.	.	GBP1	No significant abnormal splicing	0.87	chr1_89528113_T_C	chr1_89062430_T_C	0	0	0.52	0	9	-3	1	-48	20.4	ENST00000370473.5:c.190+615A>G	.	615	intron_variant	SNV	9.275	FALSE	FALSE	TRUE	.	1.2564e-15	0.88 (0.64 - 1.23)	.	.	.	.	1	Tetralogy of Fallot/double outlet right ventricle	Male	Heterozygous	Unknown	None
CHD	Selected	Not selected	.	.	.	.	GCAT	No significant abnormal splicing	0.35	chr22_38212588_G_A	chr22_37816581_G_A	0.86	0	0	0	2	8	2	8	36	ENST00000248924.11:c.1123G>A	ENSP00000248924.6:p.Gly375Arg	16	missense_variant	SNV	6.535	FALSE	FALSE	FALSE	.	1.5281e-08	0.79 (0.52 - 1.24)	0.00131354	0.00118471	0.00264699	.	1	Tetralogy of Fallot	Female	Heterozygous	Mother (neither parent affected)	None
CHD	Selected	Not selected	.	.	.	.	GGA1	No significant abnormal splicing	0.04	chr22_38019459_C_T	chr22_37623452_C_T	0	0	0.33	0.03	-10	-44	-2	15	12.55	ENST00000343632.9:c.735C>T	ENSP00000341344.4:p.Ser245%3D	15	synonymous_variant	SNV	9.135	FALSE	FALSE	FALSE	.	0.99992	0.03 (0.01 - 0.15)	1.568e-05	.	7.276e-05	.	1	Tetralogy of Fallot	Male	Heterozygous	Father (neither parent affected)	None
CHD	Selected	Not selected	.	.	.	.	GLRX3	No significant abnormal splicing	-1.36	chr10_131965594_G_T	chr10_130167330_G_T	0.39	0	0	0	7	1	7	0	14.58	ENST00000331244.10:c.713+350G>T	.	350	intron_variant	SNV	19.075	FALSE	FALSE	FALSE	.	0.35753	0.23 (0.12 - 0.48)	.	2.531e-05	0.00023034	.	1	Tetralogy of Fallot with pulmonary atresia	Female	Heterozygous	Unknown	NOTCH1:c.141-1G>C
CHD	Selected	Not selected	.	.	.	.	GLTP	No significant abnormal splicing	0.63	chr12_110293150_C_T	chr12_109855345_C_T	0.36	0	0.26	0	29	9	-39	5	18.16	ENST00000318348.9:c.447+274G>A	.	274	intron_variant	SNV	6.555	FALSE	FALSE	FALSE	.	0.11475	0.32 (0.14 - 0.83)	.	0.00400624	0.0177286	.	1	Tetralogy of Fallot	Female	Heterozygous	Unknown	None
CHD	Selected	Not selected	.	.	.	.	GOLGA1	No significant abnormal splicing	0.69	chr9_127685506_T_C	chr9_124923227_T_C	0.95	0.03	0	0	-1	-4	1	-49	22	ENST00000373555.9:c.433-4A>G	.	4	splice_region_variant&intron_variant	SNV	4.595	FALSE	FALSE	FALSE	.	1.4256e-06	0.37 (0.26 - 0.54)	0.0326357	0.0190079	0.145438	.	1	Tetralogy of Fallot with pulmonary atresia	Male	Heterozygous	Unknown	None
CHD	Selected	Not selected	.	.	.	.	GOLGA8N	No significant abnormal splicing	-1.01	chr15_32895923_G_T	chr15_32603722_G_T	0	0	0.56	0.09	30	-49	-8	-5	28.9	ENST00000569659.5:c.1615+5G>T	.	5	splice_region_variant&intron_variant	SNV	3.15	FALSE	FALSE	FALSE	.	0.28645	0.26 (0.09 - 1.22)	.	.	0	.	1	Tetralogy of Fallot	Male	Heterozygous	Unknown	None
CHD	Selected	Not selected	.	.	.	.	GPAT3	No significant abnormal splicing	-1.23	chr4_84518036_A_C	chr4_83596883_A_C	0	0.34	0	0	30	-25	3	30	20.8	ENST00000264409.5:c.880A>C	ENSP00000264409.4:p.Lys294Gln	27	missense_variant	SNV	38.695	FALSE	FALSE	FALSE	.	NA	NA	3.144e-05	1.055e-05	0.00014674	.	1	Tetralogy of Fallot	Male	Heterozygous	Unknown	None
CHD	Selected	Not selected	.	.	.	.	GPR108	No significant abnormal splicing	-0.4	chr19_6734038_T_C	chr19_6734027_T_C	0	0	0.52	0.12	24	27	0	-22	13.5	ENST00000264080.11:c.527A>G	ENSP00000264080.5:p.Lys176Arg	24	missense_variant	SNV	8.555	FALSE	FALSE	FALSE	.	1.8227e-13	0.76 (0.55 - 1.06)	0.00020236	0.00010427	0.00036746	.	1	Tetralogy of Fallot with absent pulmonary valve	Male	Heterozygous	Unknown	None
CHD	Selected	Not selected	.	.	.	.	GRAMD1A	No significant abnormal splicing	-0.54	chr19_35505077_G_A	chr19_35014173_G_A	0.29	0	0	0	2	-8	25	39	1.746	ENST00000317991.9:c.871-16G>A	.	16	intron_variant	SNV	8.35	FALSE	FALSE	FALSE	.	0.0013146	0.32 (0.20 - 0.50)	0.0119584	0.00595396	0.0859133	.	1	Tetralogy of Fallot	Male	Heterozygous	Unknown	None
CHD	Selected	Not selected	.	.	.	.	GRB10	No significant abnormal splicing	-0.78	chr7_50672466_C_A	chr7_50604769_C_A	0.39	0	0	0	-7	-1	-7	9	15.1	ENST00000401949.6:c.1390-392G>T	.	392	intron_variant	SNV	9.31	FALSE	FALSE	FALSE	.	0.93945	0.17 (0.09 - 0.34)	.	.	.	.	1	Tetralogy of Fallot	Male	Heterozygous	Mother (neither parent affected)	None
CHD	Selected	Not selected	.	.	.	.	GRINA	No significant abnormal splicing	0.82	chr8_145065557_G_A	chr8_143991389_G_A	0.01	0	0.38	0	-33	1	1	-9	31	ENST00000395068.9:c.166G>A	ENSP00000378507.4:p.Gly56Arg	191	missense_variant	SNV	17.155	FALSE	FALSE	FALSE	.	0.44203	0.22 (0.10 - 0.49)	0.00027569	0.00064307	0.0032419	.	1	Tetralogy of Fallot	Female	Heterozygous	Unknown	None
CHD	Selected	Not selected	.	.	.	.	GTDC1	No significant abnormal splicing	-0.74	chr2_144714763_T_C	chr2_143957196_T_C	0	0	0	0.27	-1	26	1	-1	23.8	ENST00000392869.6:c.1129A>G	ENSP00000376608.1:p.Met377Val	3	missense_variant&splice_region_variant	SNV	11.03	FALSE	FALSE	FALSE	.	1.0127e-12	0.88 (0.62 - 1.28)	2.3e-05	6.262e-05	0.00035887	.	1	Tetralogy of Fallot	Male	Heterozygous	Father (unaffected)	None
CHD	Selected	Not selected	.	.	.	.	GTF2B	No significant abnormal splicing	0.54	chr1_89325983_T_C	chr1_88860300_T_C	0.45	0.01	0	0	-1	-14	-21	-29	22.2	ENST00000370500.10:c.259-14A>G	.	14	intron_variant	SNV	9.605	FALSE	FALSE	FALSE	.	0.00011548	0.53 (0.32 - 0.92)	0.00229467	0.00766508	0.0285402	.	1	Tetralogy of Fallot with absent pulmonary valve	Male	Heterozygous	Unknown	None
CHD	Selected	Not selected	.	.	.	.	GTF3C3	No significant abnormal splicing	-1.67	chr2_197657753_G_C	chr2_196793029_G_C	0	0	0.99	0	1	-38	1	-22	26.8	ENST00000263956.8:c.338C>G	ENSP00000263956.3:p.Pro113Arg	75	missense_variant	SNV	10.925	FALSE	FALSE	FALSE	.	6.9686e-07	0.40 (0.28 - 0.59)	0.00172384	0.00288803	0.00163045	.	1	Tetralogy of Fallot	Male	Heterozygous	Unknown	None
CHD	Selected	Not selected	.	.	.	.	H2AFJ	No significant abnormal splicing	1.05	chr12_14927335_C_A	chr12_14774401_C_A	0	0	0.34	0	29	-13	-4	30	4.886	ENST00000544848.2:c.-70C>A	.	20	5_prime_UTR_variant	SNV	7.315	FALSE	FALSE	FALSE	.	0.24627	0.30 (0.10 - 1.35)	.	.	0	.	1	Tetralogy of Fallot with pulmonary atresia	Male	Heterozygous	Unknown	None
CHD	Selected	Not selected	.	.	.	.	H2AFY	No significant abnormal splicing	-1.23	chr5_134671922_G_A	chr5_135336232_G_A	0	0	0.33	0	2	-5	2	-5	1.611	ENST00000511689.5:c.954-1091C>T	.	1091	intron_variant	SNV	50.52	FALSE	FALSE	FALSE	.	0.73705	0.15 (0.06 - 0.48)	.	0.0144012	0.0538513	.	1	Tetralogy of Fallot	Female	Heterozygous	Unknown	None
CHD	Selected	Not selected	.	.	.	.	HACD1	Ambiguous RNA confirmation	-2.66	chr10_17635645_C_A	chr10_17593646_C_A	0.12	0	0.56	0	21	-37	6	1	19.72	ENST00000361271.8:c.784+559G>T	.	559	intron_variant	SNV	57.67	FALSE	FALSE	TRUE	.	1.2914e-09	1.10 (0.71 - 1.70)	.	2.531e-05	0	.	1	Tetralogy of Fallot	Male	Heterozygous	Unknown	None
CHD	Selected	Not selected	.	.	.	.	HECTD3	No significant abnormal splicing	0.64	chr1_45471784_T_C	chr1_45006112_T_C	0.78	0	0	0	-1	21	-1	-8	25.7	ENST00000372172.5:c.1730A>G	ENSP00000361245.4:p.Asn577Ser	4	missense_variant	SNV	5.125	FALSE	FALSE	FALSE	.	0.088789	0.25 (0.16 - 0.40)	0.0010548	0.00377199	0.013258	Benign	1	Tetralogy of Fallot	Male	Heterozygous	Unknown	None
CHD	Selected	Not selected	.	.	.	.	HILPDA	No significant abnormal splicing	0.61	chr7_128095964_G_A	chr7_128455910_G_A	0	0	0	0.86	-50	5	30	-1	7.344	ENST00000257696.5:c.-182G>A	.	1	5_prime_UTR_variant	SNV	3.69	FALSE	FALSE	FALSE	.	0.31634	0.00 (0.00 - 1.86)	0	1e-06	0	.	1	Tetralogy of Fallot	Male	Heterozygous	Mother (neither parent affected)	None
CHD	Selected	Not selected	.	.	.	.	HIP1	No significant abnormal splicing	-0.1	chr7_75228668_A_T	chr7_75599350_A_T	0	0	0.26	0	3	18	3	18	14.91	ENST00000336926.11:c.121-103T>A	.	103	intron_variant	SNV	7.09	FALSE	FALSE	FALSE	.	0.76173	0.21 (0.14 - 0.33)	.	0.00306493	0.0132542	.	1	Tetralogy of Fallot with pulmonary atresia	Female	Heterozygous	Mother (neither parent affected)	None
CHD	Selected	Not selected	.	.	.	.	HIPK2	No significant abnormal splicing	-0.33	chr7_139290384_T_C	chr7_139605638_T_C	0	0	0.76	0	29	-22	5	-22	23.3	ENST00000406875.8:c.2113-1415A>G	.	1415	intron_variant	SNV	16.675	FALSE	FALSE	FALSE	.	1	0.06 (0.03 - 0.16)	.	.	.	.	1	Tetralogy of Fallot with absent pulmonary valve	Male	Heterozygous	Unknown	None
CHD	Selected	Not selected	.	.	.	.	HIST1H2BK	No significant abnormal splicing	-0.13	chr6_27114353_C_T	chr6_27146574_C_T	0.22	0	0.39	0	-2	50	-1	8	11.75	ENST00000356950.2:c.225G>A	ENSP00000349430.2:p.Ala75%3D	158	synonymous_variant	SNV	17.345	FALSE	FALSE	FALSE	.	4.2884e-06	2.76 (1.01 - 1.97)	0.00512304	0.0150509	0.00182132	.	1	Tetralogy of Fallot with absent pulmonary valve	Male	Heterozygous	Unknown	None
CHD	Selected	Not selected	.	.	.	.	HLA-DPB1	No significant abnormal splicing	-0.55	chr6_33051823_G_A	chr6_33084046_G_A	0	0	0.42	0	2	30	-3	-32	18.94	ENST00000418931.7:c.365-904G>A	.	904	intron_variant	SNV	17.76	FALSE	FALSE	FALSE	.	5.3254e-10	1.03 (0.68 - 1.60)	.	0.00015371	0.00654472	.	1	Tetralogy of Fallot	Male	Heterozygous	Mother (unaffected)	None
CHD	Selected	Not selected	.	.	.	.	HLTF	Ambiguous RNA confirmation	0.45	chr3_148751304_A_G	chr3_149033517_A_G	0.43	0	0.38	0	25	-44	-11	27	24.2	ENST00000310053.10:c.2878-1145T>C	.	1145	intron_variant	SNV	12.71	FALSE	FALSE	TRUE	.	1.8724e-28	0.86 (0.68 - 1.10)	.	0.00090728	0.00452648	.	1	Tetralogy of Fallot with pulmonary atresia	Female	Heterozygous	Father (neither parent affected)	None
CHD	Selected	Not selected	.	.	.	.	HNRNPF	No significant abnormal splicing	0.35	chr10_43892176_G_C	chr10_43396728_G_C	0	0	0.72	0	0	-47	0	-19	5	ENST00000544000.5:c.-246-138C>G	.	103	intron_variant	SNV	25.905	FALSE	FALSE	FALSE	.	0.96415	0.00 (0.00 - 0.29)	.	1e-06	2.848e-05	.	1	Tetralogy of Fallot	Male	Heterozygous	Unknown	None
CHD	Selected	Not selected	.	.	.	.	HNRNPR	No significant abnormal splicing	1.37	chr1_23670298_A_C	chr1_23343805_A_C	0	0	0.35	0	0	-50	0	-35	5.228	ENST00000302271.11:c.-10+406T>G	.	406	intron_variant	SNV	38.445	FALSE	FALSE	FALSE	.	0.99935	0.07 (0.03 - 0.21)	.	0.00663114	0.0727675	.	1	Tetralogy of Fallot	Male	Heterozygous	Father (neither parent affected)	None
CHD	Selected	Not selected	.	.	.	.	HOOK3	No significant abnormal splicing	-2.12	chr8_42805324_A_T	chr8_42950181_A_T	0.01	0	0.57	0	-22	11	-2	11	21.3	ENST00000307602.9:c.401-207A>T	.	207	intron_variant	SNV	11.94	FALSE	FALSE	FALSE	.	1	0.06 (0.03 - 0.16)	.	0.020898	0.0214936	.	1	Tetralogy of Fallot	Female	Heterozygous	Mother (neither parent affected)	None
CHD	Selected	Not selected	.	.	.	.	HRASLS	No significant abnormal splicing	-0.73	chr3_192973579_G_A	chr3_193255790_G_A	0	0	0	0.9	41	-5	-34	-1	28.8	ENST00000264735.4:c.139+1G>A	.	1	splice_donor_variant	SNV	2.5	FALSE	FALSE	FALSE	.	0.00025029	0.81 (0.44 - 1.56)	0.0016327	0.00118425	0.00281384	.	1	Tetralogy of Fallot	Male	Heterozygous	Mother (unaffected)	None
CHD	Selected	Not selected	.	.	.	.	HSBP1	No significant abnormal splicing	-0.32	chr16_83845020_C_A	chr16_83811415_C_A	0	0.24	0	0	2	6	-3	6	9.784	ENST00000433866.7:c.*3-6C>A	.	6	splice_region_variant&intron_variant	SNV	36.73	FALSE	FALSE	FALSE	.	0.23354	0.31 (0.11 - 1.40)	.	0.00424222	0.0529347	.	1	Tetralogy of Fallot with pulmonary atresia	Male	Heterozygous	Unknown	None
CHD	Selected	Not selected	.	.	.	.	HSBP1	No significant abnormal splicing	-0.32	chr16_83852915_C_G	chr16_83819310_C_G	0.9	0	0	0	1	16	27	2	24.3	ENST00000433866.7:c.*7892C>G	.	427	3_prime_UTR_variant	SNV	36.73	FALSE	FALSE	FALSE	.	0.23354	0.31 (0.11 - 1.40)	.	0.0133758	0.0590419	.	1	Tetralogy of Fallot with pulmonary atresia	Male	Heterozygous	Unknown	None
CHD	Selected	Not selected	.	.	.	.	HSD17B4	No significant abnormal splicing	1.47	chr5_118789557_C_T	chr5_119453862_C_T	0.26	0	0	0	32	-48	32	8	0.598	ENST00000510025.7:c.58+1229C>T	.	1229	intron_variant	SNV	68.415	FALSE	FALSE	FALSE	.	2.4175e-10	0.53 (0.38 - 0.74)	.	0.00082392	0.00339388	.	1	Tetralogy of Fallot with absent pulmonary valve	Female	Heterozygous	Unknown	None
CHD	Selected	Not selected	.	.	.	.	HSPA9	No significant abnormal splicing	-2.19	chr5_137905902_G_A	chr5_138570213_G_A	0	0	0.44	0	2	-39	2	-10	17.85	ENST00000297185.9:c.410+747C>T	.	747	intron_variant	SNV	107.625	FALSE	FALSE	TRUE	.	0.96852	0.16 (0.09 - 0.32)	.	0.0152698	0.0587171	.	1	Tetralogy of Fallot	Male	Heterozygous	Unknown	None
CHD	Selected	Not selected	.	.	.	.	HSPG2	No significant abnormal splicing	-0.97	chr1_22214100_C_A	chr1_21887607_C_A	0.41	0	0	0	-5	20	-8	1	13.6	ENST00000374695.8:c.771G>T	ENSP00000363827.3:p.Arg257%3D	67	synonymous_variant	SNV	82.77	FALSE	FALSE	FALSE	.	1.0376e-19	0.34 (0.28 - 0.41)	0	.	.	.	1	Tetralogy of Fallot with pulmonary atresia	Male	Heterozygous	Unknown	None
CHD	Selected	Not selected	.	.	.	.	IFNGR2	No significant abnormal splicing	-2.13	chr21_34809233_G_A	chr21_33436926_G_A	0.43	0	0	0	2	10	2	-48	17.68	ENST00000290219.11:c.978G>A	ENSP00000290219.5:p.Pro326%3D	100	synonymous_variant	SNV	15.135	FALSE	FALSE	FALSE	.	0.95281	0.07 (0.02 - 0.34)	0.00125766	0.00130347	0.00300926	Benign/Likely_benign	1	Tetralogy of Fallot with pulmonary atresia	Male	Heterozygous	Unknown	None
CHD	Selected	Not selected	Tier 2	Unknown	.	.	IFT43	No significant abnormal splicing	0.17	chr14_76487785_A_G	chr14_76021442_A_G	0	0	0.25	0	-50	22	-5	1	14.39	ENST00000314067.11:c.148-885A>G	.	885	intron_variant	SNV	6.815	FALSE	FALSE	FALSE	.	1.8153e-11	1.06 (0.72 - 1.60)	.	0.00531515	0.0174127	.	1	Tetralogy of Fallot	Male	Heterozygous	Mother (neither parent affected)	None
CHD	Selected	Not selected	Tier 2	Unknown	.	.	IFT52	No significant abnormal splicing	-2.06	chr20_42264653_G_A	chr20_43636013_G_A	0	0	0.71	0.07	8	-47	4	0	21.7	ENST00000373030.8:c.1011G>A	ENSP00000362121.3:p.Ala337%3D	0	splice_region_variant&synonymous_variant	SNV	4.045	FALSE	FALSE	FALSE	.	2.0125e-06	0.54 (0.35 - 0.87)	0.0286634	0.0291795	0.0359031	Benign	1	Tetralogy of Fallot	Male	Heterozygous	Unknown	None
CHD	Selected	Not selected	.	.	.	.	IGF2R	No significant abnormal splicing	-1.08	chr6_160492870_T_G	chr6_160071838_T_G	0	0	0.59	0	-41	49	0	-28	20.6	ENST00000356956.6:c.4444-72T>G	.	72	intron_variant	SNV	20.4	FALSE	FALSE	FALSE	.	1	0.14 (0.10 - 0.21)	.	.	0.00191612	.	1	Tetralogy of Fallot	Male	Heterozygous	Unknown	None
CHD	Selected	Not selected	.	.	.	.	IGFBP6	No significant abnormal splicing	-0.57	chr12_53494645_C_T	chr12_53100861_C_T	0	0	0.27	0.01	-7	-36	11	-4	5.61	ENST00000301464.4:c.480+4C>T	.	4	splice_region_variant&intron_variant	SNV	7.065	FALSE	FALSE	FALSE	.	0.02915	0.40 (0.20 - 0.92)	0.00343325	0.00373756	0.0062793	.	1	Tetralogy of Fallot/double outlet right ventricle	Male	Heterozygous	Unknown	None
CHD	Selected	Not selected	.	.	.	.	IL6ST	No significant abnormal splicing	0.13	chr5_55264100_G_A	chr5_55968272_G_A	0	0	0	0.2	-27	4	2	4	9.091	ENST00000381298.7:c.491+4C>T	.	4	splice_region_variant&intron_variant	SNV	69.305	FALSE	FALSE	FALSE	.	0.99978	0.11 (0.06 - 0.23)	0.00781502	0.0307229	0.112345	Benign	1	Tetralogy of Fallot	Male	Heterozygous	Unknown	None
CHD	Selected	Not selected	.	.	.	.	IMPA1	No significant abnormal splicing	-3.95	chr8_82588523_A_T	chr8_81676288_A_T	0	0.28	0	0	-2	-9	3	-42	0.006	ENST00000256108.10:c.303-9T>A	.	9	intron_variant	SNV	13.695	FALSE	FALSE	FALSE	.	0.00047793	0.49 (0.28 - 0.88)	0.00164758	0.00177307	0.00263637	Benign	1	Tetralogy of Fallot	Male	Heterozygous	Father (neither parent affected)	None
CHD	Selected	Not selected	.	.	.	.	INPPL1	No significant abnormal splicing	0.32	chr11_71948249_C_T	chr11_72237205_C_T	0.26	0	0	0	11	1	-2	-4	14.66	ENST00000298229.7:c.2961C>T	ENSP00000298229.2:p.Tyr987%3D	83	synonymous_variant	SNV	32.1	FALSE	FALSE	FALSE	.	0.0023313	0.28 (0.19 - 0.42)	4.216e-05	1e-06	0.00016881	.	1	Tetralogy of Fallot	Male	Heterozygous	Father (neither parent affected)	None
CHD	Selected	Not selected	.	.	.	.	INTS1	No significant abnormal splicing	-0.71	chr7_1511319_G_T	chr7_1471683_G_T	0.55	0	0	0	-14	7	-14	-42	19.07	ENST00000404767.8:c.6185-42C>A	.	42	intron_variant	SNV	6.26	FALSE	FALSE	FALSE	.	7.1069e-11	0.36 (0.28 - 0.48)	0.0108489	0.00791646	0.0149784	.	1	Tetralogy of Fallot	Male	Heterozygous	Unknown	None
CHD	Selected	Not selected	.	.	.	.	INTS1	No significant abnormal splicing	-0.06	chr7_1533078_C_T	chr7_1493442_C_T	0.01	0	0.43	0	35	-1	4	-7	15.67	ENST00000404767.8:c.2068+312G>A	.	312	intron_variant	SNV	6.26	FALSE	FALSE	FALSE	.	7.1069e-11	0.36 (0.28 - 0.48)	.	0.00034431	0.00097334	.	1	Tetralogy of Fallot with absent pulmonary valve	Female	Heterozygous	Unknown	None
CHD	Selected	Not selected	.	.	.	.	ITGA7	No significant abnormal splicing	-0.37	chr12_56093370_T_C	chr12_55699586_T_C	0.26	0	0.01	0	-15	-2	43	-5	14.25	ENST00000257879.11:c.790+284A>G	.	284	intron_variant	SNV	30.29	FALSE	FALSE	FALSE	.	4.2657e-17	0.60 (0.46 - 0.80)	.	0.00169564	0.00647143	.	1	Tetralogy of Fallot	Female	Heterozygous	Unknown	None
CHD	Selected	Not selected	.	.	.	.	ITGB1BP1	No significant abnormal splicing	-0.44	chr2_9548356_C_T	chr2_9408227_C_T	0.27	0.14	0	0	-2	-22	-2	-34	16.73	ENST00000355346.9:c.289-22G>A	.	22	intron_variant	SNV	28	FALSE	FALSE	FALSE	.	9.6972e-05	0.63 (0.37 - 1.14)	0.00015522	0.00096144	0.002948	.	1	Tetralogy of Fallot with pulmonary atresia	Female	Heterozygous	Father (neither parent affected)	None
CHD	Selected	Not selected	.	.	.	.	ITPK1	No significant abnormal splicing	0.22	chr14_93482137_C_T	chr14_93015792_C_T	0	0	0.28	0	49	-34	-1	10	15.16	ENST00000267615.11:c.246+884G>A	.	884	intron_variant	SNV	12.055	FALSE	FALSE	FALSE	.	0.99389	0.05 (0.02 - 0.24)	.	0.00207012	0.00302253	.	1	Tetralogy of Fallot	Male	Heterozygous	Father (unaffected)	None
CHD	Selected	Not selected	.	.	.	.	KARS	No significant abnormal splicing	0.46	chr16_75681263_C_A	chr16_75647365_C_A	0	0	0.25	0	-23	-24	2	-24	0.704	ENST00000302445.8:c.62+213G>T	.	213	intron_variant	SNV	35.345	FALSE	FALSE	FALSE	.	4.211e-09	0.61 (0.42 - 0.90)	.	.	.	.	1	Tetralogy of Fallot with absent pulmonary valve	Male	Heterozygous	Unknown	None
CHD	Selected	Not selected	.	.	.	.	KAT7	No significant abnormal splicing	3.13	chr17_47911037_G_C	chr17_49833675_G_C	0.25	0	0	0	18	1	-29	11	13.81	ENST00000259021.9:c.*6173G>C	.	1355	3_prime_UTR_variant	SNV	20.06	FALSE	FALSE	TRUE	.	0.99999	0.03 (0.01 - 0.13)	.	0.00082392	0.00206743	.	1	Tetralogy of Fallot	Female	Heterozygous	Father (neither parent affected)	None
CHD	Selected	Not selected	.	.	.	.	KDM4C	No significant abnormal splicing	0.45	chr9_7013777_A_T	chr9_7013777_A_T	0.26	0	0	0	15	-11	15	11	12.58	ENST00000381309.8:c.1969-11A>T	.	11	intron_variant	SNV	11.755	FALSE	FALSE	FALSE	.	6.5189e-07	0.37 (0.26 - 0.54)	0.00045347	0.00149539	0.0055065	.	1	Tetralogy of Fallot with absent pulmonary valve	Male	Heterozygous	Unknown	None
CHD	Selected	Not selected	.	.	.	.	KDM5C	No significant abnormal splicing	1.69	chrX_53222316_C_A	chrX_53193134_C_A	0	0	0.25	0	6	-32	6	29	22.4	ENST00000375401.8:c.4516G>T	ENSP00000364550.4:p.Gly1506Cys	198	missense_variant	SNV	13.445	FALSE	FALSE	FALSE	.	1	0.07 (0.04 - 0.17)	.	.	.	.	1	Tetralogy of Fallot with pulmonary atresia	Female	Heterozygous	Unknown	None
CHD	Selected	Not selected	.	.	.	.	KIAA0355	No significant abnormal splicing	-0.92	chr19_34746208_C_G	chr19_34255303_C_G	0	0	0.27	0	-5	2	-5	2	15.53	ENST00000299505.8:c.-796+689C>G	.	689	intron_variant	SNV	13.035	FALSE	FALSE	FALSE	.	0.97288	0.17 (0.10 - 0.31)	.	0.00082382	0.00156147	.	1	Tetralogy of Fallot with pulmonary atresia	Male	Heterozygous	Unknown	None
CHD	Selected	Not selected	.	.	.	.	KIF13A	No significant abnormal splicing	-1.89	chr6_17836580_T_C	chr6_17836349_T_C	0	0	0.31	0	25	-43	0	8	16.13	ENST00000259711.11:c.1155+529A>G	.	529	intron_variant	SNV	31.05	FALSE	FALSE	FALSE	.	0.99999	0.15 (0.10 - 0.23)	.	2.531e-05	9.563e-05	.	1	Tetralogy of Fallot with pulmonary atresia	Male	Heterozygous	Father (neither parent affected)	None
CHD	Selected	Not selected	.	.	.	.	KPNA4	No significant abnormal splicing	-0.7	chr3_160240591_A_C	chr3_160522803_A_C	0.27	0	0	0	32	-13	-14	-13	13.8	ENST00000334256.9:c.772-893T>G	.	893	intron_variant	SNV	15.74	FALSE	FALSE	FALSE	.	0.99989	0.03 (0.01 - 0.16)	.	0.0004484	0.00192212	.	1	Tetralogy of Fallot	Male	Heterozygous	Unknown	None
CHD	Selected	Not selected	.	.	.	.	KTN1	No significant abnormal splicing	1.02	chr14_56077418_A_G	chr14_55610700_A_G	0.25	0	0	0	1	11	1	-32	2.254	ENST00000395314.8:c.-30-1319A>G	.	1319	intron_variant	SNV	82.945	FALSE	FALSE	FALSE	.	0.0064543	0.26 (0.18 - 0.36)	.	0.00102165	0.00393177	.	1	Tetralogy of Fallot	Male	Heterozygous	Unknown	None
CHD	Selected	Not selected	.	.	.	.	LAMA2	No significant abnormal splicing	-0.32	chr6_129498852_T_G	chr6_129177707_T_G	0	0.32	0	0	0	-1	-1	40	2.25	ENST00000421865.3:c.1308T>G	ENSP00000400365.2:p.Gly436%3D	3	splice_region_variant&synonymous_variant	SNV	84.84	FALSE	FALSE	FALSE	.	2.4118e-47	0.62 (0.53 - 0.73)	0.00115023	0.00104406	0.00242639	Conflicting_interpretations_of_pathogenicity	1	Tetralogy of Fallot	Male	Heterozygous	Unknown	None
CHD	Selected	Not selected	.	.	Tier 2	Primary	LAMA4	No significant abnormal splicing	1.1	chr6_112465175_A_G	chr6_112143973_A_G	0	0	0.32	0	28	2	-20	2	17.06	ENST00000230538.12:c.2493+821T>C	.	821	intron_variant	SNV	45.54	FALSE	FALSE	TRUE	AD	1.3909e-24	0.58 (0.47 - 0.73)	.	0.00195256	0.00401348	.	1	Tetralogy of Fallot/double outlet right ventricle	Female	Heterozygous	Father (neither parent affected)	None
CHD	Selected	Not selected	.	.	.	.	LAMA5	No significant abnormal splicing	-0.64	chr20_60926733_CGGGGCCTCACCTGAAT_C	chr20_62351677_CGGGGCCTCACCTGAAT_C	0	0	0.48	0	45	11	-5	11	1.804	ENST00000252999.7:c.956+11_956+26del	.	27	intron_variant	Indel	13.365	FALSE	FALSE	FALSE	.	0.0064742	0.24 (0.19 - 0.31)	0.00496557	0.00810265	0.0234702	.	1	Tetralogy of Fallot with pulmonary atresia/double outlet right ventricle	Female	Heterozygous	Unknown	None
CHD	Selected	Not selected	.	.	.	.	LAMB1	No significant abnormal splicing	1.67	chr7_107599446_G_A	chr7_107959001_G_A	0	0	0.81	0	2	-27	2	-20	0.388	ENST00000222399.11:c.2690+248C>T	.	248	intron_variant	SNV	62.375	FALSE	FALSE	FALSE	.	5.0687e-22	0.51 (0.41 - 0.64)	.	0.00163703	0.00208224	.	1	Tetralogy of Fallot with pulmonary atresia	Male	Heterozygous	Father (neither parent affected)	None
CHD	Selected	Not selected	.	.	.	.	LAP3	No significant abnormal splicing	-0.05	chr4_17606295_G_T	chr4_17604672_G_T	0	0	0.06	0.28	-5	-25	-2	-5	22.2	ENST00000226299.8:c.1260+5G>T	.	5	splice_region_variant&intron_variant	SNV	23.27	FALSE	FALSE	FALSE	.	1.4677e-07	0.58 (0.39 - 0.90)	0.00043002	0.00026932	0.00086756	.	1	Tetralogy of Fallot	Male	Heterozygous	Unknown	None
CHD	Selected	Not selected	.	.	.	.	LARP1B	No significant abnormal splicing	0.69	chr4_129120608_C_T	chr4_128199453_C_T	0.27	0	0	0	9	-38	9	38	26.8	ENST00000326639.11:c.2018C>T	ENSP00000321997.6:p.Ser673Leu	16	missense_variant	SNV	9.49	FALSE	FALSE	FALSE	.	1.5265e-11	0.50 (0.37 - 0.69)	.	.	0	.	1	Tetralogy of Fallot	Male	Heterozygous	Mother (neither parent affected)	None
CHD	Selected	Not selected	.	.	.	.	LARP1B	No significant abnormal splicing	0.59	chr4_128982790_G_T	chr4_128061635_G_T	0.01	0	0.29	0	-33	-4	-2	-49	14.88	ENST00000326639.11:c.-78+234G>T	.	234	intron_variant	SNV	9.49	FALSE	FALSE	FALSE	.	1.5265e-11	0.50 (0.37 - 0.69)	.	0.0286702	0.250983	.	1	Tetralogy of Fallot with absent pulmonary valve	Male	Heterozygous	Unknown	None
CHD	Selected	Not selected	.	.	.	.	LARP4	No significant abnormal splicing	-1.74	chr12_50872826_A_C	chr12_50479043_A_C	0.36	0	0	0	-19	2	28	-26	19.15	ENST00000398473.7:c.*3179A>C	.	961	3_prime_UTR_variant	SNV	16.55	FALSE	FALSE	FALSE	.	0.86884	0.19 (0.11 - 0.34)	.	0.00149549	0.00207624	.	1	Tetralogy of Fallot with pulmonary atresia	Female	Heterozygous	Unknown	None
CHD	Selected	Not selected	Tier 2	Unknown	.	.	LIFR	No significant abnormal splicing	-1.48	chr5_38490407_A_G	chr5_38490305_A_G	0	0.33	0	0	-1	-14	-1	-28	0.055	ENST00000453190.7:c.2066-14T>C	.	14	intron_variant	SNV	20.67	FALSE	FALSE	FALSE	.	1.4888e-13	0.52 (0.39 - 0.71)	1.302e-05	.	0	Uncertain_significance	1	Tetralogy of Fallot with pulmonary atresia/double outlet right ventricle	Female	Heterozygous	Unknown	None
CHD	Selected	Not selected	.	.	.	.	LIMCH1	No significant abnormal splicing	-0.32	chr4_41682373_A_G	chr4_41680356_A_G	0	0	0.29	0	0	31	0	31	14.05	ENST00000503057.6:c.3612+258A>G	.	258	intron_variant	SNV	65.545	FALSE	FALSE	FALSE	.	0.94734	0.19 (0.12 - 0.31)	.	0.0359818	0.073588	.	1	Tetralogy of Fallot	Male	Heterozygous	Unknown	None
CHD	Selected	Not selected	.	.	.	.	LONP2	No significant abnormal splicing	0.78	chr16_48297633_G_C	chr16_48263722_G_C	0.28	0	0.09	0	3	1	22	1	18.72	ENST00000285737.9:c.982+850G>C	.	850	intron_variant	SNV	25.08	FALSE	FALSE	TRUE	.	4.2411e-28	1.04 (0.81 - 1.35)	.	0.0233597	0.0297578	.	1	Tetralogy of Fallot with pulmonary atresia/double outlet right ventricle	Female	Heterozygous	Unknown	None
CHD	Selected	Not selected	.	.	.	.	LRBA	No significant abnormal splicing	-0.05	chr4_151840993_C_T	chr4_150919841_C_T	0.25	0	0.21	0	45	-45	3	-35	16.11	ENST00000651943.2:c.645+1357G>A	.	1357	intron_variant	SNV	9.44	FALSE	FALSE	FALSE	.	7.1503e-12	0.33 (0.26 - 0.42)	.	0.00262064	0.00789951	.	1	Tetralogy of Fallot	Male	Heterozygous	Father (unaffected)	None
CHD	Selected	Not selected	.	.	.	.	LRIG3	No significant abnormal splicing	-0.48	chr12_59283918_A_ATC	chr12_58890136_A_ATC	0.9	0	0	0	0	-9	4	-35	28.1	ENST00000320743.8:c.518_519insGA	ENSP00000326759.3:p.Tyr173Ter	3	stop_gained&frameshift_variant	Indel	8.975	FALSE	FALSE	FALSE	.	1.1655e-09	0.46 (0.33 - 0.64)	.	.	.	.	1	Tetralogy of Fallot with pulmonary atresia/double outlet right ventricle	Male	Heterozygous	de novo	None
CHD	Selected	Not selected	.	.	.	.	LRP4	No significant abnormal splicing	-0.58	chr11_46914524_C_A	chr11_46892973_C_A	0	0	0.76	0	-50	26	2	0	36	ENST00000378623.6:c.1697G>T	ENSP00000367888.1:p.Gly566Val	2	missense_variant&splice_region_variant	SNV	4.53	FALSE	FALSE	FALSE	.	1.4386e-06	0.31 (0.23 - 0.42)	0	.	.	.	1	Tetralogy of Fallot	Male	Heterozygous	Mother (unaffected)	None
CHD	Selected	Not selected	.	.	.	.	LSS	No significant abnormal splicing	-1.02	chr21_47627797_G_A	chr21_46207883_G_A	0.01	0	0.65	0	20	1	2	21	20.1	ENST00000397728.8:c.1318-306C>T	.	306	intron_variant	SNV	6.865	FALSE	FALSE	FALSE	.	1.813e-07	0.41 (0.29 - 0.60)	.	0.00353298	0.00705679	.	1	Tetralogy of Fallot/double outlet right ventricle	Male	Heterozygous	Unknown	None
CHD	Selected	Not selected	.	.	.	.	LUC7L	No significant abnormal splicing	-0.32	chr16_258184_T_C	chr16_208185_T_C	0.29	0	0	0	-1	-15	-1	4	23	ENST00000293872.13:c.259A>G	ENSP00000293872.8:p.Met87Val	3	missense_variant	SNV	17.52	FALSE	FALSE	FALSE	.	0.46952	0.21 (0.11 - 0.45)	0.00054232	0.00079617	0.00192181	.	1	Tetralogy of Fallot	Female	Heterozygous	Father (neither parent affected)	None
CHD	Selected	Not selected	.	.	.	.	MAEA	No significant abnormal splicing	-1.31	chr4_1309187_G_A	chr4_1315399_G_A	0.24	0	0	0	2	16	2	16	7.371	ENST00000303400.9:c.255G>A	ENSP00000302830.4:p.Ala85%3D	4	splice_region_variant&synonymous_variant	SNV	12.1	FALSE	FALSE	FALSE	.	0.22741	0.25 (0.13 - 0.52)	0.00168493	0.00107308	0.00243993	.	1	Tetralogy of Fallot	Male	Heterozygous	Unknown	None
CHD	Selected	Not selected	.	.	.	.	MAF1	No significant abnormal splicing	-0.54	chr8_145160272_G_A	chr8_144105369_G_A	0	0	0.27	0	6	34	-3	-35	9.186	ENST00000322428.10:c.-44-271G>A	.	271	intron_variant	SNV	40.225	FALSE	FALSE	FALSE	.	0.94812	0.07 (0.03 - 0.34)	.	0.00118531	0.00436854	.	1	Tetralogy of Fallot	Female	Heterozygous	Unknown	None
CHD	Selected	Not selected	Tier 2	Unknown	.	.	MAML1	No significant abnormal splicing	-0.11	chr5_179160960_A_G	chr5_179733959_A_G	0	0	0.32	0	-1	30	-1	29	0.989	ENST00000292599.4:c.315+532A>G	.	532	intron_variant	SNV	7.705	FALSE	FALSE	FALSE	.	0.99995	0.03 (0.01 - 0.15)	.	0.00570606	0.02018	.	1	Tetralogy of Fallot	Male	Heterozygous	Father (unaffected)	None
CHD	Selected	Not selected	.	.	.	.	MAN1B1	No significant abnormal splicing	1.5	chr9_139981811_C_T	chr9_137087359_C_T	0	0	0.86	0	26	47	-2	4	5.661	ENST00000371589.9:c.219+141C>T	.	141	intron_variant	SNV	9.49	FALSE	FALSE	FALSE	.	1.1812e-08	0.56 (0.39 - 0.83)	0.00031638	0.00017228	0.00090166	.	1	Tetralogy of Fallot with pulmonary atresia	Female	Heterozygous	Mother (neither parent affected)	None
CHD	Selected	Not selected	.	.	.	.	MAN2A2	No significant abnormal splicing	-1.44	chr15_91454175_C_T	chr15_90910945_C_T	0	0	0.27	0	-2	22	-2	13	14.21	ENST00000559717.6:c.1859C>T	ENSP00000452948.1:p.Ala620Val	16	missense_variant	SNV	15.96	FALSE	FALSE	FALSE	.	1.4995e-10	0.45 (0.33 - 0.62)	0.00608549	0.0223061	0.0839149	.	1	Tetralogy of Fallot	Female	Heterozygous	Unknown	None
CHD	Selected	Not selected	.	.	.	.	MAN2A2	No significant abnormal splicing	-1.44	chr15_91454702_G_A	chr15_90911472_G_A	0.65	0	0	0	2	4	-15	44	10.75	ENST00000559717.6:c.2031G>A	ENSP00000452948.1:p.Ser677%3D	78	synonymous_variant	SNV	15.96	FALSE	FALSE	FALSE	.	1.4995e-10	0.45 (0.33 - 0.62)	0.00611241	0.0223818	0.0838774	.	1	Tetralogy of Fallot	Female	Heterozygous	Unknown	None
CHD	Selected	Not selected	.	.	.	.	MAN2A2	No significant abnormal splicing	-0.29	chr15_91454384_G_A	chr15_90911154_G_A	0.99	0.91	0	0	2	17	17	-44	14.29	ENST00000559717.6:c.1876-17G>A	.	17	intron_variant	SNV	15.96	FALSE	FALSE	FALSE	.	1.4995e-10	0.45 (0.33 - 0.62)	2.116e-05	1e-06	0	.	1	Tetralogy of Fallot with pulmonary atresia/double outlet right ventricle	Male	Heterozygous	Mother (neither parent affected)	None
CHD	Selected	Not selected	.	.	.	.	MAP3K6	No significant abnormal splicing	1.34	chr1_27686464_C_T	chr1_27359973_C_T	0.6	0	0	0	-2	-43	-2	0	35	ENST00000357582.3:c.2204G>A	ENSP00000350195.2:p.Arg735Gln	21	missense_variant	SNV	8.815	FALSE	FALSE	FALSE	.	1.0532e-16	0.58 (0.44 - 0.77)	1.783e-05	1e-06	4.88e-06	.	1	Tetralogy of Fallot with pulmonary atresia	Male	Heterozygous	Unknown	None
CHD	Selected	Not selected	.	.	.	.	MAP4K5	No significant abnormal splicing	-1.44	chr14_50923254_C_T	chr14_50456536_C_T	0	0	0	0.35	-2	29	-21	-20	24	ENST00000013125.8:c.995G>A	ENSP00000013125.4:p.Arg332Gln	22	missense_variant	SNV	10.34	FALSE	FALSE	FALSE	.	0.99469	0.16 (0.09 - 0.28)	0.00061052	0.00060659	0.00076886	.	1	Tetralogy of Fallot	Male	Heterozygous	Unknown	None
CHD	Selected	Not selected	.	.	.	.	MAPK1IP1L	No significant abnormal splicing	0.46	chr14_55531502_A_G	chr14_55064784_A_G	0	0	0.71	0	-1	43	-1	43	23.6	ENST00000395468.9:c.*157A>G	.	170	3_prime_UTR_variant	SNV	23.165	FALSE	FALSE	FALSE	.	0.64991	0.13 (0.04 - 0.62)	.	0.00037014	0.00207378	.	1	Tetralogy of Fallot	Male	Heterozygous	Unknown	None
CHD	Selected	Not selected	.	.	.	.	MARK2	No significant abnormal splicing	-0.9	chr11_63671610_C_G	chr11_63904138_C_G	0	0	0.71	0	-5	-40	-5	9	28.8	ENST00000402010.7:c.1667C>G	ENSP00000385751.2:p.Pro556Arg	648	missense_variant	SNV	8.73	FALSE	FALSE	FALSE	.	0.99999	0.05 (0.02 - 0.16)	.	.	.	.	1	Tetralogy of Fallot with pulmonary atresia	Female	Heterozygous	Mother (neither parent affected)	None
CHD	Selected	Not selected	.	.	.	.	MARK3	No significant abnormal splicing	1.38	chr14_103852651_A_G	chr14_103386314_A_G	0	0	0.41	0	-5	48	-5	48	1.708	ENST00000429436.7:c.51+234A>G	.	234	intron_variant	SNV	39.49	FALSE	FALSE	FALSE	.	1.4273e-06	0.42 (0.29 - 0.63)	.	.	.	.	1	Tetralogy of Fallot with pulmonary atresia	Female	Heterozygous	Unknown	SMARCA4:c.4171-1789C>T
CHD	Selected	Not selected	.	.	.	.	MATN2	No significant abnormal splicing	0.76	chr8_99044548_A_G	chr8_98032320_A_G	0	0	0	0.23	-3	-35	11	-3	18.15	ENST00000254898.7:c.2581+3A>G	.	3	splice_region_variant&intron_variant	SNV	17.17	FALSE	FALSE	FALSE	.	6.249e-14	0.64 (0.47 - 0.88)	0.00180914	1.055e-05	0.0123264	.	1	Tetralogy of Fallot with pulmonary atresia	Female	Heterozygous	Unknown	SMARCA4:c.4171-1789C>T
CHD	Selected	Not selected	.	.	.	.	MBD2	No significant abnormal splicing	2.25	chr18_51681668_C_T	chr18_54155298_C_T	0	0.25	0	0	-2	13	42	14	5.194	ENST00000256429.8:c.*26G>A	.	13	3_prime_UTR_variant	SNV	8.765	FALSE	FALSE	FALSE	.	0.34957	0.23 (0.11 - 0.52)	.	0.00209331	0.0330946	.	1	Tetralogy of Fallot with pulmonary atresia	Male	Heterozygous	Unknown	None
CHD	Selected	Not selected	.	.	.	.	MBTPS1	No significant abnormal splicing	0.8	chr16_84102583_C_T	chr16_84068978_C_T	0	0	0.23	0	32	-8	3	-8	2.421	ENST00000343411.8:c.1956-524G>A	.	524	intron_variant	SNV	28.5	FALSE	FALSE	FALSE	.	7.5901e-09	0.42 (0.30 - 0.59)	.	2.531e-05	0.00049452	.	1	Tetralogy of Fallot/double outlet right ventricle	Female	Heterozygous	Father (neither parent affected)	None
CHD	Selected	Not selected	.	.	.	.	MED14	No significant abnormal splicing	0.11	chrX_40571389_G_C	chrX_40712137_G_C	0	0	0.81	0	49	5	5	19	22.4	ENST00000324817.6:c.889+49C>G	.	49	intron_variant	SNV	13.005	FALSE	FALSE	FALSE	.	1	0.02 (0.01 - 0.09)	0.00173962	0.00064784	0.0147402	.	1	Tetralogy of Fallot with pulmonary atresia	Male	Hemizygous	Unknown	None
CHD	Selected	Not selected	Tier 2	Unknown	.	.	MED15	No significant abnormal splicing	-3.46	chr22_20905646_C_T	chr22_20551359_C_T	0	0	0.64	0	-27	15	-2	-12	1.338	ENST00000263205.11:c.157-77C>T	.	77	intron_variant	SNV	8.19	FALSE	FALSE	FALSE	.	0.99974	0.13 (0.07 - 0.24)	0.00766063	0.0269485	0.100023	.	1	Tetralogy of Fallot	Male	Homozygous	Father (unaffected)	None
CHD	Selected	Not selected	.	.	.	.	METTL22	No significant abnormal splicing	0.07	chr16_8737068_G_C	chr16_8643211_G_C	0	0	0.27	0	-29	0	15	0	7.171	ENST00000381920.8:c.1010+646G>C	.	646	intron_variant	SNV	7.575	FALSE	FALSE	TRUE	.	7.2912e-14	0.94 (0.67 - 1.35)	.	0.00531648	0.00819372	.	1	Tetralogy of Fallot with pulmonary atresia	Male	Heterozygous	Unknown	None
CHD	Selected	Not selected	.	.	.	.	MFGE8	No significant abnormal splicing	0.25	chr15_89452398_C_T	chr15_88909167_C_T	0	0	0.35	0	14	-38	4	34	18.27	ENST00000268150.13:c.205+625G>A	.	625	intron_variant	SNV	71.61	FALSE	FALSE	FALSE	.	4.3953e-05	0.53 (0.32 - 0.90)	.	.	.	.	1	Tetralogy of Fallot with pulmonary atresia	Male	Heterozygous	Unknown	None
CHD	Selected	Not selected	.	.	.	.	MFSD1	No significant abnormal splicing	2.05	chr3_158541202_C_A	chr3_158823413_C_A	0.34	0.44	0	0	2	15	-22	10	0.67	ENST00000415822.8:c.1078-15C>A	.	15	intron_variant	SNV	11.77	FALSE	FALSE	FALSE	.	3.3314e-17	0.91 (0.67 - 1.25)	0.00088944	0.00362053	0.0128749	.	1	Tetralogy of Fallot	Female	Heterozygous	Unknown	None
CHD	Selected	Not selected	.	.	.	.	MGAT5	No significant abnormal splicing	0.96	chr2_135095833_G_A	chr2_134338262_G_A	0.2	0.03	0	0	32	-3	-3	6	24.4	ENST00000281923.4:c.649G>A	ENSP00000281923.2:p.Glu217Lys	5	missense_variant	SNV	25.41	FALSE	FALSE	FALSE	.	0.99998	0.07 (0.03 - 0.18)	0.00011151	8.235e-05	0.00015872	.	1	Tetralogy of Fallot with pulmonary atresia	Female	Heterozygous	Unknown	None
CHD	Selected	Not selected	.	.	.	.	MICA	No significant abnormal splicing	0.43	chr6_31378575_G_A	chr6_31410798_G_A	0	0	0	0.6	-7	-1	48	-1	20.5	ENST00000449934.7:c.325+1G>A	.	1	splice_donor_variant	SNV	3.94	FALSE	FALSE	FALSE	.	0.0049697	0.43 (0.23 - 0.85)	0.00296309	0.0012704	0.00462826	.	1	Tetralogy of Fallot with pulmonary atresia	Male	Heterozygous	Unknown	None
CHD	Selected	Not selected	.	.	.	.	MICU3	No significant abnormal splicing	0.38	chr8_16885222_G_A	chr8_17027713_G_A	0	0	0.53	0	2	10	1	-49	7.976	ENST00000318063.10:c.381+53G>A	.	53	intron_variant	SNV	7.53	FALSE	FALSE	FALSE	.	3.4019e-09	0.68 (0.46 - 1.02)	.	0.00273999	0.00363584	.	1	Tetralogy of Fallot	Male	Heterozygous	Unknown	None
CHD	Selected	Not selected	.	.	.	.	MIS18BP1	No significant abnormal splicing	-1.28	chr14_45693988_A_C	chr14_45224785_A_C	0.33	0.11	0	0	6	-39	6	-41	23.2	ENST00000310806.9:c.1841-39T>G	.	39	intron_variant	SNV	8.83	FALSE	FALSE	FALSE	.	3.8309e-13	0.58 (0.43 - 0.79)	0.00027049	0.00087859	0.00418621	.	1	Tetralogy of Fallot	Male	Heterozygous	Unknown	None
CHD	Selected	Not selected	.	.	.	.	MIS18BP1	No significant abnormal splicing	-0.87	chr14_45673579_A_G	chr14_45204376_A_G	0	0	0.37	0.05	7	45	-22	23	10.37	ENST00000310806.9:c.3295+23T>C	.	23	intron_variant	SNV	8.83	FALSE	FALSE	FALSE	.	3.8309e-13	0.58 (0.43 - 0.79)	0.0147814	0.0516799	0.187435	.	1	Tetralogy of Fallot with pulmonary atresia	Female	Heterozygous	Father (neither parent affected)	None
CHD	Selected	Not selected	.	.	.	.	MPG	No significant abnormal splicing	-0.19	chr16_131773_G_A	chr16_81774_G_A	0.29	0	0	0	2	6	2	0	15.7	ENST00000356432.8:c.301-1278G>A	.	1278	intron_variant	SNV	9.37	FALSE	FALSE	FALSE	.	1.9454e-12	1.11 (0.76 - 1.65)	.	0.00158633	0.00377732	.	1	Tetralogy of Fallot with pulmonary atresia	Male	Heterozygous	Unknown	None
CHD	Selected	Not selected	.	.	.	.	MPHOSPH8	No significant abnormal splicing	0.42	chr13_20224169_G_A	chr13_19650029_G_A	0.27	0.01	0	0	22	-26	25	-18	27.9	ENST00000361479.10:c.1345G>A	ENSP00000355388.4:p.Asp449Asn	28	missense_variant	SNV	15.69	FALSE	FALSE	FALSE	.	0.0014733	0.32 (0.21 - 0.52)	.	.	.	.	1	Tetralogy of Fallot	Male	Heterozygous	Father (neither parent affected)	None
CHD	Selected	Not selected	.	.	.	.	MPP3	No significant abnormal splicing	0.4	chr17_41903011_C_T	chr17_43825643_C_T	0	0	0.48	0	3	-36	3	-20	15.77	ENST00000398389.9:c.609+113G>A	.	113	intron_variant	SNV	8.92	FALSE	FALSE	FALSE	.	3.4521e-06	0.42 (0.28 - 0.63)	.	0.0210212	0.0770123	.	1	Tetralogy of Fallot	Male	Heterozygous	Unknown	None
CHD	Selected	Not selected	.	.	.	.	MPPE1	No significant abnormal splicing	-1.04	chr18_11888753_T_C	chr18_11888754_T_C	0.79	0.68	0	0	-1	-11	-1	-11	18.7	ENST00000588072.6:c.495-11A>G	.	11	intron_variant	SNV	9.965	FALSE	FALSE	FALSE	.	1.2197e-09	0.79 (0.54 - 1.21)	9.33e-06	1e-06	0	.	1	Tetralogy of Fallot	Male	Heterozygous	de novo	None
CHD	Selected	Not selected	.	.	.	.	MRC2	No significant abnormal splicing	0.92	chr17_60753789_C_T	chr17_62676428_C_T	0.01	0	0.35	0	25	-35	-2	-35	16.2	ENST00000303375.10:c.1731C>T	ENSP00000307513.5:p.Gly577%3D	47	synonymous_variant	SNV	9.625	FALSE	FALSE	FALSE	.	0.67472	0.22 (0.15 - 0.32)	0.00087786	0.0001261	0.00447054	.	1	Tetralogy of Fallot with pulmonary atresia/double outlet right ventricle	Female	Heterozygous	Unknown	None
CHD	Selected	Not selected	.	.	.	.	MRPL1	No significant abnormal splicing	0.37	chr4_78784637_G_C	chr4_77863483_G_C	0.26	0	0	0	3	10	42	-37	5.866	ENST00000315567.13:c.31+604G>C	.	604	intron_variant	SNV	12.81	FALSE	FALSE	TRUE	.	4.4456e-06	0.63 (0.39 - 1.04)	.	0.0278224	0.0701415	.	1	Tetralogy of Fallot	Male	Heterozygous	Unknown	None
CHD	Selected	Not selected	.	.	.	.	MRPL10	No significant abnormal splicing	-0.57	chr17_45906623_C_T	chr17_47829257_C_T	0.51	0	0	0	-2	2	-2	-26	19.01	ENST00000351111.7:c.53-587G>A	.	587	intron_variant	SNV	18.17	FALSE	FALSE	TRUE	.	0.10076	0.33 (0.15 - 0.86)	.	.	.	.	1	Tetralogy of Fallot with pulmonary atresia	Male	Heterozygous	Unknown	None
CHD	Selected	Not selected	.	.	.	.	MRPL14	No significant abnormal splicing	-0.33	chr6_44095088_G_A	chr6_44127351_G_A	0	0	0.77	0.1	2	-38	2	-7	21.5	ENST00000372014.5:c.-26C>T	.	9	5_prime_UTR_variant	SNV	9.11	FALSE	FALSE	FALSE	.	9.2387e-05	1.01 (0.54 - 1.78)	.	0.00120718	0.00155829	.	1	Tetralogy of Fallot	Female	Heterozygous	Mother (neither parent affected)	None
CHD	Selected	Not selected	.	.	.	.	MRPL3	No significant abnormal splicing	0.51	chr3_131220792_C_A	chr3_131501948_C_A	0.25	0	0	0	-24	37	-39	-24	2.449	ENST00000264995.8:c.93-233G>T	.	233	intron_variant	SNV	27.24	FALSE	FALSE	FALSE	.	1.3045e-12	0.94 (0.66 - 1.38)	0.0150877	0.011343	0.0314344	Likely_benign	1	Tetralogy of Fallot	Male	Heterozygous	Unknown	None
CHD	Selected	Not selected	.	.	.	.	MRPS28	No significant abnormal splicing	-0.94	chr8_80942261_C_CGGGCTCCACCTTCTGTAGGGGCTCCACCTTCTGTAGGGGCTCCACCTTCTGTAG	chr8_80030026_C_CGGGCTCCACCTTCTGTAGGGGCTCCACCTTCTGTAGGGGCTCCACCTTCTGTAG	0	0	0.94	0.81	0	28	0	10	NA	ENST00000276585.9:c.213+9_213+10insCTACAGAAGGTGGAGCCCCTACAGAAGGTGGAGCCCCTACAGAAGGTGGAGCCC	.	10	intron_variant	Indel	34.55	FALSE	FALSE	FALSE	.	4.6621e-05	1.19 (0.63 - 1.88)	0.00026981	0.00216143	0.00790736	.	1	Tetralogy of Fallot	Male	Heterozygous	Unknown	None
CHD	Selected	Not selected	.	.	.	.	MS4A6A	No significant abnormal splicing	-0.49	chr11_59947160_C_T	chr11_60179687_C_T	0.03	0	0.27	0	41	-1	4	26	14.5	ENST00000528851.5:c.282+144G>A	.	144	intron_variant	SNV	15.365	FALSE	FALSE	FALSE	.	8.3775e-13	1.66 (1.06 - 1.95)	0.0010757	0.0010451	0.00248213	.	1	Tetralogy of Fallot/double outlet right ventricle	Male	Heterozygous	Father (neither parent affected)	None
CHD	Selected	Not selected	.	.	.	.	MTA1	No significant abnormal splicing	-0.97	chr14_105927297_A_G	chr14_105460960_A_G	0	0	0.25	0	-7	-33	44	-7	4.769	ENST00000331320.12:c.942+7A>G	.	7	splice_region_variant&intron_variant	SNV	27.165	FALSE	FALSE	FALSE	.	1	0.02 (0.01 - 0.11)	9.957e-05	2.533e-05	0.00014678	.	1	Tetralogy of Fallot with pulmonary atresia	Male	Heterozygous	Unknown	None
CHD	Selected	Not selected	.	.	.	.	MTDH	No significant abnormal splicing	0.23	chr8_98703590_A_G	chr8_97691362_A_G	0.03	0	0.35	0	-17	3	-1	3	20.2	ENST00000336273.8:c.1048+174A>G	.	174	intron_variant	SNV	35.43	FALSE	FALSE	FALSE	.	0.32924	0.23 (0.13 - 0.43)	.	0.00218407	0.045151	.	1	Tetralogy of Fallot	Male	Heterozygous	Mother (neither parent affected)	None
CHD	Selected	Not selected	.	.	.	.	MTMR12	No significant abnormal splicing	-0.01	chr5_32256658_T_C	chr5_32256552_T_C	0.32	0	0.42	0	36	-12	0	-43	21.5	ENST00000382142.8:c.714-784A>G	.	784	intron_variant	SNV	6.57	FALSE	FALSE	FALSE	.	0.99638	0.14 (0.07 - 0.28)	.	0.0093043	0.033486	.	1	Tetralogy of Fallot	Male	Heterozygous	Unknown	None
CHD	Selected	Not selected	.	.	.	.	MTMR12	No significant abnormal splicing	-0.94	chr5_32233113_G_A	chr5_32233007_G_A	0.28	0	0.16	0	1	-21	-46	14	22.4	ENST00000382142.8:c.1674+766C>T	.	766	intron_variant	SNV	6.57	FALSE	FALSE	FALSE	.	0.99638	0.14 (0.07 - 0.28)	.	.	.	.	1	Tetralogy of Fallot with pulmonary atresia	Male	Heterozygous	Unknown	None
CHD	Selected	Not selected	.	.	.	.	MTMR14	No significant abnormal splicing	0.69	chr3_9730365_G_A	chr3_9688681_G_A	0.68	0.03	0	0	2	15	2	43	23.7	ENST00000296003.9:c.1236-15G>A	.	15	intron_variant	SNV	10.78	FALSE	FALSE	FALSE	.	1.3607e-07	0.47 (0.32 - 0.69)	0.00152366	0.00039682	0.0104088	.	1	Tetralogy of Fallot with pulmonary atresia	Female	Heterozygous	Unknown	None
CHD	Selected	Not selected	.	.	.	.	MTMR2	No significant abnormal splicing	-1.26	chr11_95591798_T_TTACACACAGTTTCTAGTCCATA	chr11_95858634_T_TTACACACAGTTTCTAGTCCATA	0.03	0.9	0.01	0	0	-2	44	-75	20.3	ENST00000346299.10:c.469-3_469-2insTATGGACTAGAAACTGTGTGTA	.	2	splice_region_variant&intron_variant	Indel	7.525	FALSE	FALSE	FALSE	.	3.0351e-07	0.44 (0.30 - 0.65)	0	.	.	.	1	Tetralogy of Fallot with pulmonary atresia	Female	Heterozygous	Unknown	None
CHD	Selected	Not selected	.	.	.	.	MTO1	No significant abnormal splicing	0.05	chr6_74207487_A_G	chr6_73497764_A_G	0.81	0.31	0	0	1	-28	1	14	17.54	ENST00000498286.6:c.1785A>G	ENSP00000419561.2:p.Gln595%3D	30	synonymous_variant	SNV	9.425	FALSE	FALSE	FALSE	.	7.38e-06	0.42 (0.28 - 0.64)	0.00472549	0.00436066	0.00903232	Benign/Likely_benign	1	Tetralogy of Fallot with pulmonary atresia	Female	Heterozygous	Unknown	None
CHD	Selected	Not selected	.	.	.	.	MTRR	No significant abnormal splicing	-0.13	chr5_7883836_G_C	chr5_7883723_G_C	0.33	0	0	0	6	1	6	1	6.025	ENST00000440940.7:c.903+446G>C	.	446	intron_variant	SNV	10.23	FALSE	FALSE	FALSE	.	2.1794e-14	0.71 (0.52 - 0.98)	.	.	.	.	1	Tetralogy of Fallot with pulmonary atresia	Male	Heterozygous	Unknown	None
CHD	Selected	Not selected	.	.	.	.	MTUS2	No significant abnormal splicing	-1.51	chr13_30071969_A_G	chr13_29497832_A_G	0	0	0.38	0	-1	3	-1	-19	14.09	ENST00000612955.5:c.3678+496A>G	.	496	intron_variant	SNV	29.765	FALSE	FALSE	TRUE	.	0.79549	0.20 (0.12 - 0.34)	.	0.00308958	0.0116699	.	1	Tetralogy of Fallot	Male	Heterozygous	Unknown	None
CHD	Selected	Not selected	.	.	.	.	MXI1	No significant abnormal splicing	0.15	chr10_112004583_T_TACGGCGACCACCG	chr10_110244825_T_TACGGCGACCACCG	0.02	0.5	0.01	0	19	3	32	48	18.74	ENST00000332674.9:c.408-2_408-1insCGGCGACCACCGA	.	3	splice_region_variant&intron_variant	Indel	35.03	FALSE	FALSE	FALSE	.	0.0011217	0.43 (0.25 - 0.77)	.	3.582e-05	0.00172551	.	1	Tetralogy of Fallot with pulmonary atresia	Male	Heterozygous	Unknown	None
CHD	Selected	Not selected	.	.	.	.	MYO1C	No significant abnormal splicing	-0.07	chr17_1389348_CT_C	chr17_1486054_CT_C	0	0	0.3	0.58	14	-21	2	1	20.8	ENST00000648651.1:c.76-1752del	.	1	intron_variant	Indel	42.88	FALSE	FALSE	FALSE	.	1.639e-14	0.51 (0.39 - 0.68)	.	0.00871656	0.0136337	.	1	Tetralogy of Fallot/double outlet right ventricle	Male	Heterozygous	Mother (unaffected)	None
CHD	Selected	Not selected	.	.	.	.	MYOF	No significant abnormal splicing	-0.16	chr10_95099927_C_T	chr10_93340170_C_T	0.2	0.14	0	0	-3	-6	32	-17	10.12	ENST00000359263.9:c.4327-6G>A	.	6	splice_region_variant&intron_variant	SNV	18.115	FALSE	FALSE	FALSE	.	1.475e-54	0.77 (0.65 - 0.90)	0.00013077	1e-06	0.00054111	.	1	Tetralogy of Fallot	Male	Heterozygous	Unknown	None
CHD	Selected	Not selected	.	.	.	.	NAB1	No significant abnormal splicing	0.29	chr2_191513914_G_A	chr2_190649188_G_A	0	0	0.46	0	2	-2	-3	-31	15.71	ENST00000337386.10:c.-506G>A	.	120	5_prime_UTR_variant	SNV	19.215	FALSE	FALSE	FALSE	.	0.021949	0.31 (0.18 - 0.59)	.	0.0017474	0.00653704	.	1	Tetralogy of Fallot with pulmonary atresia	Female	Heterozygous	Mother (neither parent affected)	None
CHD	Selected	Not selected	.	.	.	.	NBAS	No significant abnormal splicing	1.99	chr2_15555452_T_C	chr2_15415328_T_C	0.21	0	0.29	0	10	-11	-46	37	13.65	ENST00000281513.10:c.2937+218A>G	.	218	intron_variant	SNV	18.435	FALSE	FALSE	FALSE	.	5.0234e-43	0.65 (0.55 - 0.78)	.	0.012624	0.0541571	.	1	Tetralogy of Fallot with pulmonary atresia	Male	Heterozygous	Unknown	None
CHD	Selected	Not selected	.	.	.	.	NBPF1	No significant abnormal splicing	.	chr1_16920334_T_C	chr1_16593839_T_C	0	0	0.65	0	42	-2	0	-30	21.7	ENST00000430580.6:c.-317-272A>G	.	272	intron_variant	SNV	8.83	FALSE	FALSE	FALSE	.	2.3773e-25	0.88 (0.69 - 1.15)	.	0.0106117	0	.	1	Tetralogy of Fallot	Male	Heterozygous	Unknown	None
CHD	Selected	Not selected	.	.	.	.	NBPF1	No significant abnormal splicing	.	chr1_16916494_A_C	chr1_16589999_A_C	0.32	0	0	0	0	-7	0	2	16.98	ENST00000430580.6:c.178T>G	ENSP00000474456.1:p.Tyr60Asp	2	missense_variant&splice_region_variant	SNV	8.83	FALSE	FALSE	FALSE	.	2.3773e-25	0.88 (0.69 - 1.15)	0.00097174	0.00021985	0.00170039	.	1	Tetralogy of Fallot/double outlet right ventricle	Male	Heterozygous	Unknown	None
CHD	Selected	Not selected	.	.	.	.	NDUFA9	No significant abnormal splicing	-0.07	chr12_4770505_T_C	chr12_4661339_T_C	0	0	0.25	0	30	-2	30	-2	14.05	ENST00000266544.10:c.553-1194T>C	.	1194	intron_variant	SNV	64.14	FALSE	FALSE	TRUE	.	0.0047988	0.35 (0.21 - 0.64)	.	.	0	.	1	Tetralogy of Fallot	Male	Heterozygous	Unknown	None
CHD	Selected	Not selected	.	.	.	.	NEDD1	No significant abnormal splicing	0.56	chr12_97336445_A_G	chr12_96942667_A_G	0	0	0.31	0.05	-5	45	-5	-43	11.09	ENST00000266742.9:c.1294+43A>G	.	43	intron_variant	SNV	10.015	FALSE	FALSE	FALSE	.	0.42159	0.22 (0.12 - 0.42)	0.00477921	0.00012602	0.0380936	.	1	Tetralogy of Fallot	Male	Heterozygous	Unknown	None
CHD	Selected	Not selected	.	.	.	.	NEK10	No significant abnormal splicing	1.69	chr3_27385515_C_T	chr3_27344024_C_T	0.56	0	0	0	-3	-17	-3	-1	24.4	ENST00000429845.6:c.362+248G>A	.	248	intron_variant	SNV	6.175	FALSE	FALSE	FALSE	.	7.6572e-10	0.52 (0.37 - 0.74)	.	0.0194789	0.0217104	.	1	Tetralogy of Fallot with pulmonary atresia	Female	Heterozygous	Unknown	None
CHD	Selected	Not selected	.	.	.	.	NELFCD	No significant abnormal splicing	0.28	chr20_57565779_T_C	chr20_58990724_T_C	0.27	0	0	0	3	-37	14	-29	15.04	ENST00000652272.2:c.789-186T>C	.	186	intron_variant	SNV	13.695	FALSE	FALSE	FALSE	.	0.17607	0.24 (0.14 - 0.44)	.	0.0204611	0.0758803	.	1	Tetralogy of Fallot with absent pulmonary valve	Male	Heterozygous	Unknown	None
CHD	Selected	Not selected	.	.	.	.	NEO1	No significant abnormal splicing	1.67	chr15_73580419_A_G	chr15_73288078_A_G	0.38	0	0.37	0	-35	3	9	-46	2.03	ENST00000261908.11:c.3411-235A>G	.	235	intron_variant	SNV	6.65	FALSE	FALSE	FALSE	.	0.24398	0.23 (0.16 - 0.35)	.	0.00026953	0.00112827	.	1	Tetralogy of Fallot/double outlet right ventricle	Male	Heterozygous	Unknown	None
CHD	Selected	Not selected	Tier 1	Syndromic	Tier 1	Secondary	NF1	No significant abnormal splicing	0.01	chr17_29655960_A_G	chr17_31328942_A_G	0.49	0	0.44	0	-43	40	-1	37	0.783	ENST00000358273.9:c.5609+1103A>G	.	1103	intron_variant	SNV	18.635	FALSE	FALSE	FALSE	AD	0.90175	0.22 (0.16 - 0.29)	.	2.531e-05	0.00097158	.	1	Tetralogy of Fallot	Male	Heterozygous	Father (neither parent affected)	None
CHD	Selected	Not selected	.	.	.	.	NGLY1	No significant abnormal splicing	0.54	chr3_25791373_G_A	chr3_25749882_G_A	0.26	0	0	0	-10	48	-5	-21	0.522	ENST00000280700.10:c.658+1216C>T	.	1216	intron_variant	SNV	12.29	FALSE	FALSE	FALSE	.	1.5117e-13	0.68 (0.50 - 0.95)	.	0.0194601	0.0713411	.	1	Tetralogy of Fallot	Male	Heterozygous	Unknown	None
CHD	Selected	Not selected	.	.	.	.	NHP2	No significant abnormal splicing	-0.86	chr5_177577923_C_T	chr5_178150922_C_T	0	0	0.01	0.25	-34	15	35	-34	22.8	ENST00000274606.8:c.302G>A	ENSP00000274606.4:p.Arg101Gln	36	missense_variant	SNV	20.985	FALSE	FALSE	FALSE	.	0.05011	0.42 (0.19 - 1.08)	0.00457371	0.00478227	0.0086605	Benign/Likely_benign	1	Tetralogy of Fallot with pulmonary atresia	Male	Heterozygous	Unknown	None
CHD	Selected	Not selected	.	.	.	.	NID1	No significant abnormal splicing	0.29	chr1_236179704_A_C	chr1_236016404_A_C	0	0	0.4	0	-1	15	0	-33	3.348	ENST00000264187.7:c.2254+744T>G	.	744	intron_variant	SNV	23.1	FALSE	FALSE	FALSE	.	7.2197e-12	0.48 (0.35 - 0.65)	.	0.00270857	0.00873456	.	1	Tetralogy of Fallot	Male	Heterozygous	Unknown	None
CHD	Selected	Not selected	.	.	.	.	NKTR	chr3:42674316-42675071 (Œîœà3=-0.33)	0.79	chr3_42674320_G_A	chr3_42632828_G_A	0	0	0.02	0.24	-5	-45	1	-5	21.3	ENST00000232978.13:c.773+5G>A	.	5	splice_region_variant&intron_variant	SNV	24.31	FALSE	FALSE	FALSE	.	0.94032	0.20 (0.13 - 0.31)	.	.	4.88e-06	.	1	Tetralogy of Fallot	Male	Heterozygous	Father (unaffected)	None
CHD	Selected	Not selected	.	.	.	.	NMRK2	No significant abnormal splicing	-0.67	chr19_3938692_C_T	chr19_3938694_C_T	0	0	0.42	0	44	-47	-6	12	13.12	ENST00000168977.6:c.258C>T	ENSP00000168977.1:p.Ser86%3D	65	synonymous_variant	SNV	146.29	FALSE	FALSE	FALSE	.	1.9248e-12	1.51 (0.98 - 1.93)	0.00460198	0.00395109	0.00870452	Benign	1	Tetralogy of Fallot with pulmonary atresia	Male	Heterozygous	Father (neither parent affected)	None
CHD	Selected	Not selected	Tier 2	Unknown	.	.	NOS3	No significant abnormal splicing	0.6	chr7_150704093_G_A	chr7_151007005_G_A	0	0	0.03	0.84	30	1	30	0	32	ENST00000297494.8:c.1937G>A	ENSP00000297494.3:p.Arg646Lys	0	missense_variant&splice_region_variant	SNV	4.93	FALSE	FALSE	FALSE	.	6.7246e-07	0.35 (0.25 - 0.50)	0	1e-06	0	.	1	Tetralogy of Fallot	Male	Heterozygous	Unknown	None
CHD	Selected	Not selected	Tier 1	Syndromic	.	.	NOTCH1	Ambiguous RNA confirmation	-0.95	chr9_139413884_C_T	chr9_136519432_C_T	0	0	0.79	0.01	19	11	-1	11	22.6	ENST00000651671.1:c.865+11G>A	.	11	intron_variant	SNV	4.375	FALSE	FALSE	FALSE	AD	1	0.05 (0.02 - 0.10)	.	.	.	.	1	Tetralogy of Fallot/double outlet right ventricle	Male	Heterozygous	Unknown	None
CHD	Selected	Not selected	Tier 1	Syndromic	.	.	NOTCH1	chr9:139418432-139438475 (Œîœà3=-0.5)	2.14	chr9_139418432_C_G	chr9_136523980_C_G	0.25	0.91	0	0	-35	-1	35	-1	28.5	ENST00000651671.1:c.141-1G>C	.	1	splice_acceptor_variant	SNV	4.375	FALSE	FALSE	FALSE	AD	1	0.05 (0.02 - 0.10)	.	.	.	.	1	Tetralogy of Fallot with pulmonary atresia	Female	Heterozygous	Unknown	.
CHD	Selected	Not selected	.	.	.	.	NPC1	No significant abnormal splicing	-0.06	chr18_21115429_T_C	chr18_23535465_T_C	0	0	0.55	0.08	28	37	28	4	33	ENST00000269228.10:c.3477+4A>G	.	4	splice_region_variant&intron_variant	SNV	6.275	FALSE	FALSE	FALSE	.	6.5418e-06	0.34 (0.24 - 0.49)	0.0005856	0.00256368	0.00823607	Benign/Likely_benign	1	Tetralogy of Fallot	Male	Heterozygous	Unknown	None
CHD	Selected	Not selected	.	.	.	.	NPNT	No significant abnormal splicing	-3.53	chr4_106848524_A_G	chr4_105927367_A_G	0	0	0.58	0	-5	-31	-5	19	15.97	ENST00000379987.7:c.204A>G	ENSP00000369323.2:p.Glu68%3D	33	synonymous_variant	SNV	6.995	FALSE	FALSE	FALSE	.	2.7295e-10	0.64 (0.45 - 0.93)	0.00998292	0.00772685	0.0122255	.	1	Tetralogy of Fallot with pulmonary atresia	Female	Heterozygous	Unknown	NOTCH1:c.141-1G>C
CHD	Selected	Not selected	.	.	.	.	NUBP1	No significant abnormal splicing	-0.37	chr16_10838483_C_G	chr16_10744626_C_G	0	0	0.31	0	0	44	0	-32	1.218	ENST00000283027.10:c.124+561C>G	.	561	intron_variant	SNV	16.76	FALSE	FALSE	TRUE	.	8.7342e-14	1.11 (0.77 - 1.61)	.	0.00615788	0.023073	.	1	Tetralogy of Fallot	Male	Heterozygous	Unknown	None
CHD	Selected	Not selected	Tier 2	Unknown	.	.	NUMB	No significant abnormal splicing	0.99	chr14_73743997_G_A	chr14_73277289_G_A	0.25	0	0	0	-35	4	-35	-34	13.69	ENST00000555238.5:c.1245C>T	ENSP00000451300.1:p.Thr415%3D	4	synonymous_variant	SNV	14.715	FALSE	FALSE	FALSE	.	0.0039959	0.34 (0.20 - 0.59)	3.876e-05	.	0.00028313	.	1	Tetralogy of Fallot	Male	Heterozygous	Father (neither parent affected)	None
CHD	Selected	Not selected	.	.	.	.	NUP50	No significant abnormal splicing	1.45	chr22_45564277_T_G	chr22_45168396_T_G	0	0	0.4	0	-5	9	-5	4	16.73	ENST00000347635.9:c.69+150T>G	.	150	intron_variant	SNV	7.585	FALSE	FALSE	FALSE	.	0.28337	0.24 (0.12 - 0.55)	.	0.00291393	0.0104466	.	1	Tetralogy of Fallot	Male	Heterozygous	Unknown	None
CHD	Selected	Not selected	.	.	.	.	OBSCN	No significant abnormal splicing	1.04	chr1_228523003_A_AG	chr1_228335302_A_AG	0	0	0.92	0.86	0	-37	0	-4	25.5	ENST00000570156.7:c.19276+5dup	.	4	splice_region_variant&intron_variant	Indel	57.44	FALSE	FALSE	FALSE	.	1.8605e-164	0.79 (0.72 - 0.87)	0.00010058	.	0	.	1	Tetralogy of Fallot	Female	Heterozygous	Unknown	None
CHD	Selected	Not selected	.	.	.	.	ODF2	No significant abnormal splicing	-0.18	chr9_131233830_C_G	chr9_128471551_C_G	0	0	0.46	0	0	7	0	7	14.13	ENST00000351030.7:c.566+83C>G	.	83	intron_variant	SNV	9.395	FALSE	FALSE	FALSE	.	0.0012405	0.30 (0.20 - 0.46)	.	4.283e-05	0.00011244	.	1	Tetralogy of Fallot with pulmonary atresia	Female	Heterozygous	Unknown	None
CHD	Selected	Not selected	.	.	.	.	ORC3	No significant abnormal splicing	1.39	chr6_88313204_C_A	chr6_87603486_C_A	0	0	0.56	0.04	14	-24	-3	42	19.55	ENST00000392844.8:c.280C>A	ENSP00000376586.3:p.Gln94Lys	42	missense_variant	SNV	13.505	FALSE	FALSE	FALSE	.	1.617e-09	0.50 (0.35 - 0.71)	0.00257294	0.010746	0.0375506	.	1	Tetralogy of Fallot with absent pulmonary valve	Male	Heterozygous	Unknown	None
CHD	Selected	Not selected	.	.	.	.	ORMDL3	No significant abnormal splicing	-1.63	chr17_38078937_A_ACCTGGGAGGGGAAGGGTGGGGAGAGATATAAAAGACTGTTGGGAGGACCCCTTCCTCCCTCACTT	chr17_39922684_A_ACCTGGGAGGGGAAGGGTGGGGAGAGATATAAAAGACTGTTGGGAGGACCCCTTCCTCCCTCACTT	1	0.99	0	0	0	1	64	2	NA	ENST00000304046.7:c.327-64_327dup	ENSP00000304858.2:p.Tyr110LysfsTer2	1	stop_gained&frameshift_variant&splice_region_variant	Indel	24.305	FALSE	FALSE	FALSE	.	0.78329	0.00 (0.00 - 0.59)	0	4.271e-05	0.00179409	.	1	Tetralogy of Fallot	Male	Heterozygous	Unknown	None
CHD	Selected	Not selected	.	.	.	.	OSBPL1A	No significant abnormal splicing	0.5	chr18_21775762_T_C	chr18_24195798_T_C	0.25	0	0	0	49	-16	-28	-2	0.411	ENST00000319481.8:c.1677+327A>G	.	327	intron_variant	SNV	19.49	FALSE	FALSE	FALSE	.	2.576e-07	0.37 (0.26 - 0.52)	.	0.00743001	0.0283407	.	1	Tetralogy of Fallot	Male	Heterozygous	Unknown	None
CHD	Selected	Not selected	Tier 2	Syndromic	.	.	PACS1	No significant abnormal splicing	-0.03	chr11_65978023_C_G	chr11_66210552_C_G	0.26	0	0	0	-11	14	36	-21	2.09	ENST00000320580.9:c.534+101C>G	.	101	intron_variant	SNV	10.15	FALSE	FALSE	FALSE	AD	0.99999	0.08 (0.04 - 0.18)	.	0.00510748	0.0200529	.	1	Tetralogy of Fallot	Male	Heterozygous	Unknown	None
CHD	Selected	Not selected	.	.	.	.	PALM	No significant abnormal splicing	-1.04	chr19_727006_A_C	chr19_727006_A_C	0.66	1	0	0	8	2	8	5	33	ENST00000338448.10:c.58-2A>C	.	2	splice_acceptor_variant	SNV	4.16	FALSE	FALSE	FALSE	.	0.51902	0.20 (0.09 - 0.52)	.	.	5.29e-06	.	1	Tetralogy of Fallot with pulmonary atresia	Male	Heterozygous	Unknown	None
CHD	Selected	Not selected	.	.	.	.	PAN2	No significant abnormal splicing	0.06	chr12_56727523_C_T	chr12_56333739_C_T	0	0	0.28	0	8	-1	-1	-49	21.4	ENST00000440411.7:c.-115+123G>A	.	123	intron_variant	SNV	23.34	FALSE	FALSE	FALSE	.	0.93596	0.19 (0.12 - 0.32)	.	0.00010435	0.00025543	.	1	Tetralogy of Fallot	Female	Heterozygous	Mother (neither parent affected)	None
CHD	Selected	Not selected	Tier 1	Syndromic	.	.	PBX1	No significant abnormal splicing	0.91	chr1_164778033_A_G	chr1_164808796_A_G	0	0	0.31	0	-1	42	-1	17	14.26	ENST00000420696.7:c.837+1119A>G	.	1119	intron_variant	SNV	27.825	FALSE	FALSE	FALSE	AD	0.99527	0.08 (0.03 - 0.26)	.	.	0	.	1	Tetralogy of Fallot with pulmonary atresia	Female	Heterozygous	Father (neither parent affected)	None
CHD	Selected	Not selected	.	.	.	.	PDCD4	No significant abnormal splicing	-0.82	chr10_112632741_G_A	chr10_110872983_G_A	0	0	0.49	0	-3	14	-3	34	5.17	ENST00000280154.12:c.-63+965G>A	.	965	intron_variant	SNV	28.005	FALSE	FALSE	FALSE	.	3.3572e-07	0.59 (0.39 - 0.93)	.	.	4.88e-06	.	1	Tetralogy of Fallot with pulmonary atresia	Female	Heterozygous	Unknown	None
CHD	Selected	Not selected	Tier 2	Unknown	.	.	PDGFRA	No significant abnormal splicing	-0.34	chr4_55128243_C_T	chr4_54262076_C_T	0	0	0.42	0	-2	-1	-2	33	16.82	ENST00000257290.10:c.367+664C>T	.	664	intron_variant	SNV	12.695	FALSE	FALSE	TRUE	AR	1	0.07 (0.04 - 0.17)	.	1.066e-05	0.00040886	.	1	Tetralogy of Fallot	Female	Heterozygous	Father (neither parent affected)	None
CHD	Selected	Not selected	.	.	.	.	PDPK1	No significant abnormal splicing	1.61	chr16_2608586_C_G	chr16_2558585_C_G	0	0	0.36	0	-1	-24	-1	39	17.49	ENST00000342085.9:c.285+622C>G	.	622	intron_variant	SNV	6.9	FALSE	FALSE	FALSE	.	0.98013	0.06 (0.02 - 0.29)	.	0.00247022	0.00776913	.	1	Tetralogy of Fallot with absent pulmonary valve	Male	Heterozygous	Unknown	None
CHD	Selected	Not selected	.	.	.	.	PER1	No significant abnormal splicing	-0.25	chr17_8051835_T_C	chr17_8148517_T_C	0	0	0.49	0	1	-24	1	-24	0.463	ENST00000317276.9:c.1048+127A>G	.	127	intron_variant	SNV	23.26	FALSE	FALSE	FALSE	.	0.00029308	0.31 (0.21 - 0.47)	.	1.055e-05	6.825e-05	.	1	Tetralogy of Fallot with pulmonary atresia	Male	Heterozygous	Unknown	None
CHD	Selected	Not selected	.	.	.	.	PER3	No significant abnormal splicing	0.34	chr1_7887916_A_G	chr1_7827856_A_G	0	0	0.61	0	-41	39	-5	-45	1.371	ENST00000377532.7:c.2886+41A>G	.	41	intron_variant	SNV	12.8	FALSE	FALSE	FALSE	.	1.3661e-17	0.64 (0.49 - 0.84)	0.00016671	4.265e-05	0.00063153	.	1	Tetralogy of Fallot with pulmonary atresia	Male	Heterozygous	Unknown	None
CHD	Selected	Not selected	.	.	.	.	PER3	No significant abnormal splicing	0.89	chr1_7894260_G_A	chr1_7834200_G_A	0	0	0.25	0	-44	27	-3	27	7.957	ENST00000377532.7:c.3215-1562G>A	.	1562	intron_variant	SNV	12.8	FALSE	FALSE	TRUE	.	1.3661e-17	0.64 (0.49 - 0.84)	.	.	0	.	1	Tetralogy of Fallot with pulmonary atresia	Female	Heterozygous	Unknown	None
CHD	Selected	Not selected	.	.	.	.	PHKG1	No significant abnormal splicing	-0.47	chr7_56150934_C_T	chr7_56083241_C_T	0	0	0.84	0	32	-33	-1	32	1.026	ENST00000297373.7:c.547+37G>A	.	37	intron_variant	SNV	13.525	FALSE	FALSE	FALSE	.	3.572e-15	0.89 (0.64 - 1.25)	0.00014202	0.00031922	0.00076579	.	1	Tetralogy of Fallot with pulmonary atresia	Male	Heterozygous	Unknown	None
CHD	Selected	Not selected	.	.	.	.	PIH1D1	No significant abnormal splicing	-1.62	chr19_49949949_A_T	chr19_49446692_A_T	0.3	0	0	0	-2	29	-2	-42	12.04	ENST00000262265.10:c.690T>A	ENSP00000262265.4:p.Asp230Glu	2	missense_variant&splice_region_variant	SNV	12.905	FALSE	FALSE	FALSE	.	0.0001069	0.53 (0.32 - 0.93)	0.00493872	0.0149669	0.0551822	.	1	Tetralogy of Fallot	Male	Heterozygous	Unknown	None
CHD	Selected	Not selected	.	.	.	.	PIK3C2B	No significant abnormal splicing	1.03	chr1_204402500_C_T	chr1_204433372_C_T	0	0	0.26	0	22	-45	7	1	13.2	ENST00000367187.7:c.3897G>A	ENSP00000356155.3:p.Val1299%3D	53	synonymous_variant	SNV	7.325	FALSE	FALSE	FALSE	.	0.99651	0.18 (0.12 - 0.28)	0.0263398	0.027493	0.0715003	.	1	Tetralogy of Fallot	Male	Heterozygous	Unknown	None
CHD	Selected	Not selected	Tier 1	Syndromic	.	.	PKD1	No significant abnormal splicing	-0.3	chr16_2157118_T_C	chr16_2107117_T_C	0.38	0	0.03	0	-1	-2	0	-8	0.594	ENST00000262304.9:c.7066-169A>G	.	169	intron_variant	SNV	18.615	FALSE	FALSE	FALSE	AD	1	0.12 (0.08 - 0.18)	.	0.0259206	0.0431279	.	1	Tetralogy of Fallot	Female	Heterozygous	Mother (neither parent affected)	None
CHD	Selected	Not selected	.	.	.	.	PLA2G6	No significant abnormal splicing	0.83	chr22_38511179_C_T	chr22_38115172_C_T	0.95	0	0	0	-2	24	-26	28	2.088	ENST00000332509.8:c.2034+355G>A	.	355	intron_variant	SNV	7.55	FALSE	FALSE	FALSE	.	2.4837e-10	0.60 (0.42 - 0.86)	.	0.00754832	0.0053197	.	1	Tetralogy of Fallot with pulmonary atresia	Female	Heterozygous	Unknown	None
CHD	Selected	Not selected	.	.	.	.	PLCD1	No significant abnormal splicing	-0.04	chr3_38051515_C_T	chr3_38010024_C_T	1	0.2	0	0	-2	29	29	-36	23.8	ENST00000334661.5:c.1167G>A	ENSP00000335600.4:p.Leu389%3D	29	synonymous_variant	SNV	3.4	FALSE	FALSE	FALSE	.	1.737e-19	0.83 (0.62 - 1.10)	.	.	.	.	1	Tetralogy of Fallot	Male	Heterozygous	Unknown	None
CHD	Selected	Not selected	.	.	.	.	PLEKHA1	No significant abnormal splicing	-0.07	chr10_124134600_C_G	chr10_122375084_C_G	0	0	0.53	0	-24	5	0	25	9.472	ENST00000368990.7:c.-21+278C>G	.	278	intron_variant	SNV	16.46	FALSE	FALSE	FALSE	.	0.0002347	0.43 (0.26 - 0.73)	.	1.07e-05	0.00038378	.	1	Tetralogy of Fallot with pulmonary atresia	Male	Heterozygous	Unknown	None
CHD	Selected	Not selected	.	.	.	.	PLIN4	No significant abnormal splicing	1.29	chr19_4508906_G_A	chr19_4508894_G_A	0.41	0	0	0	-11	41	30	-10	7.088	ENST00000301286.4:c.3534C>T	ENSP00000301286.3:p.Phe1178%3D	61	synonymous_variant	SNV	7.8	FALSE	FALSE	FALSE	.	5.578e-16	1.12 (0.80 - 1.60)	0.00366252	0.00457563	0.00674586	.	1	Tetralogy of Fallot/double outlet right ventricle	Male	Heterozygous	Unknown	None
CHD	Selected	Not selected	.	.	.	.	PLTP	No significant abnormal splicing	-0.18	chr20_44536383_G_A	chr20_45907744_G_A	0.3	0.01	0	0	-14	11	-45	-14	13.84	ENST00000372431.8:c.561C>T	ENSP00000361508.3:p.Val187%3D	11	synonymous_variant	SNV	8.81	FALSE	FALSE	FALSE	.	8.9961e-09	0.68 (0.46 - 1.04)	0.00092196	0.00365161	0.0138523	.	1	Tetralogy of Fallot with pulmonary atresia	Male	Heterozygous	Father (neither parent affected)	None
CHD	Selected	Not selected	.	.	.	.	PLXNB1	No significant abnormal splicing	2.62	chr3_48455934_T_A	chr3_48414525_T_A	0.31	0	0	0	1	-2	21	-2	14.33	ENST00000296440.11:c.4209+274A>T	.	274	intron_variant	SNV	12.76	FALSE	FALSE	FALSE	.	0.00038291	0.28 (0.20 - 0.38)	.	0.00034401	0.00037922	.	1	Tetralogy of Fallot with pulmonary atresia	Male	Heterozygous	Father (neither parent affected)	None
CHD	Selected	Not selected	.	.	.	.	PLXNB2	No significant abnormal splicing	-0.65	chr22_50724185_C_T	chr22_50285756_C_T	0	0	0.47	0	44	-38	3	-38	18.59	ENST00000359337.9:c.2088+44G>A	.	44	intron_variant	SNV	11.135	FALSE	FALSE	FALSE	.	0.99234	0.19 (0.13 - 0.28)	0.0268705	0.00672019	0.0122862	.	1	Tetralogy of Fallot with absent pulmonary valve	Male	Homozygous	Unknown	None
CHD	Selected	Not selected	.	.	.	.	POLR2B	No significant abnormal splicing	-2	chr4_57893454_C_T	chr4_57027288_C_T	0	0	0.28	0	-2	19	-2	36	12.92	ENST00000314595.6:c.3239+1751C>T	.	1751	intron_variant	SNV	34.4	FALSE	FALSE	TRUE	.	0.52372	0.22 (0.14 - 0.34)	.	0.00215572	0.00753862	.	1	Tetralogy of Fallot	Female	Heterozygous	Unknown	None
CHD	Selected	Not selected	.	.	.	.	POLRMT	No significant abnormal splicing	-0.28	chr19_620121_G_A	chr19_620121_G_A	0.38	0	0	0	-9	-41	27	46	15.01	ENST00000588649.7:c.2764-41C>T	.	41	intron_variant	SNV	10.925	FALSE	FALSE	FALSE	.	1.739e-20	0.72 (0.56 - 0.94)	0.00532022	0.00068817	0.0412895	.	1	Tetralogy of Fallot with absent pulmonary valve	Male	Heterozygous	Unknown	None
CHD	Selected	Not selected	.	.	.	.	PPA2	No significant abnormal splicing	-0.93	chr4_106359591_C_T	chr4_105438434_C_T	0.5	0	0	0	-2	46	-2	46	11.47	ENST00000341695.10:c.442-398G>A	.	398	intron_variant	SNV	26.81	FALSE	FALSE	FALSE	.	1.1789e-10	0.85 (0.58 - 1.27)	.	1.055e-05	3.762e-05	.	1	Tetralogy of Fallot	Female	Heterozygous	Unknown	None
CHD	Selected	Not selected	.	.	.	.	PPFIA1	No significant abnormal splicing	-0.11	chr11_70184580_C_T	chr11_70338474_C_T	0	0	0.66	0	-40	-4	-6	-40	21	ENST00000253925.12:c.1571+21C>T	.	21	intron_variant	SNV	13.58	FALSE	FALSE	FALSE	.	1	0.01 (0.00 - 0.07)	0.00099963	0.0035895	0.0149182	.	1	Tetralogy of Fallot with pulmonary atresia	Female	Heterozygous	Father (neither parent affected)	None
CHD	Selected	Not selected	.	.	.	.	PPFIBP2	No significant abnormal splicing	0.46	chr11_7647104_G_A	chr11_7625873_G_A	0	0	0.8	0.24	-3	-11	-3	18	28.5	ENST00000299492.9:c.808G>A	ENSP00000299492.4:p.Glu270Lys	18	missense_variant	SNV	14.535	FALSE	FALSE	FALSE	.	6.004e-34	0.97 (0.77 - 1.22)	0	.	4.88e-06	.	1	Tetralogy of Fallot/double outlet right ventricle	Male	Heterozygous	Unknown	None
CHD	Selected	Not selected	.	.	.	.	PPIB	No significant abnormal splicing	-0.17	chr15_64455123_G_T	chr15_64162924_G_T	0	0	0.5	0	-2	-46	4	33	17.61	ENST00000300026.4:c.63C>A	ENSP00000300026.4:p.Ser21%3D	74	synonymous_variant	SNV	42.665	FALSE	FALSE	FALSE	.	4.7242e-05	0.87 (0.50 - 1.60)	0.0518599	0.0304565	0.128278	Benign	1	Tetralogy of Fallot with absent pulmonary valve	Male	Heterozygous	Unknown	None
CHD	Selected	Not selected	.	.	.	.	PPIE	No significant abnormal splicing	0.43	chr1_40211218_A_G	chr1_39745546_A_G	0	0	0.64	0	-50	15	0	15	24.1	ENST00000324379.10:c.508+48A>G	.	48	intron_variant	SNV	9.295	FALSE	FALSE	FALSE	.	0.72832	0.17 (0.08 - 0.44)	0.00070213	6.264e-05	7.907e-05	.	1	Tetralogy of Fallot with pulmonary atresia	Female	Heterozygous	Mother (neither parent affected)	None
CHD	Selected	Not selected	.	.	.	.	PPP1CC	No significant abnormal splicing	-0.74	chr12_111162573_T_TTGATGCTGGCACATTCATGGTTCCCTCTGA	chr12_110724768_T_TTGATGCTGGCACATTCATGGTTCCCTCTGA	1	1	0.06	0	0	-4	-3	97	13.86	ENST00000335007.10:c.419-5_419-4insTCAGAGGGAACCATGAATGTGCCAGCATCA	.	4	splice_region_variant&intron_variant	Indel	50.04	FALSE	FALSE	FALSE	.	0.95777	0.11 (0.04 - 0.34)	.	.	.	.	1	Tetralogy of Fallot	Female	Heterozygous	Unknown	None
CHD	Selected	Not selected	.	.	.	.	PRADC1	No significant abnormal splicing	-0.5	chr2_73455810_C_T	chr2_73228682_C_T	0.29	0	0	0	27	-49	-1	28	15.65	ENST00000258083.3:c.447-108G>A	.	108	intron_variant	SNV	14.82	FALSE	FALSE	FALSE	.	1.4051e-05	0.86 (0.50 - 1.53)	.	0.000583	0.0118057	.	1	Tetralogy of Fallot with pulmonary atresia	Male	Heterozygous	Unknown	None
CHD	Selected	Not selected	.	.	.	.	PREB	No significant abnormal splicing	-0.31	chr2_27357038_C_T	chr2_27134170_C_T	0.8	0	0	0	-2	-27	-2	-40	8.614	ENST00000260643.7:c.135+117G>A	.	117	intron_variant	SNV	8.935	FALSE	FALSE	FALSE	.	0.00059272	0.42 (0.25 - 0.74)	.	0.0349874	0.0386234	.	1	Tetralogy of Fallot with pulmonary atresia	Female	Heterozygous	Unknown	None
CHD	Selected	Not selected	.	.	.	.	PREPL	No significant abnormal splicing	-0.53	chr2_44551175_C_T	chr2_44324036_C_T	0.42	0	0	0	-2	-18	-2	44	13.85	ENST00000409411.6:c.1480-625G>A	.	625	intron_variant	SNV	25.745	FALSE	FALSE	TRUE	.	2.1551e-13	0.71 (0.52 - 0.99)	.	0.00012604	0.00054093	.	1	Tetralogy of Fallot	Female	Heterozygous	Mother (neither parent affected)	None
CHD	Selected	Not selected	.	.	.	.	PRKCSH	No significant abnormal splicing	0.09	chr19_11555699_C_A	chr19_11444884_C_A	0.01	0	0.42	0	-27	19	-3	20	16.18	ENST00000677123.1:c.599-505C>A	.	505	intron_variant	SNV	23.26	FALSE	FALSE	FALSE	.	1.0122e-07	0.51 (0.35 - 0.76)	.	.	.	.	1	Tetralogy of Fallot	Male	Heterozygous	Unknown	None
CHD	Selected	Not selected	Tier 2	Unknown	.	.	PRKG1	No significant abnormal splicing	0.12	chr10_54030412_T_C	chr10_52270652_T_C	0	0	0.27	0	3	37	2	-16	13.5	ENST00000373980.11:c.1174-698T>C	.	698	intron_variant	SNV	7.375	FALSE	FALSE	TRUE	.	0.99938	0.10 (0.05 - 0.23)	.	.	.	.	1	Tetralogy of Fallot	Male	Heterozygous	Father (neither parent affected)	None
CHD	Selected	Not selected	.	.	.	.	PRMT1	No significant abnormal splicing	0.56	chr19_50190833_G_C	chr19_49687576_G_C	0.35	0	0.28	0	-50	17	17	-38	22.7	ENST00000454376.7:c.1033-586G>C	.	586	intron_variant	SNV	40.81	FALSE	FALSE	TRUE	.	0.99907	0.00 (0.00 - 0.15)	.	0.00304838	0.00458356	.	1	Tetralogy of Fallot with pulmonary atresia	Male	Heterozygous	Unknown	None
CHD	Selected	Not selected	.	.	.	.	PRPF19	No significant abnormal splicing	-0.07	chr11_60672808_T_C	chr11_60905336_T_C	0.26	0	0	0	-1	-32	-1	29	0.563	ENST00000227524.9:c.19+1028A>G	.	1028	intron_variant	SNV	9.34	FALSE	FALSE	FALSE	.	0.99995	0.00 (0.00 - 0.11)	.	0.00793986	0.0136609	.	1	Tetralogy of Fallot with pulmonary atresia	Male	Heterozygous	Unknown	None
CHD	Selected	Not selected	.	.	.	.	PRPF40B	No significant abnormal splicing	0.84	chr12_50027345_G_A	chr12_49633562_G_A	0	0	0.36	0.02	2	-33	1	-15	15.46	ENST00000548825.7:c.580+15G>A	.	15	intron_variant	SNV	7.85	FALSE	FALSE	FALSE	.	0.99963	0.13 (0.07 - 0.25)	0.00652274	0.00585965	0.0106829	.	1	Tetralogy of Fallot with pulmonary atresia	Male	Heterozygous	Father (neither parent affected)	None
CHD	Selected	Not selected	.	.	.	.	PRPF4B	No significant abnormal splicing	0.68	chr6_4031372_G_A	chr6_4031138_G_A	0	0	0.41	0	-19	1	-4	0	16.09	ENST00000337659.11:c.42-421G>A	.	421	intron_variant	SNV	21.38	FALSE	FALSE	FALSE	.	1	0.07 (0.04 - 0.17)	.	0.0266943	0.134496	.	1	Tetralogy of Fallot	Male	Heterozygous	Mother (neither parent affected)	None
CHD	Selected	Not selected	Tier 2	Syndromic	.	.	PRRX1	No significant abnormal splicing	-0.22	chr1_170695540_C_T	chr1_170726399_C_T	0	0	0	0.22	2	-10	-4	2	20.7	ENST00000239461.11:c.597C>T	ENSP00000239461.6:p.Tyr199%3D	2	splice_region_variant&synonymous_variant	SNV	29.8	FALSE	FALSE	FALSE	AR	0.24291	0.26 (0.12 - 0.66)	.	.	.	.	1	Tetralogy of Fallot/double outlet right ventricle	Female	Heterozygous	Father (neither parent affected)	None
CHD	Selected	Not selected	.	.	.	.	PSEN1	No significant abnormal splicing	1.12	chr14_73689355_A_G	chr14_73222647_A_G	0.28	0	0.04	0	-33	38	-1	38	16.47	ENST00000324501.10:c.*3358A>G	.	1044	3_prime_UTR_variant	SNV	11.37	FALSE	FALSE	TRUE	.	0.97322	0.12 (0.06 - 0.32)	.	0.00597591	0.0228126	Benign/Likely_benign	1	Tetralogy of Fallot	Male	Heterozygous	Father (unaffected)	None
CHD	Selected	Not selected	.	.	.	.	PSMA1	No significant abnormal splicing	0.72	chr11_14535465_G_A	chr11_14513919_G_A	0.23	0	0	0	-14	14	-26	14	14.53	ENST00000396394.7:c.344-32C>T	.	32	intron_variant	SNV	48.355	FALSE	FALSE	FALSE	.	0.98251	0.06 (0.02 - 0.28)	0.00307781	0.00118516	0.00679308	.	1	Tetralogy of Fallot	Male	Heterozygous	Mother (neither parent affected)	None
CHD	Selected	Not selected	.	.	.	.	PSMB8	No significant abnormal splicing	0.4	chr6_32809318_G_A	chr6_32841541_G_A	0	0	0.28	0.01	2	18	2	-10	14.34	ENST00000374882.8:c.732C>T	ENSP00000364016.4:p.Gly244%3D	12	synonymous_variant	SNV	6.92	FALSE	FALSE	FALSE	.	0.021795	0.37 (0.19 - 0.78)	0.00045736	0.00124057	0.00485197	Benign/Likely_benign	1	Tetralogy of Fallot with pulmonary atresia/double outlet right ventricle	Female	Heterozygous	Unknown	None
CHD	Selected	Not selected	.	.	.	.	PSMG1	No significant abnormal splicing	-2.11	chr21_40551819_A_C	chr21_39179893_A_C	0	0	0.6	0.01	3	42	3	31	18.68	ENST00000331573.8:c.456+31T>G	.	31	intron_variant	SNV	7.75	FALSE	FALSE	FALSE	.	0.00034234	0.51 (0.30 - 0.92)	0.00374457	0.0119276	0.0481877	.	1	Tetralogy of Fallot	Male	Heterozygous	Father (unaffected)	None
CHD	Selected	Not selected	.	.	.	.	PTEN	No significant abnormal splicing	-0.1	chr10_89653834_C_T	chr10_87894077_C_T	0	0	0	0.24	-36	-13	-2	32	8.998	ENST00000371953.8:c.132C>T	ENSP00000361021.3:p.Gly44%3D	32	synonymous_variant	SNV	33.76	FALSE	FALSE	FALSE	.	0.25651	0.24 (0.12 - 0.51)	0.00139142	0.00250487	0.00256542	Likely_benign	1	Tetralogy of Fallot	Female	Heterozygous	Father (neither parent affected)	None
CHD	Selected	Not selected	.	.	.	.	PTGES2	No significant abnormal splicing	-1.79	chr9_130885264_T_C	chr9_128122985_T_C	0	0	0.68	0	34	28	0	-8	27.6	ENST00000338961.11:c.836A>G	ENSP00000345341.6:p.Lys279Arg	53	missense_variant	SNV	21.34	FALSE	FALSE	FALSE	.	2.361e-09	0.83 (0.55 - 1.28)	1.32e-06	.	0	.	1	Tetralogy of Fallot with absent pulmonary valve	Male	Heterozygous	Unknown	None
CHD	Selected	Not selected	.	.	.	.	PTPN3	No significant abnormal splicing	-0.64	chr9_112145935_C_T	chr9_109383655_C_T	0.02	0	0.55	0	7	-41	-1	27	19.76	ENST00000374541.4:c.2254-104G>A	.	104	intron_variant	SNV	6.825	FALSE	FALSE	FALSE	.	6.706e-09	0.41 (0.30 - 0.57)	.	0.0289699	0.028735	.	1	Tetralogy of Fallot	Male	Heterozygous	Mother (neither parent affected)	None
CHD	Selected	Not selected	.	.	.	.	PTPRE	No significant abnormal splicing	-1.01	chr10_129877015_G_T	chr10_128078751_G_T	0.37	0	0	0	3	11	46	28	3.415	ENST00000254667.8:c.1893-809G>T	.	809	intron_variant	SNV	6.47	FALSE	FALSE	FALSE	.	0.00081616	0.31 (0.20 - 0.47)	.	0.00848312	0.00908767	.	1	Tetralogy of Fallot with pulmonary atresia	Male	Heterozygous	Unknown	None
CHD	Selected	Not selected	.	.	.	.	PXK	No significant abnormal splicing	0.18	chr3_58378536_A_G	chr3_58392809_A_G	0	0	0.25	0	-5	38	-5	-47	8.258	ENST00000356151.7:c.615+962A>G	.	962	intron_variant	SNV	7.98	FALSE	FALSE	TRUE	.	0.010847	0.29 (0.18 - 0.48)	.	0.00717923	0.0243831	.	1	Tetralogy of Fallot	Male	Heterozygous	Unknown	None
CHD	Selected	Not selected	.	.	.	.	QSOX1	No significant abnormal splicing	-1.45	chr1_180124832_A_G	chr1_180155697_A_G	0	0	0.26	0	-5	34	-5	-8	0.011	ENST00000367602.8:c.265+525A>G	.	525	intron_variant	SNV	7.23	FALSE	FALSE	FALSE	.	2.5936e-05	0.40 (0.26 - 0.62)	.	0.0259353	0.0849218	.	1	Tetralogy of Fallot	Male	Heterozygous	Unknown	None
CHD	Selected	Not selected	.	.	.	.	RAB1B	No significant abnormal splicing	-2.05	chr11_66042651_A_G	chr11_66275180_A_G	0	0	0.33	0	-1	23	-1	44	17.22	ENST00000311481.11:c.280-624A>G	.	624	intron_variant	SNV	22.505	FALSE	FALSE	FALSE	.	0.88438	0.09 (0.03 - 0.42)	.	0.0181818	0.0706609	.	1	Tetralogy of Fallot	Male	Heterozygous	Unknown	None
CHD	Selected	Not selected	.	.	.	.	RAB40B	No significant abnormal splicing	0.52	chr17_80613541_C_G	chr17_82655665_C_G	0.25	0	0	0	2	-43	-2	3	13.64	ENST00000571995.6:c.*2198G>C	.	694	3_prime_UTR_variant	SNV	6.965	FALSE	FALSE	FALSE	.	8.6559e-06	0.77 (0.46 - 1.34)	.	.	4.88e-06	.	1	Tetralogy of Fallot	Female	Heterozygous	Unknown	None
CHD	Selected	Not selected	.	.	.	.	RAB5A	No significant abnormal splicing	-1.93	chr3_19989362_T_G	chr3_19947870_T_G	0	0	0.28	0	-3	-7	-3	-7	4.382	ENST00000273047.9:c.-94+349T>G	.	349	intron_variant	SNV	20.395	FALSE	FALSE	FALSE	.	0.62452	0.17 (0.07 - 0.54)	.	0.022707	0.0290172	.	1	Tetralogy of Fallot with absent pulmonary valve	Female	Heterozygous	Unknown	None
CHD	Selected	Not selected	.	.	.	.	RANBP2	No significant abnormal splicing	-1.3	chr2_109372860_G_A	chr2_108756404_G_A	0.33	0	0.32	0	-43	49	-4	40	21.3	ENST00000283195.11:c.2466+1145G>A	.	1145	intron_variant	SNV	21.605	FALSE	FALSE	FALSE	.	1	0.09 (0.05 - 0.14)	.	0.0032077	0.00608361	.	1	Tetralogy of Fallot with pulmonary atresia	Male	Heterozygous	Unknown	None
CHD	Selected	Not selected	.	.	.	.	RAP1GAP2	No significant abnormal splicing	0.48	chr17_2700945_C_T	chr17_2797651_C_T	0.25	0	0	0	7	-18	7	-18	2.096	ENST00000254695.13:c.44+1080C>T	.	1080	intron_variant	SNV	10.365	FALSE	FALSE	FALSE	.	0.96928	0.17 (0.10 - 0.32)	.	0.0185395	0.0217457	.	1	Tetralogy of Fallot	Male	Heterozygous	Father (neither parent affected)	None
CHD	Selected	Not selected	.	.	.	.	RAP1GAP2	No significant abnormal splicing	0.55	chr17_2923053_G_T	chr17_3019759_G_T	0	0	0.41	0	19	42	-6	18	16.5	ENST00000254695.13:c.1633-718G>T	.	718	intron_variant	SNV	10.365	FALSE	FALSE	FALSE	.	0.96928	0.17 (0.10 - 0.32)	.	0.00146688	0.00270274	.	1	Tetralogy of Fallot	Male	Heterozygous	Unknown	None
CHD	Selected	Not selected	.	.	.	.	RARS2	No significant abnormal splicing	-2.02	chr6_88234376_A_G	chr6_87524658_A_G	0.16	0.29	0	0	16	-6	16	-11	12.18	ENST00000369536.10:c.879-6T>C	.	6	splice_region_variant&intron_variant	SNV	11.235	FALSE	FALSE	FALSE	.	7.7352e-14	0.67 (0.49 - 0.92)	0.00126455	0.00039579	0.010594	Benign	1	Tetralogy of Fallot with pulmonary atresia	Male	Heterozygous	Unknown	None
CHD	Selected	Not selected	Tier 2	Unknown	.	.	RASA2	No significant abnormal splicing	-1.03	chr3_141328906_C_T	chr3_141610064_C_T	0	0	0.98	0.04	-2	-24	-2	2	26.6	ENST00000286364.9:c.2517C>T	ENSP00000286364.3:p.Ser839%3D	2	splice_region_variant&synonymous_variant	SNV	2.97	FALSE	FALSE	FALSE	.	7.391e-31	0.94 (0.74 - 1.20)	0	.	0	.	1	Tetralogy of Fallot	Female	Heterozygous	Father (neither parent affected)	None
CHD	Selected	Not selected	.	.	.	.	RBCK1	No significant abnormal splicing	-0.56	chr20_399768_G_A	chr20_419124_G_A	0.25	0	0	0	-29	44	34	-1	8.446	ENST00000356286.10:c.461-223G>A	.	223	intron_variant	SNV	9.855	FALSE	FALSE	FALSE	.	0.13497	0.25 (0.15 - 0.45)	.	0.0146494	0.0491567	Benign	1	Tetralogy of Fallot	Male	Heterozygous	Unknown	None
CHD	Selected	Not selected	.	.	.	.	RBM18	No significant abnormal splicing	0.03	chr9_125010841_T_C	chr9_122248562_T_C	0	0	0.29	0	34	-31	5	-31	19.04	ENST00000417201.4:c.241-958A>G	.	958	intron_variant	SNV	10.1	FALSE	FALSE	FALSE	.	0.00040287	0.59 (0.33 - 1.10)	.	0.0120785	0.042824	.	1	Tetralogy of Fallot	Male	Heterozygous	Father (unaffected)	None
CHD	Selected	Not selected	.	.	.	.	RBM18	No significant abnormal splicing	-0.49	chr9_125008127_C_T	chr9_122245848_C_T	0	0	0.25	0	42	-43	-1	19	7.252	ENST00000417201.4:c.328-507G>A	.	507	intron_variant	SNV	10.1	FALSE	FALSE	TRUE	.	0.00040287	0.59 (0.33 - 1.10)	.	0.00264147	0.00295746	.	1	Tetralogy of Fallot	Male	Heterozygous	Unknown	None
CHD	Selected	Not selected	.	.	.	.	RBM18	No significant abnormal splicing	0.33	chr9_125006173_C_G	chr9_122243894_C_G	0.26	0	0	0	-26	-10	-26	0	15.27	ENST00000417201.4:c.413+1362G>C	.	1362	intron_variant	SNV	10.1	FALSE	FALSE	FALSE	.	0.00040287	0.59 (0.33 - 1.10)	.	0.00161026	0.00379118	.	1	Tetralogy of Fallot with pulmonary atresia	Female	Heterozygous	Father (neither parent affected)	None
CHD	Selected	Not selected	.	.	.	.	RBM33	No significant abnormal splicing	-1.37	chr7_155537824_C_T	chr7_155745130_C_T	0	0	0.46	0	-6	18	-6	31	10.33	ENST00000401878.8:c.2507C>T	ENSP00000384160.3:p.Ala836Val	171	missense_variant	SNV	17.255	FALSE	FALSE	FALSE	.	1	0.02 (0.00 - 0.08)	0.00016346	0.00087924	0.00355232	.	1	Tetralogy of Fallot	Male	Heterozygous	Unknown	None
CHD	Selected	Not selected	.	.	.	.	RBMX	No significant abnormal splicing	0.39	chrX_135956612_C_CGTAACTCTCATA	chrX_136874453_C_CGTAACTCTCATA	0.49	1	0	0	32	-1	0	98	33	ENST00000320676.11:c.866-2_866-1insTATGAGAGTTAC	.	1	splice_acceptor_variant	Indel	68.335	FALSE	FALSE	FALSE	.	0.82878	0.14 (0.06 - 0.43)	0	0	1.514e-05	.	1	Tetralogy of Fallot	Male	Hemizygous	Unknown	None
CHD	Selected	Not selected	.	.	.	.	RC3H1	No significant abnormal splicing	-0.41	chr1_173954239_A_G	chr1_173985101_A_G	0	0	0.3	0	36	3	-11	3	16.13	ENST00000367696.7:c.232-482T>C	.	482	intron_variant	SNV	10.66	FALSE	FALSE	TRUE	.	0.99309	0.18 (0.11 - 0.29)	.	0.0024751	0.00268912	.	1	Tetralogy of Fallot with pulmonary atresia	Female	Heterozygous	Unknown	None
CHD	Selected	Not selected	.	.	.	.	RCN3	No significant abnormal splicing	-1.52	chr19_50045801_G_A	chr19_49542544_G_A	1	0.98	0	0	2	9	9	48	16.18	ENST00000270645.8:c.680-9G>A	.	9	intron_variant	SNV	5.28	FALSE	FALSE	FALSE	.	3.8085e-11	1.13 (0.76 - 1.71)	5.581e-05	1e-06	0.0001689	.	1	Tetralogy of Fallot	Male	Heterozygous	Mother (unaffected)	None
CHD	Selected	Not selected	.	.	.	.	RGL2	No significant abnormal splicing	-0.48	chr6_33264115_A_C	chr6_33296338_A_C	0.07	0.34	0	0	31	-13	-13	-18	13.28	ENST00000497454.6:c.471-13T>G	.	13	intron_variant	SNV	15.805	FALSE	FALSE	FALSE	.	0.026981	0.27 (0.17 - 0.45)	0.00927938	0.00609666	0.0114257	.	1	Tetralogy of Fallot	Female	Heterozygous	Unknown	None
CHD	Selected	Not selected	.	.	.	.	RIMKLB	No significant abnormal splicing	-0.14	chr12_8850591_C_T	chr12_8697995_C_T	0	0	0.36	0	-2	35	-2	2	19.66	ENST00000535829.6:c.-359C>T	.	97	5_prime_UTR_variant	SNV	14.1	FALSE	FALSE	FALSE	.	0.59273	0.19 (0.09 - 0.49)	.	0.00052931	0.0128634	.	1	Tetralogy of Fallot with pulmonary atresia	Male	Heterozygous	Unknown	None
CHD	Selected	Not selected	.	.	.	.	RMND5B	No significant abnormal splicing	0.8	chr5_177571130_G_C	chr5_178144129_G_C	0	0	0.34	0	-45	-35	35	-21	6.388	ENST00000313386.9:c.694+21G>C	.	21	intron_variant	SNV	6.81	FALSE	FALSE	FALSE	.	1.9471e-13	0.90 (0.63 - 1.29)	0.00024384	0.00082387	0.00316697	.	1	Tetralogy of Fallot	Male	Heterozygous	Father (unaffected)	None
CHD	Selected	Not selected	.	.	.	.	RNF169	No significant abnormal splicing	0.73	chr11_74460426_A_T	chr11_74749381_A_T	0	0	0	0.65	27	1	27	1	21.8	ENST00000299563.5:c.501A>T	ENSP00000299563.4:p.Pro167%3D	1	splice_region_variant&synonymous_variant	SNV	5.695	FALSE	FALSE	FALSE	.	0.039503	0.29 (0.17 - 0.55)	.	.	.	.	1	Tetralogy of Fallot with pulmonary atresia	Female	Heterozygous	Mother (neither parent affected)	None
CHD	Selected	Not selected	.	.	.	.	RNF187	No significant abnormal splicing	0.19	chr1_228677356_T_C	chr1_228489655_T_C	0.3	0	0.3	0	-4	-13	39	-2	21.9	ENST00000305943.9:c.483+603T>C	.	603	intron_variant	SNV	38.545	FALSE	FALSE	TRUE	.	0.096678	0.42 (0.17 - 1.29)	.	0.00071478	0.00094138	.	1	Tetralogy of Fallot	Female	Heterozygous	Mother (neither parent affected)	None
CHD	Selected	Not selected	.	.	.	.	RNF220	No significant abnormal splicing	0.19	chr1_45115792_G_A	chr1_44650120_G_A	0.44	0	0	0	24	-4	24	23	1.138	ENST00000361799.7:c.1629+163G>A	.	163	intron_variant	SNV	17.55	FALSE	FALSE	FALSE	.	0.99958	0.06 (0.03 - 0.20)	.	0.00012624	0.00030421	.	1	Tetralogy of Fallot	Female	Heterozygous	Mother (neither parent affected)	None
CHD	Selected	Not selected	.	.	.	.	RNF31	No significant abnormal splicing	-0.62	chr14_24628058_C_A	chr14_24158849_C_A	0	0	0.33	0	1	39	1	33	12.81	ENST00000324103.11:c.2899+650C>A	.	650	intron_variant	SNV	14.12	FALSE	FALSE	TRUE	.	1	0.10 (0.05 - 0.19)	.	0.038375	0.14614	.	1	Tetralogy of Fallot with pulmonary atresia	Male	Heterozygous	Unknown	None
CHD	Selected	Not selected	.	.	.	.	RP11-111H13.1	No significant abnormal splicing	-0.7	chr2_99937668_G_A	chr2_99321205_G_A	0.26	0	0	0	-31	42	14	-31	2.262	ENST00000264255.8:c.563+750C>T	.	60	intron_variant	SNV	9.325	FALSE	FALSE	FALSE	.	0.37701	0.22 (0.09 - 0.69)	.	0.00472644	0.00754169	.	1	Tetralogy of Fallot	Male	Heterozygous	Unknown	None
CHD	Selected	Not selected	.	.	.	.	RP11-463D19.2	No significant abnormal splicing	.	chr8_74721305_A_G	chr8_73809070_A_G	0.41	0	0.43	0	32	-50	-30	-3	25.5	ENST00000602593.6:c.366+1404T>C	.	1404	intron_variant	SNV	7.695	FALSE	FALSE	FALSE	.	NA	NA	.	0.0501133	0.177074	.	1	Tetralogy of Fallot	Female	Heterozygous	Unknown	None
CHD	Selected	Not selected	.	.	.	.	RP11-574K11.31	No significant abnormal splicing	1.02	chr10_75557338_C_T	chr10_73797580_C_T	0.29	0	0	0	-2	-41	-2	9	29.6	ENST00000604729.6:c.3637C>T	ENSP00000474944.1:p.Arg1213Trp	9	missense_variant	SNV	25.245	FALSE	FALSE	FALSE	.	NA	NA	2.13e-05	2.536e-05	4.766e-05	.	1	Tetralogy of Fallot with pulmonary atresia	Male	Heterozygous	Unknown	None
CHD	Selected	Not selected	.	.	.	.	RP11-599B13.6	No significant abnormal splicing	0.04	chr17_8065788_C_A	chr17_8162470_C_A	0	0	0.69	0	-3	49	2	-26	11.65	ENST00000316509.11:c.3-101G>T	.	101	intron_variant	SNV	7.955	FALSE	FALSE	FALSE	.	0.88736	0.00 (0.00 - 0.42)	0.00435837	0.00523589	0.00720398	.	1	Tetralogy of Fallot with absent pulmonary valve	Male	Heterozygous	Unknown	None
CHD	Selected	Not selected	.	.	.	.	RPA1	No significant abnormal splicing	-0.47	chr17_1734130_G_A	chr17_1830836_G_A	0	0	0.26	0	-25	1	30	25	2.31	ENST00000254719.10:c.33+710G>A	.	710	intron_variant	SNV	10.5	FALSE	FALSE	TRUE	.	0.08777	0.25 (0.16 - 0.43)	.	0.00147837	0.00527313	.	1	Tetralogy of Fallot	Male	Heterozygous	Mother (neither parent affected)	None
CHD	Selected	Not selected	.	.	.	.	RPF2	No significant abnormal splicing	0.18	chr6_111309738_G_A	chr6_110988535_G_A	0	0	0.28	0	1	43	1	43	10.78	ENST00000441448.7:c.157-493G>A	.	493	intron_variant	SNV	8.885	FALSE	FALSE	TRUE	.	0.046405	0.32 (0.17 - 0.68)	.	.	0	.	1	Tetralogy of Fallot with pulmonary atresia	Female	Heterozygous	Unknown	None
CHD	Selected	Not selected	.	.	.	.	RPL10A	No significant abnormal splicing	0.31	chr6_35436205_A_AGAAGCCATGAGGTGAGTTGGTCCTG	chr6_35468428_A_AGAAGCCATGAGGTGAGTTGGTCCTG	0	0	0.87	0.24	58	-9	0	11	8.272	ENST00000322203.7:c.-6_5+14dup	.	11	5_prime_UTR_variant	Indel	208.155	FALSE	FALSE	FALSE	.	0.85357	0.09 (0.03 - 0.44)	0	1e-06	0	.	1	Tetralogy of Fallot with pulmonary atresia	Male	Heterozygous	Unknown	None
CHD	Selected	Not selected	.	.	.	.	RPP30	No significant abnormal splicing	0.2	chr10_92638160_T_G	chr10_90878403_T_G	0	0	0.4	0	0	4	0	18	15.4	ENST00000371703.8:c.271-660T>G	.	660	intron_variant	SNV	10.795	FALSE	FALSE	FALSE	.	5.3582e-08	0.71 (0.47 - 1.11)	.	.	4.74e-05	.	1	Tetralogy of Fallot with pulmonary atresia	Female	Heterozygous	Mother (neither parent affected)	None
CHD	Selected	Not selected	.	.	.	.	RPRD1B	No significant abnormal splicing	0.14	chr20_36667846_G_T	chr20_38039444_G_T	0.26	0	0	0	6	-19	6	-19	10.84	ENST00000373433.9:c.152-991G>T	.	991	intron_variant	SNV	14.25	FALSE	FALSE	TRUE	.	0.041768	0.31 (0.17 - 0.60)	.	.	.	.	1	Tetralogy of Fallot	Female	Heterozygous	Mother (neither parent affected)	None
CHD	Selected	Not selected	.	.	.	.	RPS6KB2	No significant abnormal splicing	-0.61	chr11_67201180_C_T	chr11_67433709_C_T	0.01	0	0.71	0	-2	-1	-2	11	22.7	ENST00000312629.10:c.906+262C>T	.	262	intron_variant	SNV	6.85	FALSE	FALSE	FALSE	.	5.9588e-21	1.13 (0.84 - 1.54)	.	8.24e-05	0.00104819	.	1	Tetralogy of Fallot with pulmonary atresia	Male	Heterozygous	Unknown	None
CHD	Selected	Not selected	.	.	.	.	RRM2B	No significant abnormal splicing	0.75	chr8_103245656_G_A	chr8_102233428_G_A	0.25	0	0	0	-12	3	-12	39	15.19	ENST00000251810.8:c.49-1124C>T	.	1124	intron_variant	SNV	6.805	FALSE	FALSE	TRUE	.	0.002357	0.39 (0.23 - 0.70)	.	0.00370832	0.00769631	.	1	Tetralogy of Fallot with absent pulmonary valve	Male	Heterozygous	Unknown	None
CHD	Selected	Not selected	.	.	.	.	RTEL1-TNFRSF6B	No significant abnormal splicing	0.16	chr20_62320484_A_G	chr20_63689131_A_G	0	0	0.57	0.14	1	2	48	1	35	ENST00000360203.11:c.1877A>G	ENSP00000353332.5:p.Lys626Arg	1	missense_variant&splice_region_variant	SNV	2.355	FALSE	FALSE	FALSE	.	NA	NA	1.35e-06	.	0	Uncertain_significance	1	Tetralogy of Fallot/double outlet right ventricle	Male	Heterozygous	Unknown	None
CHD	Selected	Not selected	.	.	.	.	RTF1	No significant abnormal splicing	-1.64	chr15_41762631_G_A	chr15_41470433_G_A	0	0	0.36	0	-44	-31	-3	-31	18.53	ENST00000389629.8:c.1025+41G>A	.	41	intron_variant	SNV	9.995	FALSE	FALSE	FALSE	.	1	0.03 (0.01 - 0.12)	0.00354764	0.0131653	0.0503547	.	1	Tetralogy of Fallot	Male	Heterozygous	Unknown	None
CHD	Selected	Not selected	.	.	.	.	RWDD4	No significant abnormal splicing	1.93	chr4_184571156_C_T	chr4_183650003_C_T	0.26	0	0.22	0	-2	-9	-18	47	20.3	ENST00000326397.10:c.364-435G>A	.	435	intron_variant	SNV	8.18	FALSE	FALSE	FALSE	.	0.017447	0.39 (0.20 - 0.82)	.	0.00628143	0.00930596	.	1	Tetralogy of Fallot with pulmonary atresia	Male	Heterozygous	Father (neither parent affected)	None
CHD	Selected	Not selected	.	.	.	.	RWDD4	No significant abnormal splicing	-0.59	chr4_184569111_C_T	chr4_183647958_C_T	0	0	0.42	0	-3	3	3	-26	18.08	ENST00000326397.10:c.482-1421G>A	.	1421	intron_variant	SNV	8.18	FALSE	FALSE	FALSE	.	0.017447	0.39 (0.20 - 0.82)	.	4.268e-05	0.00029992	.	1	Tetralogy of Fallot with absent pulmonary valve	Male	Heterozygous	Unknown	None
CHD	Selected	Not selected	.	.	.	.	RXRA	No significant abnormal splicing	-1.16	chr9_137321697_C_T	chr9_134429851_C_T	0	0	0.44	0	-2	40	-2	27	14.61	ENST00000481739.2:c.1043+611C>T	.	611	intron_variant	SNV	9.195	FALSE	FALSE	FALSE	.	0.99852	0.00 (0.00 - 0.16)	.	0.0006423	0.00236963	.	1	Tetralogy of Fallot	Male	Heterozygous	Mother (unaffected)	None
CHD	Selected	Not selected	.	.	.	.	S100A13	No significant abnormal splicing	-1.48	chr1_153600595_A_AC	chr1_153628119_A_AC	0	0	0.91	0.93	1	32	1	2	2.539	ENST00000476133.5:n.128+1dup	.	2	splice_donor_variant&non_coding_transcript_variant	Indel	66.975	FALSE	FALSE	FALSE	.	0.049652	0.61 (0.24 - 1.67)	0.00646924	0.00671779	0.0251629	.	1	Tetralogy of Fallot with pulmonary atresia	Female	Heterozygous	Mother (neither parent affected)	None
CHD	Selected	Not selected	.	.	.	.	SAMHD1	No significant abnormal splicing	-0.97	chr20_35548337_G_A	chr20_36919934_G_A	0	0	0.26	0	2	-2	2	-33	12.1	ENST00000646673.2:c.697-415C>T	.	415	intron_variant	SNV	7.725	FALSE	FALSE	FALSE	.	6.4524e-13	0.67 (0.49 - 0.94)	.	1e-06	0.00012917	.	1	Tetralogy of Fallot with pulmonary atresia	Female	Heterozygous	Unknown	None
CHD	Selected	Not selected	.	.	.	.	SC5D	No significant abnormal splicing	0.39	chr11_121163524_A_AGGTGGGGAC	chr11_121292815_A_AGGTGGGGAC	0	0	0.97	0.97	-82	2	0	1	15.23	ENST00000264027.9:c.-11+6_-11+14dup	.	1	splice_region_variant&5_prime_UTR_variant	Indel	10.41	FALSE	FALSE	FALSE	.	0.0025941	0.49 (0.27 - 0.97)	.	0.00124143	0.00475897	.	1	Tetralogy of Fallot with pulmonary atresia	Female	Heterozygous	Father (neither parent affected)	None
CHD	Selected	Not selected	.	.	.	.	SCAMP3	No significant abnormal splicing	0.49	chr1_155226215_A_G	chr1_155256424_A_G	0.2	0	0	0	-30	-5	22	-29	7.273	ENST00000302631.8:c.898-5T>C	.	5	splice_region_variant&intron_variant	SNV	14.77	FALSE	FALSE	FALSE	.	0.0021904	0.39 (0.23 - 0.70)	0.00319844	0.00347854	0.00592666	.	1	Tetralogy of Fallot	Female	Heterozygous	Father (neither parent affected)	None
CHD	Selected	Not selected	.	.	.	.	SCAPER	No significant abnormal splicing	1.22	chr15_77067979_T_C	chr15_76775638_T_C	0.12	0	0.25	0	50	-44	5	50	11.9	ENST00000563290.6:c.773-521A>G	.	521	intron_variant	SNV	12.11	FALSE	FALSE	FALSE	.	0.0087953	0.26 (0.18 - 0.38)	.	0.00466076	0.0115787	.	1	Tetralogy of Fallot with pulmonary atresia	Female	Heterozygous	Unknown	None
CHD	Selected	Not selected	.	.	.	.	SCAPER	No significant abnormal splicing	0.5	chr15_77046141_T_C	chr15_76753800_T_C	0	0	0.31	0	1	29	1	8	7.683	ENST00000563290.6:c.1866+8A>G	.	8	splice_region_variant&intron_variant	SNV	12.11	FALSE	FALSE	FALSE	.	0.0087953	0.26 (0.18 - 0.38)	0.0107207	0.00897867	0.0174122	.	1	Tetralogy of Fallot with pulmonary atresia	Male	Heterozygous	Unknown	None
CHD	Selected	Not selected	.	.	.	.	SCFD1	No significant abnormal splicing	0.24	chr14_31092091_G_A	chr14_30622885_G_A	0	0	0.36	0	21	14	-3	31	14.06	ENST00000458591.7:c.61+486G>A	.	486	intron_variant	SNV	28.43	FALSE	FALSE	FALSE	.	0.99962	0.11 (0.06 - 0.24)	.	0.00769693	0.0290069	.	1	Tetralogy of Fallot	Male	Heterozygous	Father (unaffected)	None
CHD	Selected	Not selected	Tier 2	Unknown	.	.	SDCCAG8	No significant abnormal splicing	1.65	chr1_243480036_A_G	chr1_243316734_A_G	0	0.36	0	0	1	21	-26	21	3.425	ENST00000366541.8:c.930-21A>G	.	21	intron_variant	SNV	15.2	FALSE	FALSE	FALSE	.	1.1809e-11	0.56 (0.41 - 0.78)	0.0184379	0.0113562	0.0441784	Benign	1	Tetralogy of Fallot/double outlet right ventricle	Male	Heterozygous	Unknown	None
CHD	Selected	Not selected	.	.	.	.	SEC23IP	No significant abnormal splicing	1.28	chr10_121677532_G_A	chr10_119918020_G_A	0	0	0.88	0.02	-3	12	-3	24	23.7	ENST00000369075.8:c.1729G>A	ENSP00000358071.3:p.Val577Ile	24	missense_variant	SNV	7.015	FALSE	FALSE	FALSE	.	1.9318e-05	0.35 (0.24 - 0.51)	.	1e-06	0	.	1	Tetralogy of Fallot with absent pulmonary valve	Male	Heterozygous	Unknown	None
CHD	Selected	Not selected	.	.	.	.	SEC61A1	No significant abnormal splicing	-1.56	chr3_127783654_A_G	chr3_128064811_A_G	0.26	0	0	0	1	2	27	-31	2.46	ENST00000243253.8:c.617-66A>G	.	66	intron_variant	SNV	18.545	FALSE	FALSE	FALSE	.	0.98675	0.11 (0.05 - 0.30)	.	1e-06	0.00026249	.	1	Tetralogy of Fallot with pulmonary atresia	Male	Heterozygous	Unknown	None
CHD	Selected	Not selected	.	.	.	.	SEMA3C	No significant abnormal splicing	1.25	chr7_80547630_C_T	chr7_80918314_C_T	0	0	0.23	0	34	0	-13	36	2.018	ENST00000265361.8:c.-39+514G>A	.	514	intron_variant	SNV	28.825	FALSE	FALSE	FALSE	.	0.00087445	0.32 (0.21 - 0.52)	.	2.533e-05	2.264e-05	.	1	Tetralogy of Fallot with pulmonary atresia	Male	Heterozygous	Mother (neither parent affected)	None
CHD	Selected	Not selected	.	.	.	.	SGSM2	No significant abnormal splicing	-1.89	chr17_2279155_G_A	chr17_2375861_G_A	0	0	0.26	0	-3	-5	-3	14	17.88	ENST00000268989.8:c.2470G>A	ENSP00000268989.3:p.Ala824Thr	14	missense_variant	SNV	9.285	FALSE	FALSE	FALSE	.	4.2902e-09	0.43 (0.31 - 0.60)	0.00116606	0.00050052	0.00954945	.	1	Tetralogy of Fallot with pulmonary atresia	Male	Heterozygous	Unknown	None
CHD	Selected	Not selected	.	.	.	.	SH3GLB2	No significant abnormal splicing	1.24	chr9_131777205_G_C	chr9_129014926_G_C	0.41	0	0	0	-1	-22	-1	-38	10.66	ENST00000372564.8:c.335-22C>G	.	22	intron_variant	SNV	13.71	FALSE	FALSE	FALSE	.	0.0014857	0.41 (0.24 - 0.74)	0.0095556	0.0333982	0.119983	.	1	Tetralogy of Fallot with absent pulmonary valve	Male	Heterozygous	Unknown	None
CHD	Selected	Not selected	.	.	.	.	SHISA4	No significant abnormal splicing	-1.19	chr1_201859352_G_C	chr1_201890224_G_C	0.28	0	0	0	-25	47	18	-45	18.2	ENST00000362011.7:c.246-230G>C	.	230	intron_variant	SNV	9.775	FALSE	FALSE	FALSE	.	0.0009272	0.61 (0.33 - 1.20)	.	0.00978832	0.00920142	.	1	Tetralogy of Fallot	Female	Heterozygous	Father (neither parent affected)	None
CHD	Selected	Not selected	.	.	.	.	SHPRH	No significant abnormal splicing	-0.19	chr6_146271177_T_G	chr6_145950041_T_G	0.42	0	0	0	-3	-2	-3	4	20.1	ENST00000275233.12:c.982+223A>C	.	223	intron_variant	SNV	9.45	FALSE	FALSE	FALSE	.	1.7017e-06	0.31 (0.23 - 0.42)	.	0.00250472	0.00750972	.	1	Tetralogy of Fallot	Male	Heterozygous	Unknown	None
CHD	Selected	Not selected	.	.	.	.	SIAE	No significant abnormal splicing	-1.38	chr11_124524254_T_A	chr11_124654358_T_A	0	0	0.44	0	2	-39	2	-30	16.49	ENST00000263593.8:c.544+297A>T	.	297	intron_variant	SNV	9.9	FALSE	FALSE	FALSE	.	7.7865e-12	0.80 (0.56 - 1.16)	.	0.00055448	0.00114291	.	1	Tetralogy of Fallot	Male	Heterozygous	Unknown	None
CHD	Selected	Not selected	.	.	.	.	SLC12A4	No significant abnormal splicing	0.16	chr16_67997835_C_T	chr16_67963932_C_T	0	0	0.34	0	-1	-25	-1	15	7.229	ENST00000316341.8:c.116-373G>A	.	373	intron_variant	SNV	26.725	FALSE	FALSE	FALSE	.	2.0528e-11	0.49 (0.36 - 0.68)	0.00011234	4.268e-05	0.00026046	.	1	Tetralogy of Fallot	Male	Heterozygous	Unknown	None
CHD	Selected	Not selected	.	.	.	.	SLC12A7	No significant abnormal splicing	0.93	chr5_1089895_C_T	chr5_1089780_C_T	0	0	0.43	0	4	-42	4	-18	1.497	ENST00000264930.10:c.343-652G>A	.	652	intron_variant	SNV	21.55	FALSE	FALSE	FALSE	.	1.3921e-17	0.67 (0.51 - 0.88)	.	0.0225322	0.0787738	.	1	Tetralogy of Fallot	Male	Heterozygous	Father (unaffected)	None
CHD	Selected	Not selected	.	.	.	.	SLC12A7	No significant abnormal splicing	-0.33	chr5_1094759_C_T	chr5_1094644_C_T	0	0	0.25	0	-3	1	-3	1	5.669	ENST00000264930.10:c.125-396G>A	.	396	intron_variant	SNV	21.55	FALSE	FALSE	FALSE	.	1.3921e-17	0.67 (0.51 - 0.88)	.	4.266e-05	0.00019433	.	1	Tetralogy of Fallot	Female	Heterozygous	Unknown	None
CHD	Selected	Not selected	.	.	.	.	SLC15A3	No significant abnormal splicing	-0.51	chr11_60709520_C_A	chr11_60942048_C_A	0	0	0.57	0.04	2	-45	2	-13	5.494	ENST00000227880.8:c.1094G>T	ENSP00000227880.2:p.Gly365Val	15	missense_variant	SNV	6.71	FALSE	FALSE	FALSE	.	7.7754e-12	0.92 (0.64 - 1.37)	0.0131556	0.00791096	0.0136287	.	1	Tetralogy of Fallot with pulmonary atresia	Male	Heterozygous	Unknown	None
CHD	Selected	Not selected	.	.	.	.	SLC25A6	No significant abnormal splicing	1.39	chrX_1506578_G_A	chrX_1387685_G_A	0.26	0	0	0	-14	35	-14	16	9.589	ENST00000381401.11:c.599-266C>T	.	266	intron_variant	SNV	35.3	FALSE	FALSE	FALSE	.	0.13859	0.30 (0.14 - 0.78)	.	0.0400743	0.121492	.	1	Tetralogy of Fallot	Male	Heterozygous	Father (neither parent affected)	None
CHD	Selected	Not selected	.	.	.	.	SLC35D2	No significant abnormal splicing	-1.85	chr9_99084142_T_C	chr9_96321860_T_C	0	0	0.59	0	0	-37	1	26	3.653	ENST00000253270.13:c.914+138A>G	.	138	intron_variant	SNV	6.475	FALSE	FALSE	FALSE	.	5.8967e-13	1.08 (0.75 - 1.60)	.	0.00129694	0.0052129	.	1	Tetralogy of Fallot	Male	Heterozygous	Unknown	None
CHD	Selected	Not selected	.	.	.	.	SLC38A10	No significant abnormal splicing	-0.29	chr17_79225412_C_T	chr17_81251612_C_T	0.01	0.26	0	0	18	0	26	1	22.4	ENST00000374759.8:c.1946G>A	ENSP00000363891.3:p.Gly649Asp	0	missense_variant&splice_region_variant	SNV	6.89	FALSE	FALSE	FALSE	.	2.426e-10	0.60 (0.42 - 0.86)	0.00193726	0.0031796	0.00123586	.	1	Tetralogy of Fallot with pulmonary atresia	Female	Heterozygous	Mother (neither parent affected)	None
CHD	Selected	Not selected	.	.	.	.	SLC4A2	No significant abnormal splicing	-1.03	chr7_150756874_G_T	chr7_151059787_G_T	0	0	0.35	0	-25	-41	-2	-25	15.49	ENST00000413384.7:c.-64+25G>T	.	599	intron_variant	SNV	21.58	FALSE	FALSE	FALSE	.	0.98521	0.17 (0.10 - 0.30)	.	.	6.343e-05	.	1	Tetralogy of Fallot	Female	Heterozygous	Unknown	None
CHD	Selected	Not selected	.	.	.	.	SLCO5A1	No significant abnormal splicing	0.51	chr8_70585562_C_T	chr8_69673327_C_T	0.06	0.68	0	0	-34	-1	-34	-1	28.1	ENST00000260126.9:c.2090-1G>A	.	1	splice_acceptor_variant	SNV	2.95	FALSE	FALSE	FALSE	.	1.5378e-06	0.47 (0.31 - 0.72)	3.2e-06	.	.	.	1	Tetralogy of Fallot with absent pulmonary valve	Female	Heterozygous	Unknown	None
CHD	Selected	Not selected	.	.	.	.	SLK	No significant abnormal splicing	0.98	chr10_105763296_A_G	chr10_104003538_A_G	0	0	0.32	0.01	-5	-44	-5	-11	0.088	ENST00000369755.4:c.2349+11A>G	.	11	intron_variant	SNV	22.285	FALSE	FALSE	FALSE	.	0.37441	0.23 (0.15 - 0.35)	0.00915775	0.0279524	0.102521	.	1	Tetralogy of Fallot	Male	Heterozygous	Mother (neither parent affected)	None
CHD	Selected	Not selected	.	.	.	.	SMTN	No significant abnormal splicing	1.11	chr22_31483128_G_A	chr22_31087142_G_A	0	0	0.29	0	-4	15	-4	15	14.85	ENST00000333137.12:c.52-823G>A	.	823	intron_variant	SNV	40.91	FALSE	FALSE	FALSE	.	1.5966e-07	0.42 (0.29 - 0.61)	.	0.0251123	0.0441135	.	1	Tetralogy of Fallot with pulmonary atresia	Female	Heterozygous	Mother (neither parent affected)	None
CHD	Selected	Not selected	.	.	.	.	SMURF2	No significant abnormal splicing	1.5	chr17_62566672_C_T	chr17_64570554_C_T	0.3	0	0	0	-35	-1	43	-1	13.27	ENST00000262435.14:c.1016+1244G>A	.	1244	intron_variant	SNV	8.94	FALSE	FALSE	FALSE	.	0.87235	0.20 (0.12 - 0.33)	.	0.00821204	0.0145564	.	1	Tetralogy of Fallot	Male	Heterozygous	Unknown	None
CHD	Selected	Not selected	.	.	.	.	SNRNP25	No significant abnormal splicing	0	chr16_106426_G_T	chr16_56426_G_T	0	0	0.35	0	-46	16	-6	16	16.87	ENST00000293861.8:c.240-113G>T	.	113	intron_variant	SNV	16.965	FALSE	FALSE	FALSE	.	0.0013382	0.56 (0.31 - 1.11)	.	0.016497	0.059753	.	1	Tetralogy of Fallot	Male	Heterozygous	Father (unaffected)	None
CHD	Selected	Not selected	.	.	.	.	SNW1	No significant abnormal splicing	-1.87	chr14_78199472_T_G	chr14_77733129_T_G	0	0	0.32	0	38	-2	-33	-3	15.4	ENST00000261531.12:c.775-528A>C	.	528	intron_variant	SNV	24.615	FALSE	FALSE	TRUE	.	0.99961	0.08 (0.04 - 0.22)	.	0.00654705	0.0259899	.	1	Tetralogy of Fallot	Male	Heterozygous	Father (unaffected)	None
CHD	Selected	Not selected	.	.	.	.	SNX9	No significant abnormal splicing	0.28	chr6_158349356_A_G	chr6_157928324_A_G	0.12	0	0.38	0	-41	33	-1	-6	18.67	ENST00000392185.8:c.1185-275A>G	.	275	intron_variant	SNV	10.92	FALSE	FALSE	FALSE	.	0.7061	0.20 (0.12 - 0.37)	.	0.0001491	0.00067918	.	1	Tetralogy of Fallot	Male	Heterozygous	Father (neither parent affected)	None
CHD	Selected	Not selected	Tier 2	Unknown	.	.	SP3	No significant abnormal splicing	1.58	chr2_174830151_G_A	chr2_173965423_G_A	0	0	0.27	0	45	-42	2	-10	4.096	ENST00000310015.11:c.-252C>T	.	260	5_prime_UTR_variant	SNV	19.58	FALSE	FALSE	FALSE	.	0.99995	0.03 (0.01 - 0.15)	.	0.00219015	0.00875491	.	1	Tetralogy of Fallot with absent pulmonary valve	Male	Heterozygous	Unknown	None
CHD	Selected	Not selected	Tier 2	Unknown	.	.	SP3	No significant abnormal splicing	0.3	chr2_174828618_C_T	chr2_173963890_C_T	0.31	0	0	0	-2	-16	-2	-16	20.5	ENST00000310015.11:c.157-7G>A	.	7	splice_region_variant&intron_variant	SNV	19.58	FALSE	FALSE	FALSE	.	0.99995	0.03 (0.01 - 0.15)	0.0212397	0.0202882	0.0283661	.	1	Tetralogy of Fallot	Male	Heterozygous	Unknown	None
CHD	Selected	Not selected	.	.	.	.	SPG7	No significant abnormal splicing	-1.57	chr16_89590670_G_A	chr16_89524262_G_A	0	0	0.28	0	8	-5	8	-5	0.368	ENST00000645818.2:c.618+15G>A	.	15	intron_variant	SNV	25.935	FALSE	FALSE	FALSE	.	1.9683e-36	1.30 (1.03 - 1.65)	1.597e-05	.	4.801e-05	Likely_benign	1	Tetralogy of Fallot/double outlet right ventricle	Male	Heterozygous	Unknown	None
CHD	Selected	Not selected	.	.	.	.	SPIDR	No significant abnormal splicing	0.03	chr8_48586506_G_C	chr8_47673944_G_C	0	0	0.13	0.24	-3	-44	36	-3	8.995	ENST00000297423.9:c.1685+3G>C	.	3	splice_region_variant&intron_variant	SNV	14.42	FALSE	FALSE	FALSE	.	2.3847e-17	0.80 (0.60 - 1.08)	0.0342691	0.0259725	0.0391347	.	1	Tetralogy of Fallot	Male	Heterozygous	Unknown	None
CHD	Selected	Not selected	.	.	.	.	SPOCK1	No significant abnormal splicing	-0.96	chr5_136315037_C_T	chr5_136979348_C_T	0	0	0.27	0	-1	-16	-1	46	15.15	ENST00000394945.6:c.1113G>A	ENSP00000378401.1:p.Gln371%3D	18	synonymous_variant	SNV	6.755	FALSE	FALSE	FALSE	.	0.82592	0.17 (0.08 - 0.39)	0.0011468	0.00445092	0.0153141	.	1	Tetralogy of Fallot	Male	Heterozygous	Unknown	None
CHD	Selected	Not selected	.	.	.	.	SPTAN1	No significant abnormal splicing	0.23	chr9_131331019_C_T	chr9_128568740_C_T	0.25	0.03	0	0	8	32	32	19	9.47	ENST00000372739.7:c.238-32C>T	.	32	intron_variant	SNV	57.88	FALSE	FALSE	FALSE	.	1	0.06 (0.03 - 0.10)	0.00029806	0.00014915	0.00350274	.	1	Tetralogy of Fallot with pulmonary atresia	Male	Heterozygous	Unknown	None
CHD	Selected	Not selected	.	.	.	.	SRSF3	No significant abnormal splicing	0.11	chr6_36569868_A_G	chr6_36602091_A_G	0	0	0.44	0	-5	48	-5	-50	22.8	ENST00000373715.11:c.*102A>G	.	131	3_prime_UTR_variant	SNV	39.63	FALSE	FALSE	FALSE	.	0.96323	0.00 (0.00 - 0.29)	.	.	.	.	1	Tetralogy of Fallot	Male	Heterozygous	Mother (unaffected)	None
CHD	Selected	Not selected	.	.	.	.	SRSF4	No significant abnormal splicing	0.34	chr1_29476614_CCT_C	chr1_29150102_CCT_C	0	0	0.97	1	-37	12	7	1	42	ENST00000373795.7:c.667_668del	ENSP00000362900.4:p.Arg223ValfsTer38	1	frameshift_variant&splice_region_variant	Indel	22.015	FALSE	FALSE	FALSE	.	0.86723	0.17 (0.08 - 0.38)	.	0.00027742	0.00218296	.	1	Tetralogy of Fallot with pulmonary atresia	Male	Heterozygous	Unknown	None
CHD	Selected	Not selected	.	.	.	.	ST3GAL6	No significant abnormal splicing	0.72	chr3_98452297_T_A	chr3_98733453_T_A	0	0	0.33	0	-4	20	-4	-12	5.68	ENST00000483910.5:c.-12+921T>A	.	921	intron_variant	SNV	21.625	FALSE	FALSE	FALSE	.	2.3272e-08	0.76 (0.50 - 1.20)	.	0.00709216	0.0260887	.	1	Tetralogy of Fallot	Male	Homozygous	Unknown	None
CHD	Selected	Not selected	Tier 2	Unknown	.	.	STAB1	No significant abnormal splicing	2.28	chr3_52556865_G_A	chr3_52522849_G_A	0.79	0	0	0	2	29	2	18	15.36	ENST00000321725.10:c.6819G>A	ENSP00000312946.6:p.Ala2273%3D	76	synonymous_variant	SNV	9.505	FALSE	FALSE	FALSE	.	8.6792e-50	0.68 (0.58 - 0.80)	0.00063097	0.00010423	0.00207542	.	1	Tetralogy of Fallot	Male	Heterozygous	Unknown	None
CHD	Selected	Not selected	.	.	.	.	STAM2	No significant abnormal splicing	-0.22	chr2_152977056_T_C	chr2_152120542_T_C	0	0	0.62	0	1	-5	1	41	16.32	ENST00000263904.5:c.*32A>G	.	260	3_prime_UTR_variant	SNV	11.27	FALSE	FALSE	FALSE	.	1.0416e-05	0.46 (0.30 - 0.73)	5.329e-05	1e-06	4.765e-05	.	1	Tetralogy of Fallot	Male	Heterozygous	Unknown	None
CHD	Selected	Not selected	.	.	.	.	STIP1	No significant abnormal splicing	-3.99	chr11_63965054_C_T	chr11_64197582_C_T	0	0	0	0.3	13	32	6	13	41	ENST00000305218.9:c.889C>T	ENSP00000305958.5:p.Arg297Ter	13	stop_gained	SNV	27.97	FALSE	FALSE	FALSE	.	0.99987	0.08 (0.03 - 0.20)	.	.	.	.	1	Tetralogy of Fallot	Male	Heterozygous	Father (unaffected)	None
CHD	Selected	Not selected	.	.	.	.	STRIP2	No significant abnormal splicing	-1.12	chr7_129096556_G_A	chr7_129456715_G_A	0	0	0.44	0	-3	43	-3	42	14.52	ENST00000249344.7:c.1038+73G>A	.	73	intron_variant	SNV	10.685	FALSE	FALSE	FALSE	.	1.6433e-15	0.65 (0.49 - 0.88)	.	0.00517227	0.0185081	.	1	Tetralogy of Fallot	Male	Heterozygous	Unknown	None
CHD	Selected	Not selected	.	.	.	.	STRIP2	No significant abnormal splicing	0.25	chr7_129082660_A_G	chr7_129442819_A_G	0	0	0.69	0	-15	18	-1	21	22.4	ENST00000249344.7:c.200-1205A>G	.	1205	intron_variant	SNV	10.685	FALSE	FALSE	FALSE	.	1.6433e-15	0.65 (0.49 - 0.88)	.	.	1.17e-05	.	1	Tetralogy of Fallot with pulmonary atresia/double outlet right ventricle	Female	Heterozygous	Unknown	None
CHD	Selected	Not selected	.	.	.	.	STRN4	No significant abnormal splicing	0.36	chr19_47227765_G_A	chr19_46724508_G_A	0	0	0.57	0	2	-44	2	-37	2.064	ENST00000263280.11:c.1594+299C>T	.	299	intron_variant	SNV	13.715	FALSE	FALSE	FALSE	.	0.99376	0.12 (0.06 - 0.28)	.	0.0103482	0.0491115	.	1	Tetralogy of Fallot	Male	Heterozygous	Mother (neither parent affected)	None
CHD	Selected	Not selected	.	.	.	.	STT3A	No significant abnormal splicing	1.22	chr11_125489108_C_G	chr11_125619213_C_G	0	0	0.25	0	-44	29	-1	-21	13.95	ENST00000392708.9:c.1963+652C>G	.	652	intron_variant	SNV	25.135	FALSE	FALSE	TRUE	.	0.002045	0.31 (0.20 - 0.49)	.	1e-06	0	.	1	Tetralogy of Fallot	Male	Heterozygous	Unknown	None
CHD	Selected	Not selected	.	.	.	.	STXBP6	No significant abnormal splicing	1.97	chr14_25518510_G_A	chr14_25049304_G_A	0.45	0	0	0	-5	33	-5	-23	8.728	ENST00000323944.9:c.-33+574C>T	.	574	intron_variant	SNV	11.135	FALSE	FALSE	FALSE	.	7.8743e-05	0.65 (0.38 - 1.18)	.	0.00158244	0.00661473	.	1	Tetralogy of Fallot with pulmonary atresia	Male	Heterozygous	Father (neither parent affected)	None
CHD	Selected	Not selected	.	.	.	.	SUOX	No significant abnormal splicing	-1.52	chr12_56391433_G_A	chr12_55997649_G_A	0.3	0	0	0	-34	-42	44	-34	15.29	ENST00000266971.8:c.-85G>A	.	310	5_prime_UTR_variant	SNV	12.91	FALSE	FALSE	FALSE	.	9.399e-07	0.67 (0.43 - 1.08)	.	0.000196	0.0006379	Uncertain_significance	1	Tetralogy of Fallot	Male	Heterozygous	Unknown	None
CHD	Selected	Not selected	.	.	.	.	TACC2	No significant abnormal splicing	-1.21	chr10_123986678_A_G	chr10_122227163_A_G	0	0	0.25	0	0	25	0	25	1.284	ENST00000369005.6:c.7725-674A>G	.	674	intron_variant	SNV	53.33	FALSE	FALSE	TRUE	.	4.819e-24	0.55 (0.44 - 0.69)	.	0.00118434	0.0119624	.	1	Tetralogy of Fallot with pulmonary atresia	Female	Heterozygous	Unknown	SMARCA4:c.4171-1789C>T
CHD	Selected	Not selected	.	.	.	.	TAF1C	No significant abnormal splicing	-0.24	chr16_84218606_G_A	chr16_84185000_G_A	0.42	0	0	0	-11	38	14	-11	14.61	ENST00000566732.6:c.-12C>T	.	60	5_prime_UTR_variant	SNV	7.71	FALSE	FALSE	FALSE	.	1.4604e-24	0.98 (0.75 - 1.29)	0.0240183	0.0213006	0.0320406	.	1	Tetralogy of Fallot with pulmonary atresia	Female	Heterozygous	Father (neither parent affected)	None
CHD	Selected	Not selected	.	.	.	.	TAF6	No significant abnormal splicing	1.92	chr7_99711885_G_A	chr7_100114262_G_A	0.23	0.01	0	0	-31	6	6	-31	14.82	ENST00000453269.7:c.-53C>T	.	6	5_prime_UTR_variant	SNV	8.525	FALSE	FALSE	FALSE	.	8.2703e-09	0.53 (0.37 - 0.78)	9.6e-06	.	0.00016877	.	1	Tetralogy of Fallot	Male	Heterozygous	Father (neither parent affected)	None
CHD	Selected	Not selected	.	.	.	.	TAF9B	No significant abnormal splicing	0.52	chrX_77391761_T_C	chrX_78136264_T_C	0.29	0	0.28	0	43	-2	-10	44	19.64	ENST00000341864.6:c.481+651A>G	.	651	intron_variant	SNV	9.755	FALSE	FALSE	TRUE	.	1.085e-10	1.43 (0.91 - 1.91)	.	.	7.702e-05	.	1	Tetralogy of Fallot with absent pulmonary valve	Female	Heterozygous	Unknown	None
CHD	Selected	Not selected	.	.	.	.	TAOK2	No significant abnormal splicing	1.31	chr16_29985694_G_T	chr16_29974373_G_T	0.45	0	0	0	6	48	6	0	14.39	ENST00000308893.9:c.-311G>T	.	275	5_prime_UTR_variant	SNV	8.275	FALSE	FALSE	FALSE	.	0.99976	0.13 (0.07 - 0.24)	.	0.0076709	0.00988887	.	1	Tetralogy of Fallot with pulmonary atresia	Male	Heterozygous	Unknown	None
CHD	Selected	Not selected	.	.	.	.	TBCD	No significant abnormal splicing	0.42	chr17_80765265_A_G	chr17_82807389_A_G	0	0	0.28	0	-31	13	-5	37	0.258	ENST00000355528.9:c.1088-219A>G	.	219	intron_variant	SNV	10.425	FALSE	FALSE	FALSE	.	1.0032e-07	0.36 (0.26 - 0.49)	.	0.00161036	0.00556211	.	1	Tetralogy of Fallot	Male	Heterozygous	Unknown	None
CHD	Selected	Not selected	.	.	.	.	TBCD	No significant abnormal splicing	-0.5	chr17_80899578_G_T	chr17_82941702_G_T	0	0	0.25	0	-2	21	-2	-36	11.84	ENST00000355528.9:c.3564+219G>T	.	219	intron_variant	SNV	10.425	FALSE	FALSE	FALSE	.	1.0032e-07	0.36 (0.26 - 0.49)	.	1.055e-05	0.00015673	.	1	Tetralogy of Fallot with pulmonary atresia	Female	Heterozygous	Unknown	None
CHD	Selected	Not selected	.	.	.	.	TBRG1	No significant abnormal splicing	0.41	chr11_124500662_G_C	chr11_124630766_G_C	0.31	0.02	0	0	8	-21	8	-8	14.37	ENST00000441174.8:c.858G>C	ENSP00000409016.3:p.Leu286%3D	23	synonymous_variant	SNV	7.25	FALSE	FALSE	FALSE	.	0.00017381	0.50 (0.30 - 0.86)	0.00051609	0.00096084	0.00482619	.	1	Tetralogy of Fallot	Male	Heterozygous	Unknown	None
CHD	Selected	Not selected	.	.	.	.	TBRG4	No significant abnormal splicing	0.37	chr7_45151120_T_A	chr7_45111521_T_A	0	0	0.25	0	6	16	6	-43	4.225	ENST00000258770.8:c.-51+122A>T	.	122	intron_variant	SNV	15.86	FALSE	FALSE	FALSE	.	1.225e-06	0.48 (0.32 - 0.74)	.	0.00808038	0.0192871	.	1	Tetralogy of Fallot with pulmonary atresia	Female	Heterozygous	Mother (neither parent affected)	None
CHD	Selected	Not selected	.	.	.	.	TCF12	No significant abnormal splicing	0.42	chr15_57212041_C_G	chr15_56919843_C_G	0.62	0	0	0	1	49	1	-37	9.068	ENST00000333725.10:c.-22-49C>G	.	59	intron_variant	SNV	26.15	FALSE	FALSE	FALSE	.	0.67602	0.21 (0.12 - 0.37)	.	.	.	.	1	Tetralogy of Fallot with pulmonary atresia/double outlet right ventricle	Male	Heterozygous	Father (neither parent affected)	None
CHD	Selected	Not selected	.	.	.	.	TCP11L2	No significant abnormal splicing	0.36	chr12_106696838_A_T	chr12_106303060_A_T	0	0	0.64	0	3	36	-2	7	5.635	ENST00000299045.8:c.-36+119A>T	.	119	intron_variant	SNV	30.15	FALSE	FALSE	FALSE	.	1.4743e-12	0.87 (0.61 - 1.26)	.	0.00487329	0.0229989	.	1	Tetralogy of Fallot with pulmonary atresia	Female	Heterozygous	Mother (neither parent affected)	None
CHD	Selected	Not selected	.	.	.	.	TERF2	No significant abnormal splicing	0.81	chr16_69404274_G_A	chr16_69370371_G_A	0	0	0.28	0	6	-39	6	27	11.38	ENST00000254942.8:c.840+112C>T	.	112	intron_variant	SNV	7.31	FALSE	FALSE	FALSE	.	0.99237	0.09 (0.03 - 0.27)	.	.	.	.	1	Tetralogy of Fallot with absent pulmonary valve	Male	Heterozygous	Unknown	None
CHD	Selected	Not selected	.	.	.	.	THBS2	No significant abnormal splicing	0.5	chr6_169637014_T_C	chr6_169236919_T_C	0.29	0	0.22	0	8	-2	-49	-2	19.78	ENST00000617924.5:c.1477+251A>G	.	251	intron_variant	SNV	7.79	FALSE	FALSE	FALSE	.	0.55641	0.22 (0.14 - 0.35)	.	0.00024468	0.0062486	.	1	Tetralogy of Fallot	Male	Heterozygous	Father (neither parent affected)	None
CHD	Selected	Not selected	.	.	.	.	THNSL2	No significant abnormal splicing	0.5	chr2_88478534_T_C	chr2_88179015_T_C	0	0	0.05	0.95	-1	-22	-14	-2	27.5	ENST00000674334.1:c.802+2T>C	.	2	splice_donor_variant	SNV	4.265	FALSE	FALSE	FALSE	.	1.4828e-06	0.63 (0.40 - 1.02)	0.0024834	6.265e-05	0.0185685	.	1	Tetralogy of Fallot	Male	Heterozygous	Father (neither parent affected)	None
CHD	Selected	Not selected	.	.	.	.	THYN1	No significant abnormal splicing	0.3	chr11_134122446_T_C	chr11_134252552_T_C	0	0	0.63	0	0	-33	1	16	5.926	ENST00000341541.8:c.43+288A>G	.	288	intron_variant	SNV	20.255	FALSE	FALSE	FALSE	.	1.9691e-16	1.52 (1.05 - 1.92)	.	0.00021967	0.00045232	.	1	Tetralogy of Fallot/double outlet right ventricle	Male	Heterozygous	Unknown	None
CHD	Selected	Not selected	Tier 2	Unknown	.	.	TLE2	No significant abnormal splicing	-0.54	chr19_3000599_C_T	chr19_3000601_C_T	0	0	0.37	0.01	45	-49	-1	46	12.87	ENST00000262953.11:c.2124+46G>A	.	46	intron_variant	SNV	10.07	FALSE	FALSE	FALSE	.	1.643e-07	0.46 (0.32 - 0.68)	0.00184046	0.00213464	0.00414975	.	1	Tetralogy of Fallot	Male	Heterozygous	Unknown	None
CHD	Selected	Not selected	.	.	.	.	TLN2	No significant abnormal splicing	-1.7	chr15_62946257_T_C	chr15_62654058_T_C	0	0	0.26	0	-48	-8	7	-8	14.54	ENST00000636159.1:c.91+35700T>C	.	744	intron_variant	SNV	21.21	FALSE	FALSE	TRUE	.	0.99231	0.20 (0.15 - 0.28)	.	0.0170802	0.0901053	.	1	Tetralogy of Fallot with pulmonary atresia	Female	Heterozygous	Father (neither parent affected)	None
CHD	Selected	Not selected	.	.	.	.	TMEM183A	No significant abnormal splicing	1.64	chr1_202991213_G_T	chr1_203022085_G_T	0.48	0	0.01	0	3	9	40	-3	18.23	ENST00000367242.4:c.946-770G>T	.	770	intron_variant	SNV	14.445	FALSE	FALSE	TRUE	.	0.70022	0.19 (0.09 - 0.43)	.	1e-06	0.00366524	.	1	Tetralogy of Fallot	Male	Heterozygous	Unknown	None
CHD	Selected	Not selected	.	.	.	.	TNPO2	No significant abnormal splicing	0.2	chr19_12825851_CCAT_C	chr19_12715037_CCAT_C	0	0	0.69	0	19	10	8	1	14.22	ENST00000425528.5:c.771+7_771+9del	.	10	splice_region_variant&intron_variant	Indel	12.725	FALSE	FALSE	FALSE	.	1	0.04 (0.02 - 0.13)	0.00531216	0.00577583	0.0398853	Benign	1	Tetralogy of Fallot	Male	Heterozygous	Mother (unaffected)	None
CHD	Selected	Not selected	.	.	.	.	TNS1	chr2:218694605-218694606 (ŒîŒ∏=0.45)	-1.4	chr2_218694682_A_T	chr2_217829959_A_T	0.99	0	0	0	-2	-22	-2	30	9.147	ENST00000171887.8:c.3023-77T>A	.	77	intron_variant	SNV	124.515	FALSE	FALSE	FALSE	.	0.059861	0.24 (0.17 - 0.36)	.	.	0.00191238	.	1	Tetralogy of Fallot	Male	Heterozygous	Mother (neither parent affected)	None
CHD	Selected	Not selected	.	.	.	.	TP53INP1	No significant abnormal splicing	-1.92	chr8_95942724_G_A	chr8_94930496_G_A	0	0	0.29	0	2	0	0	-4	34	ENST00000342697.5:c.706C>T	ENSP00000344215.4:p.Arg236Cys	232	missense_variant	SNV	8.995	FALSE	FALSE	FALSE	.	0.00046552	0.71 (0.38 - 1.38)	4.72e-06	.	0	.	1	Tetralogy of Fallot	Male	Heterozygous	Unknown	None
CHD	Selected	Not selected	.	.	.	.	TPD52L2	No significant abnormal splicing	0	chr20_62514863_C_T	chr20_63883510_C_T	0	0	0.25	0	17	40	-2	40	1.108	ENST00000346249.9:c.476+690C>T	.	690	intron_variant	SNV	17.365	FALSE	FALSE	FALSE	.	0.00020188	0.56 (0.33 - 1.01)	.	1e-06	0.00394044	.	1	Tetralogy of Fallot with pulmonary atresia	Female	Heterozygous	Mother (neither parent affected)	None
CHD	Selected	Not selected	.	.	.	.	TPP1	No significant abnormal splicing	-1.01	chr11_6638808_C_T	chr11_6617577_C_T	0	0	0.43	0.1	49	-41	3	49	6.073	ENST00000299427.12:c.380+49G>A	.	49	intron_variant	SNV	15.555	FALSE	FALSE	FALSE	.	6.2564e-07	0.51 (0.34 - 0.78)	.	1e-06	0	.	1	Tetralogy of Fallot	Male	Heterozygous	Unknown	None
CHD	Selected	Not selected	.	.	.	.	TRANK1	No significant abnormal splicing	0.86	chr3_36933829_T_C	chr3_36892338_T_C	0.57	0	0	0	-1	2	1	-44	14.89	ENST00000645898.2:c.639A>G	ENSP00000494480.1:p.Lys213%3D	2	splice_region_variant&synonymous_variant	SNV	4.805	FALSE	FALSE	FALSE	.	2.0096e-25	0.54 (0.44 - 0.67)	9.49e-06	.	0	.	1	Tetralogy of Fallot/double outlet right ventricle	Male	Heterozygous	Father (neither parent affected)	None
CHD	Selected	Not selected	.	.	.	.	TRAPPC11	No significant abnormal splicing	0.43	chr4_184615832_A_G	chr4_183694679_A_G	0.4	0	0	0	1	16	1	-43	16.86	ENST00000334690.11:c.2584A>G	ENSP00000335371.6:p.Asn862Asp	44	missense_variant	SNV	10.7	FALSE	FALSE	FALSE	.	4.5628e-10	0.41 (0.31 - 0.57)	.	.	.	.	1	Tetralogy of Fallot with absent pulmonary valve	Male	Heterozygous	Unknown	None
CHD	Selected	Not selected	.	.	.	.	TRAPPC6B	No significant abnormal splicing	-3.26	chr14_39623502_T_C	chr14_39154298_T_C	0.25	0.05	0	0	-1	-4	-1	-12	20.1	ENST00000330149.10:c.268-4A>G	.	4	splice_region_variant&intron_variant	SNV	12.915	FALSE	FALSE	FALSE	.	0.00015283	0.70 (0.40 - 1.32)	1.36e-06	1e-06	4.88e-06	.	1	Tetralogy of Fallot with pulmonary atresia	Female	Heterozygous	Unknown	None
CHD	Selected	Not selected	.	.	.	.	TRDN	No significant abnormal splicing	0.95	chr6_123592309_T_C	chr6_123271164_T_C	0	0	0.27	0	22	3	-34	3	14.11	ENST00000334268.9:c.1695A>G	ENSP00000333984.5:p.Val565%3D	22	synonymous_variant	SNV	134.35	FALSE	FALSE	FALSE	.	8.357e-22	0.78 (0.60 - 1.02)	0	.	0	Likely_benign	1	Tetralogy of Fallot	Male	Heterozygous	Father (unaffected)	None
CHD	Selected	Not selected	.	.	.	.	TSC2	No significant abnormal splicing	0.88	chr16_2107288_G_A	chr16_2057287_G_A	0.29	0	0	0	2	6	2	0	4.602	ENST00000219476.9:c.848+109G>A	.	109	intron_variant	SNV	18.48	FALSE	FALSE	FALSE	.	1	0.02 (0.01 - 0.07)	.	0.00192893	0.034294	.	1	Tetralogy of Fallot with pulmonary atresia	Male	Heterozygous	Unknown	None
CHD	Selected	Not selected	.	.	.	.	TSC2	No significant abnormal splicing	1.12	chr16_2138416_G_GACTT	chr16_2088415_G_GACTT	0.46	0	0	0	15	1	-33	-90	1.378	ENST00000219476.9:c.5260-27_5260-24dup	.	31	intron_variant	Indel	18.48	FALSE	FALSE	FALSE	.	1	0.02 (0.01 - 0.07)	3.2e-06	2.534e-05	9.567e-05	.	1	Tetralogy of Fallot with pulmonary atresia	Male	Heterozygous	Unknown	None
CHD	Selected	Not selected	.	.	.	.	TTC12	Ambiguous RNA confirmation	-0.33	chr11_113222931_T_C	chr11_113352209_T_C	0	0	0	0.86	2	-2	2	-2	26.6	ENST00000529221.6:c.1446+2T>C	.	2	splice_donor_variant	SNV	5.855	FALSE	FALSE	FALSE	.	1.7871e-17	0.78 (0.58 - 1.05)	0.00341644	0.00076862	0.00852204	.	1	Tetralogy of Fallot with pulmonary atresia	Female	Heterozygous	Unknown	SMARCA4:c.4171-1789C>T
CHD	Selected	Not selected	.	.	.	.	TTC27	No significant abnormal splicing	-2.66	chr2_33002674_A_G	chr2_32777607_A_G	0.34	0	0.47	0	-27	2	0	23	23.3	ENST00000317907.9:c.1681-275A>G	.	275	intron_variant	SNV	7.25	FALSE	FALSE	FALSE	.	4.9343e-14	0.58 (0.43 - 0.78)	.	.	0	.	1	Tetralogy of Fallot	Male	Heterozygous	Unknown	None
CHD	Selected	Not selected	.	.	.	.	TTF1	No significant abnormal splicing	-2.4	chr9_135263523_T_C	chr9_132388136_T_C	0	0	0.79	0.04	-44	14	20	3	28.7	ENST00000334270.3:c.2312+3A>G	.	3	splice_region_variant&intron_variant	SNV	5.205	FALSE	FALSE	FALSE	.	6.2102e-13	0.67 (0.49 - 0.94)	0.00013459	2.531e-05	1.972e-05	.	1	Tetralogy of Fallot with pulmonary atresia/double outlet right ventricle	Male	Heterozygous	Mother (neither parent affected)	None
CHD	Selected	Not selected	.	.	.	.	TUBA8	No significant abnormal splicing	1.15	chr22_18604134_C_T	chr22_18121367_C_T	0	0	0.61	0	-2	32	-2	32	1.532	ENST00000330423.8:c.4-112C>T	.	112	intron_variant	SNV	32.565	FALSE	FALSE	FALSE	.	3.5702e-05	0.63 (0.38 - 1.09)	0.0101258	0.0118324	0.0171975	Likely_benign	1	Tetralogy of Fallot with pulmonary atresia	Female	Heterozygous	Unknown	None
CHD	Selected	Not selected	.	.	.	.	TUBA8	No significant abnormal splicing	0.76	chr22_18609128_C_T	chr22_18126361_C_T	0.27	0.01	0	0	17	-7	17	-3	25.6	ENST00000330423.8:c.383C>T	ENSP00000333326.3:p.Ala128Val	9	missense_variant	SNV	32.565	FALSE	FALSE	FALSE	.	3.5702e-05	0.63 (0.38 - 1.09)	0.00681679	0.00642854	0.012068	Benign	1	Tetralogy of Fallot/double outlet right ventricle	Male	Heterozygous	Unknown	None
CHD	Selected	Not selected	.	.	.	.	TUBGCP2	No significant abnormal splicing	-2.74	chr10_135096422_C_T	chr10_133282918_C_T	0.11	0	0.41	0	47	-34	-1	31	15.63	ENST00000252936.7:c.2289+160G>A	.	160	intron_variant	SNV	12.47	FALSE	FALSE	FALSE	.	2.2003e-08	0.47 (0.33 - 0.68)	.	.	6.803e-05	.	1	Tetralogy of Fallot with pulmonary atresia	Female	Heterozygous	Unknown	None
CHD	Selected	Not selected	.	.	.	.	TULP4	No significant abnormal splicing	0.04	chr6_158913998_T_C	chr6_158492966_T_C	0.27	0	0	0	-16	29	36	-16	17.91	ENST00000367097.8:c.1632-607T>C	.	607	intron_variant	SNV	12.585	FALSE	FALSE	FALSE	.	1	0.05 (0.02 - 0.13)	.	4.266e-05	0.00011227	.	1	Tetralogy of Fallot	Male	Heterozygous	Father (neither parent affected)	None
CHD	Selected	Not selected	.	.	.	.	UBA3	No significant abnormal splicing	1.59	chr3_69113229_A_G	chr3_69064078_A_G	0.31	0	0	0	33	-37	-10	2	16.48	ENST00000361055.9:c.462T>C	ENSP00000354340.4:p.Thr154%3D	12	synonymous_variant	SNV	45.085	FALSE	FALSE	FALSE	.	0.50413	0.22 (0.12 - 0.41)	0.00251048	0.0086044	0.0340406	.	1	Tetralogy of Fallot	Female	Heterozygous	Unknown	None
CHD	Selected	Not selected	.	.	.	.	UBA5	No significant abnormal splicing	1.59	chr3_132395736_A_G	chr3_132676892_A_G	0.39	0	0	0	-37	21	-18	-39	18.35	ENST00000356232.10:c.*366A>G	.	451	3_prime_UTR_variant	SNV	13.575	FALSE	FALSE	FALSE	.	0.00025218	0.43 (0.26 - 0.72)	0.00189685	0.00900287	0.0311513	.	1	Tetralogy of Fallot	Male	Heterozygous	Unknown	None
CHD	Selected	Not selected	.	.	.	.	UBE2E2	No significant abnormal splicing	0.26	chr3_23259347_A_T	chr3_23217856_A_T	0.65	0	0	0	15	2	40	-4	11.65	ENST00000396703.6:c.227+544A>T	.	544	intron_variant	SNV	8.335	FALSE	FALSE	FALSE	.	0.96378	0.00 (0.00 - 0.29)	.	0.00724719	0.0281295	.	1	Tetralogy of Fallot with absent pulmonary valve	Male	Heterozygous	Unknown	None
CHD	Selected	Not selected	.	.	.	.	UBE2I	No significant abnormal splicing	-0.31	chr16_1364544_G_T	chr16_1314543_G_T	0	0	0.77	0	-39	29	-6	15	21.8	ENST00000397514.8:c.150+167G>T	.	167	intron_variant	SNV	32.375	FALSE	FALSE	FALSE	.	0.96496	0.00 (0.00 - 0.29)	.	0.00012604	0.00035402	.	1	Tetralogy of Fallot	Male	Heterozygous	Father (neither parent affected)	None
CHD	Selected	Not selected	.	.	.	.	UBL7	No significant abnormal splicing	-0.45	chr15_74743654_C_T	chr15_74451313_C_T	0	0	0.34	0	24	-12	-12	17	15.24	ENST00000395081.7:c.472+123G>A	.	123	intron_variant	SNV	13.675	FALSE	FALSE	FALSE	.	0.0011746	0.43 (0.25 - 0.77)	.	.	.	.	1	Tetralogy of Fallot with pulmonary atresia	Female	Heterozygous	Unknown	SMARCA4:c.4171-1789C>T
CHD	Selected	Not selected	.	.	.	.	UBQLN1	No significant abnormal splicing	1.66	chr9_86283008_A_T	chr9_83668093_A_T	0	0	0.42	0	38	-40	3	-48	19.62	ENST00000376395.9:c.1248+1092T>A	.	1092	intron_variant	SNV	23.925	FALSE	FALSE	FALSE	.	0.99884	0.07 (0.03 - 0.22)	.	0.00012603	0.00051992	.	1	Tetralogy of Fallot	Female	Heterozygous	Unknown	None
CHD	Selected	Not selected	Tier 1	Syndromic	.	.	UBR1	No significant abnormal splicing	-0.62	chr15_43363099_C_G	chr15_43070901_C_G	0.08	0.02	0.29	0	-3	24	-2	-43	33	ENST00000290650.9:c.553G>C	ENSP00000290650.4:p.Glu185Gln	24	missense_variant	SNV	17.27	FALSE	FALSE	FALSE	AR	0.0054862	0.25 (0.19 - 0.35)	1.32e-06	1e-06	0	.	1	Tetralogy of Fallot	Male	Heterozygous	Mother (unaffected)	None
CHD	Selected	Not selected	.	.	.	.	UBR4	No significant abnormal splicing	-0.03	chr1_19465562_G_A	chr1_19139068_G_A	0	0	0.2	0	2	-26	2	-26	13.72	ENST00000375254.8:c.8731+15C>T	.	15	intron_variant	SNV	18.87	FALSE	FALSE	FALSE	.	1	0.06 (0.04 - 0.10)	0.0066614	0.00419247	0.00827043	.	1	Tetralogy of Fallot with pulmonary atresia	Male	Heterozygous	Unknown	None
CHD	Selected	Not selected	.	.	.	.	UBR4	No significant abnormal splicing	-0.31	chr1_19442508_C_A	chr1_19116014_C_A	0.31	0	0	0	-17	49	-17	-1	13.56	ENST00000375254.8:c.10824-377G>T	.	377	intron_variant	SNV	18.87	FALSE	FALSE	FALSE	.	1	0.06 (0.04 - 0.10)	.	0.00027007	0.0004689	.	1	Tetralogy of Fallot with pulmonary atresia	Female	Heterozygous	Father (neither parent affected)	None
CHD	Selected	Not selected	.	.	.	.	UCKL1	No significant abnormal splicing	-1.21	chr20_62572270_C_T	chr20_63940917_C_T	0.26	0	0.01	0	32	-40	3	29	1.527	ENST00000354216.11:c.1116+33G>A	.	33	intron_variant	SNV	13.01	FALSE	FALSE	FALSE	.	4.3613e-15	0.94 (0.67 - 1.33)	0.0169818	0.0191569	0.0189917	.	1	Tetralogy of Fallot/double outlet right ventricle	Male	Heterozygous	Unknown	None
CHD	Selected	Not selected	.	.	.	.	UFD1L	No significant abnormal splicing	0.28	chr22_19466099_G_C	chr22_19478576_G_C	0	0	0.36	0	33	-33	1	20	1.261	ENST00000263202.15:c.3+507C>G	.	507	intron_variant	SNV	15.265	FALSE	FALSE	FALSE	.	0.99638	0.05 (0.02 - 0.23)	.	0.00306338	0.00325173	.	1	Tetralogy of Fallot with absent pulmonary valve	Male	Heterozygous	Unknown	None
CHD	Selected	Not selected	.	.	.	.	UGGT1	No significant abnormal splicing	-0.47	chr2_128916418_G_C	chr2_128158844_G_C	0.03	0	0.45	0	-47	0	35	0	4.26	ENST00000259253.11:c.2356-670G>C	.	670	intron_variant	SNV	10.92	FALSE	FALSE	FALSE	.	5.1934e-10	0.37 (0.28 - 0.49)	.	.	0.00067942	.	1	Tetralogy of Fallot	Male	Heterozygous	Mother (neither parent affected)	None
CHD	Selected	Not selected	.	.	.	.	UHRF1BP1L	No significant abnormal splicing	0.8	chr12_100454268_A_G	chr12_100060490_A_G	0.52	0	0	0	6	-13	6	42	1.302	ENST00000279907.12:c.1550-447T>C	.	447	intron_variant	SNV	9.835	FALSE	FALSE	FALSE	.	0.0042502	0.27 (0.19 - 0.41)	.	0.0538218	0.192904	.	1	Tetralogy of Fallot	Male	Heterozygous	Father (neither parent affected)	None
CHD	Selected	Not selected	.	.	.	.	UPF1	No significant abnormal splicing	2.77	chr19_18964066_C_A	chr19_18853257_C_A	0	0.31	0	0	2	-5	-5	31	7.002	ENST00000262803.10:c.1063C>A	ENSP00000262803.5:p.Arg355%3D	7	synonymous_variant	SNV	6.785	FALSE	FALSE	FALSE	.	1	0.07 (0.03 - 0.16)	0.00076097	0.0003441	0.00255002	.	1	Tetralogy of Fallot	Male	Heterozygous	Unknown	None
CHD	Selected	Not selected	.	.	.	.	UROS	No significant abnormal splicing	-1.43	chr10_127496038_T_A	chr10_125807469_T_A	0	0.26	0	0	-6	18	20	-50	15.61	ENST00000368797.10:c.338A>T	ENSP00000357787.4:p.Asp113Val	18	missense_variant	SNV	18.395	FALSE	FALSE	FALSE	.	0.031627	0.35 (0.18 - 0.73)	0.00787217	0.00344193	0.0378514	Benign	1	Tetralogy of Fallot with pulmonary atresia	Female	Heterozygous	Mother (neither parent affected)	None
CHD	Selected	Not selected	.	.	.	.	USP22	No significant abnormal splicing	-1.66	chr17_20907842_C_A	chr17_21004529_C_A	0.42	0	0.72	0	42	-45	2	-35	0.498	ENST00000261497.9:c.1386-178G>T	.	178	intron_variant	SNV	45.88	FALSE	FALSE	FALSE	.	0.55212	0.21 (0.11 - 0.42)	.	2.533e-05	7.908e-05	.	1	Tetralogy of Fallot with pulmonary atresia	Female	Heterozygous	Unknown	None
CHD	Selected	Not selected	.	.	.	.	USP25	No significant abnormal splicing	-0.47	chr21_17198541_C_T	chr21_15826222_C_T	0.31	0.16	0	0	26	-18	-18	21	9.972	ENST00000400183.6:c.1323C>T	ENSP00000383044.2:p.Ser441%3D	20	synonymous_variant	SNV	24.035	FALSE	FALSE	FALSE	.	0.7522	0.21 (0.14 - 0.33)	0.0139063	0.00567998	0.0972374	.	1	Tetralogy of Fallot	Male	Heterozygous	Mother (unaffected)	None
CHD	Selected	Not selected	.	.	.	.	USP33	No significant abnormal splicing	0.88	chr1_78201851_A_T	chr1_77736166_A_T	0.34	0.04	0	0	29	-8	-8	2	13.38	ENST00000370794.7:c.352-8T>A	.	8	splice_region_variant&intron_variant	SNV	18.455	FALSE	FALSE	FALSE	.	0.86249	0.20 (0.12 - 0.33)	.	.	0	.	1	Tetralogy of Fallot with absent pulmonary valve	Male	Heterozygous	Unknown	None
CHD	Selected	Not selected	.	.	.	.	UXS1	No significant abnormal splicing	0.68	chr2_106746802_A_C	chr2_106130346_A_C	0	0	0.28	0	46	-24	1	14	14.46	ENST00000283148.12:c.473-568T>G	.	568	intron_variant	SNV	7.86	FALSE	FALSE	FALSE	.	0.0029371	0.35 (0.21 - 0.61)	.	1e-06	3.762e-05	.	1	Tetralogy of Fallot	Male	Heterozygous	Father (neither parent affected)	None
CHD	Selected	Not selected	.	.	Tier 1	Primary	VCL	No significant abnormal splicing	0.65	chr10_75872095_G_C	chr10_74112337_G_C	0.47	0	0	0	-17	46	-17	-24	20.9	ENST00000211998.10:c.2949+225G>C	.	225	intron_variant	SNV	49.1	FALSE	FALSE	FALSE	AD	0.046788	0.25 (0.17 - 0.40)	.	1e-06	0.00360011	.	1	Tetralogy of Fallot	Male	Heterozygous	Unknown	None
CHD	Selected	Not selected	.	.	.	.	VPS13A	No significant abnormal splicing	-0.45	chr9_79959086_T_A	chr9_77344170_T_A	0.27	0	0	0	2	32	2	-17	12.34	ENST00000360280.8:c.7044T>A	ENSP00000353422.3:p.Pro2348%3D	19	synonymous_variant	SNV	13.885	FALSE	FALSE	FALSE	.	9.3125e-22	0.40 (0.32 - 0.48)	0.00011606	4.269e-05	0.00016869	Conflicting_interpretations_of_pathogenicity	1	Tetralogy of Fallot	Male	Heterozygous	Unknown	None
CHD	Selected	Not selected	.	.	.	.	VPS13B	No significant abnormal splicing	0.28	chr8_100844596_G_GTTTTTTTTTTTTTTTTTTTTTTTTTTTTTTTT	chr8_99832368_G_GTTTTTTTTTTTTTTTTTTTTTTTTTTTTTTTT	0.33	0.73	0	0	17	1	-69	43	35	ENST00000357162.6:c.9331_9332insTTTTTTTTTTTTTTTTTTTTTTTTTTTTTTTT	ENSP00000349685.2:p.Tyr3111PhefsTer32	1	frameshift_variant&splice_region_variant	Indel	9.41	FALSE	FALSE	FALSE	.	2.5029e-45	0.55 (0.47 - 0.65)	.	.	0.00314627	.	1	Tetralogy of Fallot with pulmonary atresia	Female	Heterozygous	Unknown	None
CHD	Selected	Not selected	.	.	.	.	VPS13B	No significant abnormal splicing	-0.68	chr8_100844596_G_GTTTTTTTTTTTTTTTTTTTTTTTTTTTTTTTTT	chr8_99832368_G_GTTTTTTTTTTTTTTTTTTTTTTTTTTTTTTTTT	0.24	0.73	0	0	17	1	-69	43	19.08	ENST00000357162.6:c.9331_9332insTTTTTTTTTTTTTTTTTTTTTTTTTTTTTTTTT	ENSP00000349685.2:p.Glu3110_Tyr3111insPhePhePhePhePhePhePhePhePhePhePhe	1	inframe_insertion&splice_region_variant	Indel	9.41	FALSE	FALSE	FALSE	.	2.5029e-45	0.55 (0.47 - 0.65)	.	.	0.00189497	.	1	Tetralogy of Fallot with pulmonary atresia	Female	Heterozygous	Unknown	SMARCA4:c.4171-1789C>T
CHD	Selected	Not selected	.	.	.	.	VPS50	No significant abnormal splicing	0.23	chr7_92938116_A_G	chr7_93308804_A_G	0.42	0	0	0	1	20	1	44	16.39	ENST00000305866.10:c.1630-20A>G	.	20	intron_variant	SNV	13.295	FALSE	FALSE	FALSE	.	0.8139	0.21 (0.13 - 0.33)	0.0437215	0.044405	0.0598747	.	1	Tetralogy of Fallot	Male	Heterozygous	Father (neither parent affected)	None
CHD	Selected	Not selected	.	.	.	.	WBP2	No significant abnormal splicing	1.14	chr17_73844792_T_C	chr17_75848711_T_C	0	0	0.41	0	1	-49	1	34	0.054	ENST00000254806.8:c.305-49A>G	.	49	intron_variant	SNV	26.965	FALSE	FALSE	FALSE	.	0.34916	0.23 (0.10 - 0.59)	0.00255491	0.00960431	0.0351729	.	1	Tetralogy of Fallot with pulmonary atresia	Male	Heterozygous	Father (neither parent affected)	None
CHD	Selected	Not selected	.	.	.	.	WDFY3	No significant abnormal splicing	2	chr4_85741051_T_C	chr4_84819898_T_C	0.01	0	0.32	0	38	-47	1	-47	1.525	ENST00000295888.9:c.1693+187A>G	.	187	intron_variant	SNV	31.75	FALSE	FALSE	FALSE	.	1	0.04 (0.02 - 0.07)	.	0.0260745	0.0452803	.	1	Tetralogy of Fallot with pulmonary atresia	Female	Heterozygous	Unknown	None
CHD	Selected	Not selected	.	.	.	.	WDR73	No significant abnormal splicing	-1.72	chr15_85197493_C_A	chr15_84654262_C_A	0	0	0.99	0.68	2	-41	2	-28	29.8	ENST00000434634.7:c.13G>T	ENSP00000387982.3:p.Asp5Tyr	30	missense_variant	SNV	4.995	FALSE	FALSE	FALSE	.	2.8229e-09	0.82 (0.55 - 1.26)	4.75e-06	.	0	.	1	Tetralogy of Fallot	Male	Heterozygous	Unknown	None
CHD	Selected	Not selected	.	.	.	.	WFS1	No significant abnormal splicing	0.38	chr4_6290533_C_T	chr4_6288806_C_T	0	0	0.56	0	-2	45	-2	45	17.91	ENST00000226760.5:c.316-181C>T	.	181	intron_variant	SNV	11.09	FALSE	FALSE	FALSE	.	1.6231e-38	1.62 (1.27 - 1.93)	.	.	0	.	1	Tetralogy of Fallot	Male	Heterozygous	Unknown	None
CHD	Selected	Not selected	.	.	.	.	WHSC1L1	No significant abnormal splicing	2.14	chr8_38205961_A_C	chr8_38348443_A_C	0.55	0	0	0	0	2	0	27	6.342	ENST00000317025.13:c.-44-228T>G	.	228	intron_variant	SNV	19.22	FALSE	FALSE	FALSE	.	1	0.07 (0.03 - 0.14)	.	0.00385662	0.00695421	.	1	Tetralogy of Fallot with pulmonary atresia	Male	Heterozygous	Mother (neither parent affected)	None
CHD	Selected	Not selected	.	.	.	.	WIPI2	No significant abnormal splicing	-1.89	chr7_5268073_G_T	chr7_5228442_G_T	0	0	0.56	0	-2	50	-2	50	20.2	ENST00000288828.9:c.1121+231G>T	.	231	intron_variant	SNV	14.145	FALSE	FALSE	FALSE	.	0.0063887	0.34 (0.20 - 0.62)	.	0.00267875	0.0113913	.	1	Tetralogy of Fallot	Male	Heterozygous	Father (unaffected)	None
CHD	Selected	Not selected	.	.	.	.	WRN	No significant abnormal splicing	-2.38	chr8_31015046_G_C	chr8_31157530_G_C	0	0	0.05	0.86	0	1	44	0	32	ENST00000298139.7:c.3982G>C	ENSP00000298139.5:p.Asp1328His	0	missense_variant&splice_region_variant	SNV	2.95	FALSE	FALSE	FALSE	.	2.6432e-34	0.77 (0.62 - 0.94)	.	.	.	.	1	Tetralogy of Fallot	Male	Heterozygous	Mother (neither parent affected)	None
CHD	Selected	Not selected	.	.	.	.	WRNIP1	No significant abnormal splicing	-0.01	chr6_2784232_G_T	chr6_2783998_G_T	0	0	0.47	0	-2	28	-2	28	0.35	ENST00000380773.9:c.1643-326G>T	.	326	intron_variant	SNV	13.355	FALSE	FALSE	FALSE	.	0.024592	0.31 (0.17 - 0.58)	.	.	.	.	1	Tetralogy of Fallot with pulmonary atresia	Male	Heterozygous	Unknown	None
CHD	Selected	Not selected	.	.	.	.	XRN2	No significant abnormal splicing	0.65	chr20_21312194_T_TA	chr20_21331556_T_TA	0.46	0.01	0	0	25	5	25	10	10.98	ENST00000377191.5:c.577-4dup	.	5	splice_region_variant&intron_variant	Indel	13.235	FALSE	FALSE	FALSE	.	0.34851	0.23 (0.15 - 0.36)	0.000288	0.00050012	0.00319219	.	1	Tetralogy of Fallot	Male	Heterozygous	Unknown	None
CHD	Selected	Not selected	.	.	.	.	YIF1A	No significant abnormal splicing	-3.1	chr11_66053232_G_A	chr11_66285761_G_A	0	0.35	0	0	-23	-3	2	-3	18.74	ENST00000376901.9:c.428-3C>T	.	3	splice_region_variant&intron_variant	SNV	11.655	FALSE	FALSE	FALSE	.	6.1818e-10	1.02 (0.67 - 1.58)	9.648e-05	4.267e-05	0.00076579	.	1	Tetralogy of Fallot	Male	Heterozygous	Unknown	None
CHD	Selected	Not selected	Tier 2	Unknown	.	.	YY1AP1	No significant abnormal splicing	-2.88	chr1_155657409_G_T	chr1_155687618_G_T	0	0	0.26	0	36	-18	4	36	12.41	ENST00000355499.8:c.-21+453C>A	.	453	intron_variant	SNV	24.84	FALSE	FALSE	FALSE	AR	1.9461e-18	0.95 (0.71 - 1.31)	.	0.0378564	0.214527	.	1	Tetralogy of Fallot	Male	Homozygous	Unknown	None
CHD	Selected	Not selected	.	.	.	.	ZBTB10	No significant abnormal splicing	-0.77	chr8_81426286_G_T	chr8_80514051_G_T	0	0	0.5	0	-39	48	-2	-39	1.075	ENST00000455036.8:c.1960+43G>T	.	43	intron_variant	SNV	12.515	FALSE	FALSE	FALSE	.	0.99067	0.13 (0.06 - 0.29)	.	.	.	.	1	Tetralogy of Fallot with pulmonary atresia	Female	Heterozygous	Unknown	SMARCA4:c.4171-1789C>T
CHD	Selected	Not selected	.	.	.	.	ZC3H14	No significant abnormal splicing	1.41	chr14_89073689_ACCCCATCTCACCCTGCAAGTGAGTACCATCC_A	chr14_88607345_ACCCCATCTCACCCTGCAAGTGAGTACCATCC_A	0	0	0.97	0.99	-92	-97	49	18	34	ENST00000251038.10:c.1868+34_1868+64del	.	18	splice_donor_variant&coding_sequence_variant&intron_variant	Indel	23.33	FALSE	FALSE	FALSE	.	0.88291	0.19 (0.11 - 0.34)	0.00036411	0.00088964	0.00339796	Uncertain_significance	1	Tetralogy of Fallot	Male	Heterozygous	Unknown	None
CHD	Selected	Not selected	.	.	.	.	ZC3H14	No significant abnormal splicing	-1.64	chr14_89073706_AAGTG_A	chr14_88607362_AAGTG_A	0	0	0.95	0.99	7	3	32	1	37	ENST00000251038.10:c.1868+3_1868+6del	.	1	splice_donor_variant&coding_sequence_variant&intron_variant	Indel	23.33	FALSE	FALSE	FALSE	.	0.88291	0.19 (0.11 - 0.34)	.	1e-06	0	.	1	Tetralogy of Fallot	Male	Heterozygous	Unknown	None
CHD	Selected	Not selected	.	.	.	.	ZC3H6	No significant abnormal splicing	0.76	chr2_113082151_A_G	chr2_112324574_A_G	0	0	0.27	0	-13	-48	-1	19	22.1	ENST00000409871.6:c.1763A>G	ENSP00000386764.1:p.Tyr588Cys	89	missense_variant	SNV	13.115	FALSE	FALSE	FALSE	.	0.19197	0.24 (0.15 - 0.41)	0.00556822	0.0049285	0.00773882	.	1	Tetralogy of Fallot with pulmonary atresia	Female	Heterozygous	Father (neither parent affected)	None
CHD	Selected	Not selected	.	.	.	.	ZDHHC17	No significant abnormal splicing	-0.69	chr12_77158744_G_C	chr12_76764964_G_C	0.14	0	0.35	0	-8	1	47	-45	12.37	ENST00000426126.6:c.93+635G>C	.	635	intron_variant	SNV	15.1	FALSE	FALSE	FALSE	.	0.99989	0.06 (0.02 - 0.18)	.	.	.	.	1	Tetralogy of Fallot	Male	Heterozygous	Unknown	None
CHD	Selected	Not selected	.	.	.	.	ZDHHC2	No significant abnormal splicing	-0.27	chr8_17053415_T_G	chr8_17195906_T_G	0.01	0	0.34	0	-37	-20	8	3	14.02	ENST00000262096.13:c.373+282T>G	.	282	intron_variant	SNV	7.59	FALSE	FALSE	FALSE	.	0.0010008	0.40 (0.24 - 0.69)	.	0.00576706	0.0214923	.	1	Tetralogy of Fallot	Male	Heterozygous	Unknown	None
CHD	Selected	Not selected	.	.	.	.	ZEB1	No significant abnormal splicing	0.47	chr10_31807129_G_T	chr10_31518201_G_T	0.27	0	0	0	19	1	19	1	14.94	ENST00000424869.6:c.794-1925G>T	.	1925	intron_variant	SNV	41.875	FALSE	FALSE	TRUE	.	0.96665	0.17 (0.10 - 0.32)	.	0.0253456	0.0374401	.	1	Tetralogy of Fallot with pulmonary atresia	Male	Heterozygous	Unknown	None
CHD	Selected	Not selected	Tier 2	Isolated	.	.	ZFPM2	No significant abnormal splicing	-2.11	chr8_106331989_T_A	chr8_105319761_T_A	0	0	0.25	0	-27	5	-7	19	16.55	ENST00000407775.7:c.40+780T>A	.	780	intron_variant	SNV	8.965	FALSE	FALSE	FALSE	AD	1	0.05 (0.02 - 0.14)	.	.	4.88e-06	.	1	Tetralogy of Fallot	Female	Heterozygous	Unknown	None
CHD	Selected	Not selected	.	.	.	.	ZFYVE26	No significant abnormal splicing	1.65	chr14_68251553_C_T	chr14_67784836_C_T	0.4	0	0	0	-24	-1	-24	-1	16.54	ENST00000347230.9:c.3523+223G>A	.	223	intron_variant	SNV	8.735	FALSE	FALSE	FALSE	.	4.6948e-23	0.48 (0.39 - 0.60)	.	0.0358473	0.124859	Benign	1	Tetralogy of Fallot	Female	Heterozygous	Mother (neither parent affected)	None
CHD	Selected	Not selected	.	.	.	.	ZHX2	No significant abnormal splicing	-2.09	chr8_123985482_G_A	chr8_122973242_G_A	0.31	0.02	0	0	2	0	-45	-1	16.25	ENST00000314393.6:c.*5G>A	.	2	splice_region_variant&3_prime_UTR_variant	SNV	13.615	FALSE	FALSE	FALSE	.	0.03372	0.29 (0.17 - 0.52)	.	0.00270926	0.0104964	.	1	Tetralogy of Fallot	Male	Heterozygous	Unknown	None
CHD	Selected	Not selected	.	.	.	.	ZMYND11	No significant abnormal splicing	1.39	chr10_281703_A_T	chr10_235763_A_T	0	0	0.47	0	3	-14	-6	33	18.67	ENST00000381604.9:c.439-1075A>T	.	1075	intron_variant	SNV	35.715	FALSE	FALSE	FALSE	.	1	0.03 (0.01 - 0.12)	.	0.00227134	0.00320326	.	1	Tetralogy of Fallot	Male	Heterozygous	Unknown	None
CHD	Selected	Not selected	.	.	.	.	ZNF106	No significant abnormal splicing	-3.27	chr15_42717098_G_A	chr15_42424900_G_A	0	0	0.4	0	6	-37	6	-36	7.81	ENST00000564754.7:c.5124C>T	ENSP00000456845.2:p.Arg1708%3D	68	synonymous_variant	SNV	175.925	FALSE	FALSE	FALSE	.	0.00010529	0.29 (0.21 - 0.40)	0.0065216	0.0239613	0.0872373	.	1	Tetralogy of Fallot with absent pulmonary valve	Male	Heterozygous	Unknown	None
CHD	Selected	Not selected	.	.	.	.	ZNF106	No significant abnormal splicing	-3.27	chr15_42731852_G_C	chr15_42439654_G_C	0	0	0.42	0	0	-13	1	-50	17.9	ENST00000564754.7:c.3923C>G	ENSP00000456845.2:p.Ala1308Gly	159	missense_variant	SNV	175.925	FALSE	FALSE	FALSE	.	0.00010529	0.29 (0.21 - 0.40)	0.00516182	0.0186158	0.0685001	.	1	Tetralogy of Fallot with absent pulmonary valve	Male	Heterozygous	Unknown	None
CHD	Selected	Not selected	.	.	.	.	ZNF224	No significant abnormal splicing	0.66	chr19_44605324_A_G	chr19_44101171_A_G	0.76	0.15	0	0	1	-38	1	2	20.4	ENST00000336976.10:c.181A>G	ENSP00000337368.5:p.Arg61Gly	40	missense_variant	SNV	9.41	FALSE	FALSE	FALSE	.	0.0031252	0.79 (0.38 - 1.67)	0.0134232	0.012325	0.021457	.	1	Tetralogy of Fallot with absent pulmonary valve	Male	Heterozygous	Unknown	None
CHD	Selected	Not selected	.	.	.	.	ZNF236	No significant abnormal splicing	-0.81	chr18_74623627_G_A	chr18_76911671_G_A	0	0	0.32	0	26	-29	26	-1	16.51	ENST00000320610.14:c.2806-573G>A	.	573	intron_variant	SNV	6.63	FALSE	FALSE	FALSE	.	1	0.09 (0.05 - 0.17)	.	0.00066139	0.00262432	.	1	Tetralogy of Fallot	Male	Heterozygous	Unknown	None
CHD	Selected	Not selected	.	.	.	.	ZNF236	No significant abnormal splicing	-0.81	chr18_74648985_T_C	chr18_76937029_T_C	0.4	0	0.19	0	-23	8	43	8	18.67	ENST00000320610.14:c.4595-127T>C	.	127	intron_variant	SNV	6.63	FALSE	FALSE	FALSE	.	1	0.09 (0.05 - 0.17)	.	0.00066015	0.00258475	.	1	Tetralogy of Fallot	Male	Heterozygous	Unknown	None
CHD	Selected	Not selected	.	.	.	.	ZNF484	No significant abnormal splicing	-1.12	chr9_95640171_C_T	chr9_92877889_C_T	0	0	0.04	0.94	18	1	12	1	21.7	ENST00000375495.8:c.-31+1G>A	.	1	splice_donor_variant	SNV	4.01	FALSE	FALSE	FALSE	.	1.156e-08	0.61 (0.42 - 0.92)	0.0147408	0.015873	0.0257396	.	1	Tetralogy of Fallot with pulmonary atresia	Male	Heterozygous	Unknown	None
CHD	Selected	Not selected	.	.	.	.	ZNF664	No significant abnormal splicing	-0.31	chr12_124458567_G_GACCTGCAAATCCAAGAGACACATCTTTGGAAGATAAGAGAGCTTCTTCAAGACCAAAAAAGGAGAC	chr12_123974020_G_GACCTGCAAATCCAAGAGACACATCTTTGGAAGATAAGAGAGCTTCTTCAAGACCAAAAAAGGAGAC	0	0	0.09	0.83	0	1	-94	0	NA	ENST00000337815.9:c.-757_-757+1insACCTGCAAATCCAAGAGACACATCTTTGGAAGATAAGAGAGCTTCTTCAAGACCAAAAAAGGAGAC	.	0	splice_region_variant&5_prime_UTR_variant	Indel	29.005	FALSE	FALSE	FALSE	.	0.0013267	0.72 (0.37 - 1.49)	.	6.353e-05	8.881e-05	.	1	Tetralogy of Fallot	Male	Heterozygous	Unknown	None
CHD	Selected	Not selected	.	.	.	.	ZNF664	No significant abnormal splicing	-0.62	chr12_124458567_G_GACCTGCAAATCCAAGAGACACATCTTTGGAAGATAAGAGAGCTTCTTCAA	chr12_123974020_G_GACCTGCAAATCCAAGAGACACATCTTTGGAAGATAAGAGAGCTTCTTCAA	0	0	0.12	0.54	0	1	-94	0	20.2	ENST00000337815.9:c.-757_-757+1insACCTGCAAATCCAAGAGACACATCTTTGGAAGATAAGAGAGCTTCTTCAA	.	0	splice_region_variant&5_prime_UTR_variant	Indel	29.005	FALSE	FALSE	FALSE	.	0.0013267	0.72 (0.37 - 1.49)	.	.	0	.	1	Tetralogy of Fallot with pulmonary atresia	Female	Heterozygous	Unknown	None
CHD	Not selected	Selected	.	.	.	.	EPB41L2	No significant abnormal splicing	0.88	chr6_131274857_G_A	chr6_130953717_G_A	0	0	0.58	0	2	-33	2	-41	20	ENST00000337057.8:c.705+1388C>T	.	1388	intron_variant	SNV	59.905	FALSE	FALSE	TRUE	.	0.99318	0.16 (0.09 - 0.29)	.	0.026822	0.0343669	.	1	Tetralogy of Fallot with pulmonary atresia	Female	Heterozygous	Unknown	None
CHD	Not selected	Selected	.	.	.	.	LAMA2	Ambiguous RNA confirmation	0.36	chr6_129575037_A_G	chr6_129253892_A_G	0	0	0.44	0	-34	0	0	4	6.686	ENST00000421865.3:c.2096+1597A>G	.	1597	intron_variant	SNV	84.84	FALSE	FALSE	FALSE	.	2.4118e-47	0.62 (0.53 - 0.73)	.	2.531e-05	0.0002819	.	1	Tetralogy of Fallot	Male	Heterozygous	Unknown	None
CHD	Not selected	Selected	.	.	.	.	PSMG2	No significant abnormal splicing	0.8	chr18_12708003_G_A	chr18_12708004_G_A	0	0	0.68	0	1	46	1	46	18.63	ENST00000317615.11:c.229+1283G>A	.	1283	intron_variant	SNV	18.275	FALSE	FALSE	TRUE	.	2.3824e-07	0.87 (0.55 - 1.44)	.	1e-06	7.301e-05	.	1	Tetralogy of Fallot with pulmonary atresia	Male	Heterozygous	Unknown	None
CHD	Not selected	Selected	.	.	.	.	RAD23B	No significant abnormal splicing	-2.67	chr9_110061107_A_G	chr9_107298826_A_G	0.67	0	0	0	1	-50	32	-50	22.8	ENST00000358015.8:c.67-1315A>G	.	1315	intron_variant	SNV	44.48	FALSE	FALSE	TRUE	.	0.9963	0.05 (0.02 - 0.23)	.	0.0209574	0.071538	.	1	Tetralogy of Fallot	Male	Heterozygous	Unknown	None
CHD	Not selected	Selected	.	.	.	.	TBC1D9	No significant abnormal splicing	0.92	chr4_141621003_G_T	chr4_140699849_G_T	0.43	0	0.09	0	50	-3	-32	2	19.25	ENST00000442267.3:c.241+1655C>A	.	1655	intron_variant	SNV	7.725	FALSE	FALSE	TRUE	.	2.8039e-05	0.33 (0.23 - 0.49)	.	0.0193875	0.0726246	.	1	Tetralogy of Fallot with absent pulmonary valve	Male	Heterozygous	Unknown	None
CHD	Not selected	Selected	.	.	.	.	USP31	No significant abnormal splicing	-3.02	chr16_23117590_G_A	chr16_23106269_G_A	0	0.37	0	0	-27	36	2	14	8.495	ENST00000219689.11:c.897C>T	ENSP00000219689.7:p.Ser299%3D	36	synonymous_variant	SNV	5.97	FALSE	FALSE	FALSE	.	0.062141	0.25 (0.16 - 0.40)	.	.	0	.	1	Tetralogy of Fallot with pulmonary atresia	Female	Heterozygous	Father (neither parent affected)	None
CHD	Not selected	Selected	.	.	.	.	UTRN	No significant abnormal splicing	-0.35	chr6_144763186_G_T	chr6_144442050_G_T	0.47	0	0	0	-23	32	48	-28	17.86	ENST00000367545.7:c.1512+1579G>T	.	1579	intron_variant	SNV	57.73	FALSE	FALSE	TRUE	.	1.0021e-19	0.35 (0.29 - 0.43)	.	0.0015236	0.00161639	.	1	Tetralogy of Fallot/double outlet right ventricle	Male	Heterozygous	Unknown	None
CHD	Not selected	Not selected	Tier 2	Isolated	.	.	CASZ1	chr1:10706383-10706384 (ŒîŒ∏=0.43)	-1.55	No DNA variant identified	No DNA variant identified	NA	NA	NA	NA	NA	NA	NA	NA	NA	.	.	NA	.	.	14.99	NA	NA	NA	AD	1	0.07 (0.03 - 0.15)	.	.	.	.	1	Tetralogy of Fallot with pulmonary atresia	Female	.	.	None
CHD	Not selected	Not selected	.	.	.	.	ERMARD	chr6:170160853-170162524 (Œîœà5=-0.42)	-2.41	chr6_170161060_G_A	chr6_169760964_G_A	0	0	0.45	0	5	-2	-3	-37	16.26	ENST00000366773.8:c.857+208G>A	.	208	intron_variant	SNV	5.11	FALSE	FALSE	FALSE	.	5.7789e-16	0.75 (0.56 - 1.02)	.	1.055e-05	0.00011225	.	1	Tetralogy of Fallot with pulmonary atresia	Male	Heterozygous	Unknown	None
CHD	Not selected	Not selected	Tier 2	Syndromic	.	.	IRX5	chr16:54966815-54966816 (ŒîŒ∏=0.3)	-1.17	No DNA variant identified	No DNA variant identified	NA	NA	NA	NA	NA	NA	NA	NA	NA	.	.	NA	.	.	10.245	NA	NA	NA	AR	0.9747	0.06 (0.02 - 0.30)	.	.	.	.	1	Tetralogy of Fallot with pulmonary atresia	Female	.	.	None
CHD	Not selected	Not selected	.	.	.	.	LAMB1	chr7:107643417-107643555 (Œîœà3=-0.26), chr7:107643416-107643417 (ŒîŒ∏=0.46), chr7:107643555-107643556 (ŒîŒ∏=0.25)	-0.19	chr7_107643418_T_G	chr7_108002973_T_G	0.03	0.24	0	0	-6	-2	-6	-2	26	ENST00000222399.11:c.-86-2A>C	.	2	splice_acceptor_variant	SNV	62.375	FALSE	FALSE	FALSE	.	5.0687e-22	0.51 (0.41 - 0.64)	.	.	0	.	1	Tetralogy of Fallot	Male	Heterozygous	Mother (neither parent affected)	None
CHD	Not selected	Not selected	.	.	.	.	RALY	chr20:32619411-32659871 (Œîœà3=-0.45), chr20:32619411-32659871 (Œîœà5=-0.5)	-0.22	chr20_32621124_A_G	chr20_34033318_A_G	0	0	0.88	0	0	22	0	22	25.1	ENST00000246194.8:c.-10+1714A>G	.	1714	intron_variant	SNV	26.35	FALSE	FALSE	FALSE	.	0.13796	0.28 (0.14 - 0.64)	.	.	.	.	1	Tetralogy of Fallot with pulmonary atresia/double outlet right ventricle	Female	Heterozygous	Unknown	None
CHD	Not selected	Not selected	.	.	.	.	TACC2	chr10:123810066-123838491 (Œîœà5=0.23), chr10:123810066-123842161 (Œîœà5=-0.22)	0.61	chr10_123838578_C_G	chr10_122079063_C_G	0	0	0.2	0	-1	16	-1	34	1.828	ENST00000369005.6:c.147-3584C>G	.	3584	intron_variant	SNV	53.33	FALSE	FALSE	FALSE	.	4.819e-24	0.55 (0.44 - 0.69)	.	0.0219028	0.0616123	.	1	Tetralogy of Fallot	Male	Heterozygous	Father (neither parent affected)	None
Cardiomyopathy	Selected	Selected	.	.	.	.	AASS	No significant abnormal splicing	-2.66	chr7_121718973_G_A	chr7_122078919_G_A	0	0.38	0	0	36	31	32	-38	39	ENST00000417368.7:c.2428C>T	ENSP00000403768.2:p.Gln810Ter	31	stop_gained	SNV	16.425	FALSE	FALSE	FALSE	.	2.3101e-12	0.58 (0.43 - 0.81)	0	1.055e-05	0	.	1	Arrhythmogenic cardiomyopathy and Dilated cardiomyopathy	Male	Heterozygous	Unknown	None
Cardiomyopathy	Selected	Selected	.	.	.	.	ABCA8	No significant abnormal splicing	-1.78	chr17_66899436_A_G	chr17_68903295_A_G	0	0	0	0.55	6	37	39	6	11.29	ENST00000586539.6:c.2597+6T>C	.	6	splice_region_variant&intron_variant	SNV	55.785	FALSE	FALSE	FALSE	.	1.609e-52	0.98 (0.82 - 1.19)	0.00093472	0.00376766	0.0129543	.	1	Dilated cardiomyopathy and Left ventricular non-compaction cardiomyopathy	Female	Heterozygous	Unknown	None
Cardiomyopathy	Selected	Selected	.	.	.	.	ABCB7	No significant abnormal splicing	0.16	chrX_74334588_C_T	chrX_75114753_C_T	0	0	0	0.96	-42	45	-42	1	26.2	ENST00000373394.8:c.246+1G>A	.	1	splice_donor_variant	SNV	16.65	FALSE	FALSE	FALSE	.	0.99994	0.00 (0.00 - 0.11)	0.010138	0.00798004	0.0159541	Conflicting_interpretations_of_pathogenicity	1	Dilated cardiomyopathy	Female	Heterozygous	Unknown	None
Cardiomyopathy	Selected	Selected	.	.	.	.	ABHD17B	No significant abnormal splicing	0.06	chr9_74525548_A_C	chr9_71910632_A_C	0	0	0.49	0.99	-15	8	8	2	34	ENST00000333421.7:c.-4+2T>G	.	2	splice_donor_variant	SNV	3.755	FALSE	FALSE	FALSE	.	0.25442	0.25 (0.11 - 0.65)	.	.	.	.	1	Hypertrophic cardiomyopathy	Male	Heterozygous	Unknown	None
Cardiomyopathy	Selected	Selected	.	.	.	.	ABHD18	No significant abnormal splicing	-2.35	chr4_128886785_A_G	chr4_127965630_A_G	0	0	0.45	0	0	34	0	4	7.228	ENST00000645843.1:c.-18+24A>G	.	24	intron_variant	SNV	23.125	FALSE	FALSE	FALSE	.	NA	NA	.	0.028742	0.254369	.	1	Hypertrophic cardiomyopathy	Male	Heterozygous	Unknown	MYH7:p.G407V
Cardiomyopathy	Selected	Selected	.	.	.	.	ACOX3	No significant abnormal splicing	-0.83	chr4_8416657_T_G	chr4_8414930_T_G	0.81	0.99	0	0	17	-2	24	-1	32	ENST00000356406.10:c.379-2A>C	.	2	splice_acceptor_variant	SNV	4.86	FALSE	FALSE	FALSE	.	7.6016e-16	0.78 (0.57 - 1.06)	.	.	.	.	1	Hypertrophic cardiomyopathy	Male	Heterozygous	Unknown	None
Cardiomyopathy	Selected	Selected	.	.	.	.	ACSS1	No significant abnormal splicing	-1.77	chr20_25028738_T_C	chr20_25048102_T_C	0	0	0.86	0.17	0	-18	0	-17	21.4	ENST00000323482.9:c.414A>G	ENSP00000316924.4:p.Glu138%3D	19	synonymous_variant	SNV	23.53	FALSE	FALSE	FALSE	.	3.0776e-07	0.50 (0.34 - 0.76)	.	.	.	.	1	Dilated cardiomyopathy	Male	Heterozygous	Unknown	None
Cardiomyopathy	Selected	Selected	.	.	.	.	ACTN4	No significant abnormal splicing	-0.96	chr19_39195705_C_T	chr19_38705065_C_T	0	0	0.69	0	-2	21	-2	2	15.86	ENST00000252699.7:c.484+45C>T	.	45	intron_variant	SNV	32.3	FALSE	FALSE	FALSE	.	1	0.02 (0.01 - 0.10)	2.449e-05	1e-06	1.972e-05	.	1	Restrictive cardiomyopathy	Female	Heterozygous	Unknown	FLNC:p.A1186V
Cardiomyopathy	Selected	Selected	.	.	.	.	ADGRG1	No significant abnormal splicing	1.78	chr16_57689278_G_T	chr16_57655366_G_T	0.32	0	0	0	21	-6	21	-48	0.041	ENST00000562631.7:c.769-33G>T	.	33	intron_variant	SNV	6.955	FALSE	FALSE	FALSE	.	NA	NA	3.23e-06	1e-06	1.973e-05	.	1	Hypertrophic cardiomyopathy	Male	Heterozygous	Unknown	MYBPC3:p.P955fs, TNNI3:p.A157V
Cardiomyopathy	Selected	Selected	.	.	.	.	ADI1	No significant abnormal splicing	-0.51	chr2_3517762_C_T	chr2_3513991_C_T	0.18	0.61	0	0	-2	-15	4	-28	0.003	ENST00000327435.11:c.121-15G>A	.	15	intron_variant	SNV	25.835	FALSE	FALSE	FALSE	.	3.1509e-05	0.94 (0.53 - 1.69)	0.00010507	0.00012606	0.00026704	.	1	Dilated cardiomyopathy	Female	Heterozygous	Unknown	NEXN:Deletion
Cardiomyopathy	Selected	Selected	.	.	.	.	AHCTF1	chr1:247027419-247030545 (Œîœà5=-0.53), chr1:247027419-247030962 (Œîœà5=0.55), chr1:247027419-247030962 (Œîœà3=0.59), chr1:247030654-247030962 (Œîœà3=-0.59)	0.08	chr1_247030545_C_A	chr1_246867243_C_A	0	0	0	0.84	2	1	2	1	32	ENST00000648844.2:c.3347+1G>T	.	1	splice_donor_variant	SNV	11.5	FALSE	FALSE	FALSE	.	1	0.07 (0.04 - 0.13)	0.00053961	0.00047438	0.00040793	.	1	Hypertrophic cardiomyopathy	Male	Heterozygous	Mother (unaffected)	MYH7:p.V606M
Cardiomyopathy	Selected	Selected	.	.	.	.	AKAP13	No significant abnormal splicing	-2.01	chr15_86129058_A_G	chr15_85585827_A_G	0	0	0.54	0.02	-4	-30	9	-4	32	ENST00000394518.7:c.4161+4A>G	.	4	splice_region_variant&intron_variant	SNV	138.61	FALSE	FALSE	FALSE	.	0.92909	0.21 (0.15 - 0.29)	.	.	.	.	1	Dilated cardiomyopathy	Female	Heterozygous	Unknown	NEXN:Deletion
Cardiomyopathy	Selected	Selected	.	.	.	.	AKR7A2	No significant abnormal splicing	-1.07	chr1_19632212_A_T	chr1_19305718_A_T	0	0	0.82	0	3	-15	3	-46	23.4	ENST00000235835.7:c.918+300T>A	.	300	intron_variant	SNV	13.555	FALSE	FALSE	FALSE	.	1.9938e-10	0.99 (0.66 - 1.52)	.	0.00175242	0.00626809	.	1	Dilated cardiomyopathy	Female	Heterozygous	Unknown	None
Cardiomyopathy	Selected	Selected	Tier 2	Unknown	.	.	AKT1	No significant abnormal splicing	0.66	chr14_105241304_G_A	chr14_104774967_G_A	0.25	0	0	0.01	-6	36	-6	-29	16.51	ENST00000649815.2:c.604C>T	ENSP00000497822.1:p.Leu202%3D	31	synonymous_variant	SNV	30.765	FALSE	FALSE	FALSE	.	0.9759	0.14 (0.07 - 0.32)	0.00936822	0.0347609	0.122253	Benign	1	Dilated cardiomyopathy	Male	Heterozygous	Unknown	None
Cardiomyopathy	Selected	Selected	.	.	.	.	ALAS1	No significant abnormal splicing	-0.01	chr3_52233450_A_G	chr3_52199434_A_G	0	0	0.3	0.01	0	2	0	6	18.29	ENST00000484952.6:c.193A>G	ENSP00000418779.1:p.Ser65Gly	6	missense_variant	SNV	34.935	FALSE	FALSE	FALSE	.	0.10979	0.26 (0.15 - 0.49)	0.00052293	0.0002692	0.00580415	.	1	Restrictive cardiomyopathy	Male	Heterozygous	Unknown	None
Cardiomyopathy	Selected	Selected	.	.	.	.	ANXA3	No significant abnormal splicing	-1.35	chr4_79475603_C_T	chr4_78554449_C_T	0	0.38	0	0	39	-13	-13	39	10.45	ENST00000264908.11:c.-25C>T	.	15	5_prime_UTR_variant	SNV	14.335	FALSE	FALSE	FALSE	.	6.5152e-12	0.86 (0.60 - 1.26)	0.00917792	0.011197	0.0062804	.	1	Restrictive cardiomyopathy	Female	Heterozygous	Unknown	FLNC:p.A1186V
Cardiomyopathy	Selected	Selected	.	.	.	.	ARHGAP1	No significant abnormal splicing	0.43	chr11_46700941_G_T	chr11_46679391_G_T	0	0	0.32	0	-2	39	7	-20	22.4	ENST00000311956.9:c.1105C>A	ENSP00000310491.4:p.Arg369Ser	28	missense_variant	SNV	20.06	FALSE	FALSE	FALSE	.	0.76774	0.18 (0.09 - 0.41)	.	.	.	.	1	Hypertrophic cardiomyopathy and Restrictive cardiomyopathy	Female	Heterozygous	Unknown	None
Cardiomyopathy	Selected	Selected	.	.	.	.	ATF1	No significant abnormal splicing	-0.64	chr12_51203378_T_C	chr12_50809595_T_C	0	0	0.15	0.42	-6	-24	-11	-6	22	ENST00000262053.8:c.328+6T>C	.	6	splice_region_variant&intron_variant	SNV	8.65	FALSE	FALSE	FALSE	.	0.63426	0.18 (0.08 - 0.48)	0.0013331	.	0.00827027	.	1	Arrhythmogenic cardiomyopathy	Female	Heterozygous	Unknown	None
Cardiomyopathy	Selected	Selected	.	.	.	.	ATF7IP	No significant abnormal splicing	1.52	chr12_14587363_C_T	chr12_14434429_C_T	0	0	0.78	0	-2	2	-2	2	23.3	ENST00000261168.8:c.1645+6C>T	.	6	splice_region_variant&intron_variant	SNV	31.36	FALSE	FALSE	FALSE	.	0.99993	0.10 (0.05 - 0.21)	7.594e-05	0.00010423	0.00020667	.	1	Secondary dilated cardiomyopathy	Female	Heterozygous	Unknown	None
Cardiomyopathy	Selected	Selected	.	.	.	.	ATG9A	No significant abnormal splicing	1.54	chr2_220090147_T_C	chr2_219225425_T_C	0	0	0.56	0.04	-1	32	0	-14	16.62	ENST00000361242.9:c.360A>G	ENSP00000355173.4:p.Gln120%3D	16	synonymous_variant	SNV	16.06	FALSE	FALSE	FALSE	.	0.97081	0.16 (0.09 - 0.32)	0.0184433	0.00979823	0.0500519	.	1	Hypertrophic cardiomyopathy	Male	Heterozygous	Mother (unaffected)	MYH7:p.V606M
Cardiomyopathy	Selected	Selected	.	.	.	.	ATP2B4	No significant abnormal splicing	-1.83	chr1_203691822_G_C	chr1_203722694_G_C	0.03	0	0	0.36	-27	1	-32	-5	21.6	ENST00000357681.10:c.3024+5G>C	.	5	splice_region_variant&intron_variant	SNV	45.09	FALSE	FALSE	FALSE	.	0.0015112	0.29 (0.20 - 0.44)	0.00042334	0.00044757	0.0008608	Uncertain_significance	1	Dilated cardiomyopathy	Male	Heterozygous	Unknown	FLNC:c.3791-1G>C
Cardiomyopathy	Selected	Selected	.	.	.	.	BCR	No significant abnormal splicing	0.08	chr22_23632488_G_A	chr22_23290301_G_A	0.47	0	0	0	2	38	2	-46	0.41	ENST00000305877.13:c.2708-38G>A	.	38	intron_variant	SNV	6.885	FALSE	FALSE	FALSE	.	0.98761	0.17 (0.11 - 0.30)	0.00011978	8.235e-05	0.00021502	.	1	Dilated cardiomyopathy	Male	Heterozygous	Unknown	None
Cardiomyopathy	Selected	Selected	.	.	.	.	BHLHE41	No significant abnormal splicing	0.59	chr12_26277616_C_T	chr12_26124683_C_T	0.3	0	0	0.07	-29	-1	-6	35	19.24	ENST00000242728.5:c.62+35G>A	.	35	intron_variant	SNV	9.27	FALSE	FALSE	FALSE	.	0.99212	0.00 (0.00 - 0.21)	3.326e-05	.	7.279e-05	.	1	Arrhythmogenic cardiomyopathy	Female	Heterozygous	Mother (neither parent affected)	None
Cardiomyopathy	Selected	Selected	.	.	.	.	BRD8	No significant abnormal splicing	0.37	chr5_137499051_C_A	chr5_138163362_C_A	0.49	0	0	0	-3	-28	-3	-27	23.8	ENST00000254900.10:c.1873-18G>T	.	18	intron_variant	SNV	18.58	FALSE	FALSE	FALSE	.	1.5564e-07	0.37 (0.26 - 0.52)	0.00031019	.	0.0008248	.	1	Arrhythmogenic cardiomyopathy and Dilated cardiomyopathy	Female	Heterozygous	Unknown	None
Cardiomyopathy	Selected	Selected	.	.	.	.	C10orf71	No significant abnormal splicing	0.02	chr10_50507279_G_A	chr10_49299234_G_A	0	0	0	0.91	21	0	-13	-1	27.2	ENST00000374144.8:c.-248+1G>A	.	1	splice_donor_variant	SNV	30.38	FALSE	FALSE	FALSE	.	1.9625e-09	0.55 (0.39 - 0.80)	.	0.00047429	0.0144213	.	1	Arrhythmogenic cardiomyopathy	Female	Heterozygous	Father (neither parent affected)'	None
Cardiomyopathy	Selected	Selected	.	.	.	.	C11orf1	No significant abnormal splicing	0.25	chr11_111753323_G_C	chr11_111882599_G_C	0	0	0.01	1	0	-21	21	-1	32	ENST00000260276.8:c.276+1G>C	.	1	splice_donor_variant	SNV	10.97	FALSE	FALSE	FALSE	.	1.8467e-09	1.25 (0.80 - 1.85)	.	.	.	.	1	Hypertrophic cardiomyopathy	Male	Heterozygous	Unknown	None
Cardiomyopathy	Selected	Selected	.	.	.	.	C16orf62	No significant abnormal splicing	-0.33	chr16_19627516_A_G	chr16_19616194_A_G	0	0	0	0.4	-1	-2	-1	-3	22	ENST00000417362.7:c.1101+3A>G	.	3	splice_region_variant&intron_variant	SNV	9.01	FALSE	FALSE	FALSE	.	2.2319e-09	0.41 (0.30 - 0.57)	0.00118483	0.00096144	0.00174934	.	1	Arrhythmogenic cardiomyopathy and Dilated cardiomyopathy	Male	Heterozygous	Unknown	PLN:p.R9C
Cardiomyopathy	Selected	Selected	.	.	.	.	C19orf70	No significant abnormal splicing	-0.11	chr19_5680118_G_A	chr19_5680107_G_A	0	0	0.8	0	2	-33	2	-22	5.687	ENST00000309324.9:c.30-344C>T	.	344	intron_variant	SNV	30.615	FALSE	FALSE	FALSE	.	0.00083352	0.81 (0.42 - 1.63)	9.793e-05	.	0.00016877	.	1	Arrhythmogenic cardiomyopathy	Female	Heterozygous	Unknown	None
Cardiomyopathy	Selected	Selected	.	.	.	.	C7orf55-LUC7L2	No significant abnormal splicing	-0.01	chr7_139102498_A_T	chr7_139417752_A_T	0	0	0.51	0	-2	25	-2	25	26.7	ENST00000354926.9:c.1001+23A>T	.	23	intron_variant	SNV	17.275	FALSE	FALSE	FALSE	.	0.05528	0.28 (0.16 - 0.53)	0.0221106	0.0175346	0.0455513	.	1	Dilated cardiomyopathy	Male	Heterozygous	Father (neither parent affected)	None
Cardiomyopathy	Selected	Selected	.	.	.	.	CAST	Ambiguous RNA confirmation	-0.65	chr5_96093359_G_T	chr5_96757655_G_T	0	0	0	0.86	5	-33	-24	-1	29.5	ENST00000675179.1:c.1833+1G>T	.	1	splice_donor_variant	SNV	147.62	FALSE	FALSE	FALSE	.	4.1218e-12	0.56 (0.41 - 0.78)	7.87e-06	1e-06	0	.	1	Hypertrophic cardiomyopathy	Male	Heterozygous	Unknown	None
Cardiomyopathy	Selected	Selected	.	.	.	.	CC2D1B	No significant abnormal splicing	-0.31	chr1_52824830_C_G	chr1_52359158_C_G	0.47	1	0	0	-13	-1	-21	-13	23.3	ENST00000284376.8:c.1127-1G>C	.	1	splice_acceptor_variant	SNV	5.295	FALSE	FALSE	FALSE	.	1.748e-18	0.69 (0.53 - 0.92)	0	1e-06	.	.	1	Dilated cardiomyopathy	Female	Heterozygous	Unknown	NEXN:Deletion
Cardiomyopathy	Selected	Selected	.	.	.	.	CCDC146	No significant abnormal splicing	0.06	chr7_76908067_A_G	chr7_77278750_A_G	0.15	0.99	0	0	27	2	27	2	27.7	ENST00000285871.5:c.1441-2A>G	.	2	splice_acceptor_variant	SNV	9.64	FALSE	FALSE	FALSE	.	1.3126e-26	0.84 (0.66 - 1.07)	1.34e-06	.	.	.	1	Hypertrophic cardiomyopathy	Male	Heterozygous	Unknown	None
Cardiomyopathy	Selected	Selected	.	.	.	.	CD55	No significant abnormal splicing	-0.74	chr1_207498949_A_G	chr1_207325604_A_G	0.65	0.01	0	0	1	18	1	36	22.9	ENST00000367064.9:c.479-18A>G	.	18	intron_variant	SNV	22.05	FALSE	FALSE	FALSE	.	5.6753e-12	0.87 (0.60 - 1.27)	0.00036475	.	0.00127575	.	1	Hypertrophic cardiomyopathy	Male	Heterozygous	Unknown	None
Cardiomyopathy	Selected	Selected	.	.	.	.	CDCA7L	No significant abnormal splicing	0.8	chr7_21941964_T_C	chr7_21902346_T_C	0.36	0	0	0	-1	-4	-9	6	10.79	ENST00000406877.8:c.1341A>G	ENSP00000383986.3:p.Gln447%3D	6	synonymous_variant	SNV	38.69	FALSE	FALSE	FALSE	.	0.00017861	0.41 (0.26 - 0.68)	0.0115646	0.00754928	0.0202702	.	1	Hypertrophic cardiomyopathy and Restrictive cardiomyopathy	Female	Heterozygous	Unknown	None
Cardiomyopathy	Selected	Selected	.	.	.	.	CDK5RAP3	No significant abnormal splicing	-0.12	chr17_46053263_C_T	chr17_47975897_C_T	0.47	0.09	0	0	12	-28	-20	31	33	ENST00000338399.9:c.682C>T	ENSP00000344683.4:p.Arg228Trp	30	missense_variant	SNV	23.425	FALSE	FALSE	FALSE	.	7.6348e-15	0.78 (0.57 - 1.08)	0.00171173	0.0062165	0.0243369	.	1	Dilated cardiomyopathy	Female	Heterozygous	Unknown	None
Cardiomyopathy	Selected	Selected	.	.	.	.	CDK5RAP3	No significant abnormal splicing	-1.76	chr17_46053385_A_G	chr17_47976019_A_G	0	0	0.71	0	-1	-35	-1	-6	25.7	ENST00000338399.9:c.798+6A>G	.	6	splice_region_variant&intron_variant	SNV	23.425	FALSE	FALSE	FALSE	.	7.6348e-15	0.78 (0.57 - 1.08)	3.016e-05	.	1.972e-05	.	1	Dilated cardiomyopathy	Female	Heterozygous	Unknown	NEXN:Deletion
Cardiomyopathy	Selected	Selected	.	.	.	.	CEP63	chr3:134256111-134264427 (Œîœà3=-0.4)	-0.06	chr3_134256110_G_C	chr3_134537268_G_C	0	0	0	0.93	33	0	39	0	32	ENST00000675561.1:c.555G>C	ENSP00000502085.1:p.Gln185His	0	missense_variant&splice_region_variant	SNV	13.825	FALSE	FALSE	FALSE	.	6.2444e-25	0.96 (0.74 - 1.26)	0.0208158	0.0280128	0.0246335	Benign	1	Dilated cardiomyopathy	Male	Heterozygous	Unknown	None
Cardiomyopathy	Selected	Selected	.	.	.	.	CEP85	No significant abnormal splicing	0.2	chr1_26596102_A_G	chr1_26269611_A_G	0	0	0.65	0	-1	-18	-1	3	17.14	ENST00000451429.8:c.1646A>G	ENSP00000417002.3:p.His549Arg	3	missense_variant	SNV	25.515	FALSE	FALSE	FALSE	.	0.00027043	0.34 (0.22 - 0.53)	.	.	.	.	1	Hypertrophic cardiomyopathy	Male	Heterozygous	Unknown	None
Cardiomyopathy	Selected	Selected	.	.	.	.	CERS4	No significant abnormal splicing	1.2	chr19_8321497_T_A	chr19_8256613_T_A	0.99	0.01	0	0	2	5	30	-2	20.5	ENST00000251363.10:c.520-5T>A	.	5	splice_region_variant&intron_variant	SNV	9.31	FALSE	FALSE	FALSE	.	1.3519e-22	1.24 (0.93 - 1.68)	0.00266601	0.00206947	0.00460155	.	1	Arrhythmogenic cardiomyopathy	Male	Heterozygous	Unknown	DSC2:p.Q620*
Cardiomyopathy	Selected	Selected	Tier 2	Unknown	.	.	CGNL1	No significant abnormal splicing	0.36	chr15_57836289_C_A	chr15_57544091_C_A	0	0	0.8	0	-3	46	-3	46	22.2	ENST00000281282.6:c.3375+312C>A	.	312	intron_variant	SNV	18.02	FALSE	FALSE	FALSE	.	4.686e-42	1.01 (0.82 - 1.24)	.	0.0146864	0.0516398	.	1	Dilated cardiomyopathy	Female	Heterozygous	Unknown	None
Cardiomyopathy	Selected	Selected	.	.	.	.	CHCHD2	chr7:56174056-56174057 (ŒîŒ∏=0.28), chr7:56172169-56174056 (Œîœà5=-0.25)	-1.05	chr7_56174056_C_T	chr7_56106363_C_T	0	0	0.49	0.99	-15	1	-15	1	34	ENST00000395422.4:c.50+1G>A	.	1	splice_donor_variant	SNV	112.215	FALSE	FALSE	FALSE	.	1.7328e-07	1.36 (0.79 - 1.90)	0	.	.	.	1	Restrictive cardiomyopathy	Female	Heterozygous	Unknown	FLNC:p.A1186V
Cardiomyopathy	Selected	Selected	.	.	.	.	CLHC1	No significant abnormal splicing	-1.02	chr2_55407644_A_T	chr2_55180508_A_T	0	0	0	0.98	-49	50	-49	2	25.9	ENST00000401408.6:c.1384+2T>A	.	2	splice_donor_variant	SNV	3.54	FALSE	FALSE	FALSE	.	5.5753e-21	1.00 (0.75 - 1.36)	0.00923478	0.00972666	0.0126422	.	1	Arrhythmogenic cardiomyopathy and Dilated cardiomyopathy	Female	Heterozygous	Unknown	None
Cardiomyopathy	Selected	Selected	.	.	.	.	CLIP1	No significant abnormal splicing	-1.01	chr12_122835688_T_C	chr12_122351141_T_C	0.21	0	0.31	0	-1	-4	-30	-4	19.04	ENST00000620786.4:c.1371A>G	ENSP00000479322.1:p.Gln457%3D	2	splice_region_variant&synonymous_variant	SNV	18.5	FALSE	FALSE	FALSE	.	0.68088	0.22 (0.14 - 0.33)	0.00762246	0.00670294	0.0109131	.	1	Dilated cardiomyopathy	Female	Heterozygous	Unknown	None
Cardiomyopathy	Selected	Selected	.	.	.	.	COL6A2	No significant abnormal splicing	-0.39	chr21_47545696_C_A	chr21_46125782_C_A	0.13	0.63	0	0	26	3	-11	19	14.75	ENST00000300527.9:c.1970-3C>A	.	3	splice_region_variant&intron_variant	SNV	59.495	FALSE	FALSE	FALSE	.	6.5112e-08	0.41 (0.29 - 0.58)	0.00090489	0.00058037	0.00176641	Conflicting_interpretations_of_pathogenicity	1	Dilated cardiomyopathy	Male	Heterozygous	Father (neither parent affected)	None
Cardiomyopathy	Selected	Selected	.	.	.	.	COL6A3	No significant abnormal splicing	0	chr2_238287278_C_G	chr2_237378635_C_G	0	0	0	0.79	-42	1	31	1	31	ENST00000295550.9:c.2497+1G>C	.	1	splice_donor_variant	SNV	44.905	FALSE	FALSE	FALSE	.	1.8131e-20	0.45 (0.36 - 0.56)	.	.	.	.	1	Dilated cardiomyopathy	Male	Heterozygous	Unknown	None
Cardiomyopathy	Selected	Selected	.	.	.	.	COL6A3	No significant abnormal splicing	-0.11	chr2_238270470_T_C	chr2_237361827_T_C	0.68	0.01	0	0	-1	4	9	2	23.7	ENST00000295550.9:c.6068A>G	ENSP00000295550.4:p.Asn2023Ser	4	missense_variant	SNV	44.905	FALSE	FALSE	FALSE	.	1.8131e-20	0.45 (0.36 - 0.56)	2.742e-05	1e-06	6.823e-05	Uncertain_significance	1	Restrictive cardiomyopathy	Male	Heterozygous	Unknown	None
Cardiomyopathy	Selected	Selected	.	.	.	.	CREG1	Ambiguous RNA confirmation - chr1:167517359-167522624 (Œîœà3=-0.2)	-2.72	chr1_167517238_C_G	chr1_167548001_C_G	0	0	0.01	1	-19	14	2	1	32	ENST00000370509.5:c.474+1G>C	.	1	splice_donor_variant	SNV	20.585	FALSE	FALSE	FALSE	.	0.0012232	0.73 (0.38 - 1.51)	0	.	0	.	1	Hypertrophic cardiomyopathy	Male	Heterozygous	Unknown	MYBPC3:p.P955fs, TNNI3:p.A157V
Cardiomyopathy	Selected	Selected	.	.	.	.	DECR1	Ambiguous RNA confirmation	-2.98	chr8_91029359_G_A	chr8_90017131_G_A	0	0.46	0	0	36	-7	-7	1	21.7	ENST00000220764.7:c.77G>A	ENSP00000220764.2:p.Ser26Asn	9	missense_variant	SNV	136.385	FALSE	FALSE	FALSE	.	4.4689e-14	1.15 (0.80 - 1.68)	0.00205889	0.00178207	0.00267619	Likely_benign	1	Dilated cardiomyopathy	Female	Heterozygous	Unknown	None
Cardiomyopathy	Selected	Selected	.	.	.	.	DHX8	No significant abnormal splicing	-0.47	chr17_41582013_G_A	chr17_43504645_G_A	1	0	0	0	2	5	2	9	23.5	ENST00000262415.8:c.1548G>A	ENSP00000262415.2:p.Ala516%3D	3	splice_region_variant&synonymous_variant	SNV	6.75	FALSE	FALSE	FALSE	.	9.1546e-07	0.35 (0.25 - 0.50)	0.00032842	4.266e-05	4.764e-05	.	1	Dilated cardiomyopathy	Female	Heterozygous	Mother (neither parent affected)	TPM1:p.K30del
Cardiomyopathy	Selected	Selected	.	.	.	.	DMXL1	No significant abnormal splicing	-0.12	chr5_118533481_G_A	chr5_119197786_G_A	0.7	0.13	0	0	2	-31	2	19	18.34	ENST00000539542.5:c.7575G>A	ENSP00000439479.1:p.Ala2525%3D	33	synonymous_variant	SNV	14.1	FALSE	FALSE	FALSE	.	1	0.14 (0.10 - 0.20)	.	.	.	.	1	Dilated cardiomyopathy	Male	Heterozygous	Unknown	None
Cardiomyopathy	Selected	Selected	.	.	.	.	DNMT1	No significant abnormal splicing	-1.43	chr19_10277266_G_A	chr19_10166590_G_A	0	0	0.1	0.93	37	2	2	8	7.919	ENST00000359526.9:c.891+8C>T	.	8	splice_region_variant&intron_variant	SNV	12.145	FALSE	FALSE	FALSE	.	1	0.08 (0.04 - 0.14)	0.00464043	0.00230152	0.00464834	Benign/Likely_benign	1	Dilated cardiomyopathy	Female	Heterozygous	Unknown	None
Cardiomyopathy	Selected	Selected	.	.	.	.	EMP2	No significant abnormal splicing	-1.84	chr16_10641396_C_T	chr16_10547539_C_T	0	0	0	1	-29	29	-3	1	25	ENST00000359543.8:c.78+1G>A	.	1	splice_donor_variant	SNV	33.13	FALSE	FALSE	FALSE	.	2.3873e-07	1.29 (0.76 - 1.88)	.	.	.	Uncertain_significance	1	Dilated cardiomyopathy and Left ventricular non-compaction cardiomyopathy	Female	Heterozygous	Unknown	None
Cardiomyopathy	Selected	Selected	.	.	.	.	ERAL1	No significant abnormal splicing	-0.88	chr17_27183600_G_C	chr17_28856582_G_C	0	0	0.11	0.62	40	0	4	0	22.3	ENST00000254928.10:c.489G>C	ENSP00000254928.5:p.Val163%3D	0	splice_region_variant&synonymous_variant	SNV	7.875	FALSE	FALSE	FALSE	.	3.1095e-09	0.68 (0.47 - 1.02)	3.17e-06	.	0	.	1	Arrhythmogenic cardiomyopathy	Female	Heterozygous	Mother (neither parent affected)	None
Cardiomyopathy	Selected	Selected	.	.	.	.	ERRFI1	No significant abnormal splicing	-2.63	chr1_8075753_C_T	chr1_8015693_C_T	0.94	0.99	0	0	-2	-1	-2	-1	34	ENST00000377482.10:c.-73-1G>A	.	1	splice_acceptor_variant	SNV	4.15	FALSE	FALSE	FALSE	.	0.012152	0.42 (0.22 - 0.88)	.	0.0188922	0.0655012	.	1	Dilated cardiomyopathy and Left ventricular non-compaction cardiomyopathy	Female	Heterozygous	Unknown	None
Cardiomyopathy	Selected	Selected	.	.	.	.	ESD	chr13:47356927-47358386 (Œîœà3=-0.34), chr13:47356926-47356927 (ŒîŒ∏=0.27)	-2.95	chr13_47356927_C_T	chr13_46782792_C_T	0.16	0.99	0	0	32	-1	-18	0	32	ENST00000378720.8:c.257-1G>A	.	1	splice_acceptor_variant	SNV	46.97	FALSE	FALSE	FALSE	.	5.3945e-07	0.71 (0.45 - 1.15)	9.62e-06	1.056e-05	2.85e-05	.	1	Hypertrophic cardiomyopathy	Male	Heterozygous	Unknown	MYH7:p.V606M
Cardiomyopathy	Selected	Selected	.	.	.	.	EXOC2	No significant abnormal splicing	0.55	chr6_637862_C_T	chr6_637862_C_T	0.94	1	0	0	-17	-1	-26	-17	33	ENST00000230449.9:c.-43-1G>A	.	1	splice_acceptor_variant	SNV	4.955	FALSE	FALSE	FALSE	.	2.8675e-09	0.42 (0.31 - 0.59)	7.835e-05	2.532e-05	0.0009026	.	1	Restrictive cardiomyopathy	Male	Heterozygous	Unknown	None
Cardiomyopathy	Selected	Selected	.	.	.	.	FAM126A	No significant abnormal splicing	-1.78	chr7_23000036_T_C	chr7_22960417_T_C	0.51	1	0	0	-20	-2	-20	-35	33	ENST00000432176.7:c.832-2A>G	.	2	splice_acceptor_variant	SNV	18.2	FALSE	FALSE	FALSE	.	0.12103	0.26 (0.15 - 0.48)	0	.	.	.	1	Dilated cardiomyopathy	Male	Heterozygous	Unknown	None
Cardiomyopathy	Selected	Selected	.	.	.	.	FBXW5	No significant abnormal splicing	-1.63	chr9_139837179_G_A	chr9_136942727_G_A	0.28	0	0.01	0	-15	-6	42	41	1.756	ENST00000325285.8:c.527-32C>T	.	32	intron_variant	SNV	28.43	FALSE	FALSE	FALSE	.	2.2808e-16	1.08 (0.78 - 1.53)	7.425e-05	1.059e-05	0.00026582	.	1	Dilated cardiomyopathy	Female	Heterozygous	Unknown	None
Cardiomyopathy	Selected	Selected	.	.	.	.	FDFT1	No significant abnormal splicing	1.04	chr8_11660269_T_C	chr8_11802760_T_C	0	0.35	0.01	0	33	-1	34	-2	1.52	ENST00000220584.9:c.-73T>C	.	3	5_prime_UTR_variant	SNV	23.08	FALSE	FALSE	FALSE	.	4.0998e-15	1.10 (0.78 - 1.57)	.	0.0108627	0.0203837	.	1	Dilated cardiomyopathy and Left ventricular non-compaction cardiomyopathy	Female	Heterozygous	Unknown	None
Cardiomyopathy	Selected	Selected	.	.	Tier 1	Primary	FLNC	chr7:128485309-128485310 (ŒîŒ∏=0.49), chr7:128485310-128486043 (Œîœà3=-0.53)	-0.26	chr7_128485314_G_A	chr7_128845260_G_A	0	0	0.74	0.91	-42	1	34	-5	31	ENST00000325888.13:c.3790+5G>A	.	5	splice_region_variant&intron_variant	SNV	93.18	FALSE	FALSE	FALSE	AD	0.99994	0.17 (0.12 - 0.25)	0.00014113	8.235e-05	0.00118842	Likely_benign	1	Dilated cardiomyopathy	Female	Heterozygous	Unknown	None
Cardiomyopathy	Selected	Selected	.	.	Tier 1	Primary	FLNC	No significant abnormal splicing	-2.45	chr7_128486043_G_C	chr7_128845989_G_C	0.39	0.98	0	0	15	1	14	0	34	ENST00000325888.13:c.3791-1G>C	.	1	splice_acceptor_variant	SNV	93.18	FALSE	FALSE	FALSE	AD	0.99994	0.17 (0.12 - 0.25)	3.21e-06	.	.	Pathogenic	1	Dilated cardiomyopathy	Male	Heterozygous	Unknown	None
Cardiomyopathy	Selected	Selected	.	.	.	.	FPGT-TNNI3K	Ambiguous RNA confirmation	1.12	chr1_74836076_G_C	chr1_74370392_G_C	0	0	0	0.99	32	-25	32	0	28.1	ENST00000326637.8:c.1772G>C	ENSP00000322251.3:p.Ser591Thr	0	missense_variant&splice_region_variant	SNV	58.43	FALSE	FALSE	FALSE	.	3.2476e-48	1.16 (0.95 - 1.43)	0.00091164	0.00052676	0.0017976	.	1	Dilated cardiomyopathy	Male	Heterozygous	Unknown	None
Cardiomyopathy	Selected	Selected	.	.	.	.	FRAS1	No significant abnormal splicing	-2.8	chr4_79360218_G_A	chr4_78439064_G_A	0	0	0.2	0.74	2	0	26	0	22.6	ENST00000512123.4:c.5529G>A	ENSP00000422834.2:p.Thr1843%3D	0	splice_region_variant&synonymous_variant	SNV	7.815	FALSE	FALSE	FALSE	.	3.0802e-45	0.56 (0.48 - 0.66)	3.23e-06	1e-06	0	.	1	Dilated cardiomyopathy	Male	Heterozygous	Unknown	FLNC:c.3791-1G>C
Cardiomyopathy	Selected	Selected	.	.	.	.	GALC	No significant abnormal splicing	1.32	chr14_88431969_T_C	chr14_87965625_T_C	0.38	0.05	0	0	-1	4	-1	-16	27.6	ENST00000261304.7:c.913A>G	ENSP00000261304.2:p.Ile305Val	4	missense_variant	SNV	7.83	FALSE	FALSE	FALSE	.	5.2142e-15	0.69 (0.51 - 0.94)	0.0077635	0.00510974	0.0926974	Benign	1	Dilated cardiomyopathy	Female	Heterozygous	Unknown	None
Cardiomyopathy	Selected	Selected	.	.	.	.	GOLGA3	No significant abnormal splicing	-0.49	chr12_133384516_T_C	chr12_132807930_T_C	0	0	0.52	0	5	-8	5	-7	18.59	ENST00000450791.7:c.1139A>G	ENSP00000410378.2:p.Asn380Ser	41	missense_variant	SNV	7.995	FALSE	FALSE	FALSE	.	0.0067951	0.26 (0.18 - 0.38)	0.01733	0.0169369	0.0242444	.	1	Dilated cardiomyopathy	Female	Heterozygous	Unknown	None
Cardiomyopathy	Selected	Selected	.	.	.	.	GORASP1	No significant abnormal splicing	0.78	chr3_39140352_C_A	chr3_39098861_C_A	0.3	0.16	0	0	-8	32	2	-15	28.2	ENST00000319283.7:c.949G>T	ENSP00000313869.3:p.Asp317Tyr	32	missense_variant	SNV	12.85	FALSE	FALSE	FALSE	.	0.019543	0.34 (0.19 - 0.68)	0.00781027	0.00427457	0.0196977	.	1	Restrictive cardiomyopathy	Male	Heterozygous	Unknown	None
Cardiomyopathy	Selected	Selected	.	.	.	.	GTF2F1	chr19:6381627-6381707 (Œîœà3=-0.27)	-1.91	chr19_6381628_T_C	chr19_6381617_T_C	0.02	0.93	0.01	0	-13	-2	0	-29	22.1	ENST00000394456.10:c.837-2A>G	.	2	splice_acceptor_variant	SNV	14.855	FALSE	FALSE	FALSE	.	7.2585e-06	0.48 (0.31 - 0.76)	0.00256229	0.00218461	0.00463031	.	1	Hypertrophic cardiomyopathy	Male	Heterozygous	Mother (unaffected)	MYH7:p.V606M
Cardiomyopathy	Selected	Selected	.	.	.	.	HBB	No significant abnormal splicing	0.84	chr11_5248173_C_T	chr11_5226943_C_T	0	0	0.76	0.1	-3	25	3	-13	33	ENST00000335295.4:c.79G>A	ENSP00000333994.3:p.Glu27Lys	15	missense_variant	SNV	30.86	FALSE	FALSE	FALSE	.	1.2274e-09	2.65 (1.20 - 1.98)	0.00020378	1.054e-05	0.00642366	Pathogenic	1	Dilated cardiomyopathy	Male	Heterozygous	Unknown	None
Cardiomyopathy	Selected	Selected	.	.	.	.	HDAC2	No significant abnormal splicing	-0.38	chr6_114264694_T_C	chr6_113943530_T_C	0.36	0	0	0	-1	-24	-1	-36	15.94	ENST00000519065.6:c.1223-24A>G	.	24	intron_variant	SNV	21.8	FALSE	FALSE	FALSE	.	0.99997	0.00 (0.00 - 0.10)	.	.	.	.	1	Arrhythmogenic cardiomyopathy	Female	Heterozygous	Father (neither parent affected)	None
Cardiomyopathy	Selected	Selected	.	.	.	.	HMCN1	No significant abnormal splicing	-0.64	chr1_185984570_G_A	chr1_186015438_G_A	0	0	0	0.97	11	-48	-14	-1	33	ENST00000271588.9:c.4909+1G>A	.	1	splice_donor_variant	SNV	5.54	FALSE	FALSE	FALSE	.	3.6259e-38	0.41 (0.36 - 0.48)	0	.	.	.	1	Dilated cardiomyopathy	Male	Heterozygous	Unknown	None
Cardiomyopathy	Selected	Selected	.	.	.	.	HTRA1	No significant abnormal splicing	-3.26	chr10_124266422_G_A	chr10_122506906_G_A	0	0	0.82	0.04	-21	49	1	-21	22.8	ENST00000368984.8:c.972+21G>A	.	21	intron_variant	SNV	21.915	FALSE	FALSE	FALSE	.	0.00049201	0.43 (0.26 - 0.75)	1.34e-06	.	.	.	1	Dilated cardiomyopathy	Male	Heterozygous	Unknown	FLNC:c.3791-1G>C
Cardiomyopathy	Selected	Selected	.	.	.	.	IFNAR1	No significant abnormal splicing	-3.03	chr21_34721845_C_G	chr21_33349539_C_G	0	0	0.88	0.13	4	-49	-1	4	26.7	ENST00000270139.8:c.1139C>G	ENSP00000270139.3:p.Ala380Gly	4	missense_variant	SNV	9.04	FALSE	FALSE	FALSE	.	3.2501e-12	0.83 (0.59 - 1.21)	0	.	4.88e-06	.	1	Dilated cardiomyopathy	Male	Heterozygous	Mother (neither parent affected)	None
Cardiomyopathy	Selected	Selected	Tier 2	Unknown	.	.	IFT172	No significant abnormal splicing	2.76	chr2_27688583_C_T	chr2_27465716_C_T	0	0	0.3	0.01	30	1	3	30	14.85	ENST00000260570.8:c.1829+30G>A	.	30	intron_variant	SNV	9.25	FALSE	FALSE	FALSE	.	3.2682e-33	0.62 (0.51 - 0.76)	0.00155588	0.00017226	0.00883336	.	1	Arrhythmogenic cardiomyopathy	Female	Heterozygous	Mother (neither parent affected)	None
Cardiomyopathy	Selected	Selected	Tier 2	Unknown	.	.	IFT27	No significant abnormal splicing	0.73	chr22_37163414_C_T	chr22_36767370_C_T	0.93	0	0	0	-2	-12	-2	-4	19.83	ENST00000433985.7:c.115-5G>A	.	5	splice_region_variant&intron_variant	SNV	8.09	FALSE	FALSE	FALSE	.	5.8825e-06	0.81 (0.49 - 1.41)	0.00140139	0.00044769	0.00159464	Benign	1	Dilated cardiomyopathy	Female	Heterozygous	Unknown	NEXN:Deletion
Cardiomyopathy	Selected	Selected	.	.	.	.	IL17RC	No significant abnormal splicing	0.33	chr3_9974543_G_C	chr3_9932859_G_C	0	0	0.01	0.97	43	-39	-39	-1	26	ENST00000403601.8:c.1522+1G>C	.	1	splice_donor_variant	SNV	6.445	FALSE	FALSE	FALSE	.	2.3004e-14	0.64 (0.47 - 0.87)	0.00600876	0.00541085	0.011868	Benign/Likely_benign	1	Dilated cardiomyopathy	Male	Heterozygous	Unknown	None
Cardiomyopathy	Selected	Selected	.	.	.	.	IL33	No significant abnormal splicing	-2.95	chr9_6254446_C_G	chr9_6254446_C_G	0.54	0.74	0	0	1	16	1	30	1.729	ENST00000381434.7:c.521-16C>G	.	16	intron_variant	SNV	16.69	FALSE	FALSE	FALSE	.	8.2925e-10	1.15 (0.74 - 1.75)	.	.	.	.	1	Dilated cardiomyopathy	Male	Heterozygous	Unknown	None
Cardiomyopathy	Selected	Selected	.	.	.	.	IPO7	No significant abnormal splicing	-1.07	chr11_9462003_G_A	chr11_9440456_G_A	0.88	0	0	0	2	1	2	1	18.18	ENST00000379719.8:c.2697G>A	ENSP00000369042.3:p.Glu899%3D	3	splice_region_variant&synonymous_variant	SNV	32.88	FALSE	FALSE	FALSE	.	1	0.03 (0.01 - 0.11)	0.00928132	0.0139083	0.0118846	.	1	Dilated cardiomyopathy	Female	Heterozygous	Unknown	None
Cardiomyopathy	Selected	Selected	.	.	.	.	KDM5B	No significant abnormal splicing	-0.54	chr1_202711782_C_T	chr1_202742654_C_T	0	0	0.78	0.99	29	1	-17	1	35	ENST00000367265.9:c.2474+1G>A	.	1	splice_donor_variant	SNV	7.415	FALSE	FALSE	FALSE	.	7.9102e-15	0.44 (0.34 - 0.57)	0.00012987	6.263e-05	0.00133112	Likely_pathogenic	1	Dilated cardiomyopathy	Female	Heterozygous	Unknown	None
Cardiomyopathy	Selected	Selected	.	.	.	.	KIAA0141	No significant abnormal splicing	-1.8	chr5_141307715_G_A	chr5_141928150_G_A	0.99	1	0	0	2	1	2	35	29.4	ENST00000432126.7:c.265-1G>A	.	1	splice_acceptor_variant	SNV	38.505	FALSE	FALSE	FALSE	.	1.2229e-17	0.94 (0.69 - 1.30)	.	.	.	.	1	Dilated cardiomyopathy	Female	Heterozygous	Unknown	None
Cardiomyopathy	Selected	Selected	.	.	.	.	KIF1B	chr1:10270937-10292307 (Œîœà3=-0.44)	0.59	chr1_10270937_G_T	chr1_10210879_G_T	0	0	0.64	0.99	42	-10	-2	-1	31	ENST00000676179.1:c.-80+1G>T	.	1	splice_donor_variant	SNV	26.735	FALSE	FALSE	FALSE	.	1	0.10 (0.06 - 0.17)	.	0.0265312	0.0876515	Benign	1	Dilated cardiomyopathy and Left ventricular non-compaction cardiomyopathy	Female	Heterozygous	Unknown	None
Cardiomyopathy	Selected	Selected	.	.	.	.	KLHL12	No significant abnormal splicing	-0.32	chr1_202863689_C_T	chr1_202894561_C_T	0	0	0.38	0.01	-25	-47	-25	30	14.53	ENST00000367261.8:c.1294+30G>A	.	30	intron_variant	SNV	7.42	FALSE	FALSE	FALSE	.	0.030342	0.29 (0.17 - 0.52)	4.73e-06	.	.	.	1	Hypertrophic cardiomyopathy and Restrictive cardiomyopathy	Female	Heterozygous	Unknown	None
Cardiomyopathy	Selected	Selected	.	.	.	.	KLHL24	Ambiguous RNA confirmation	0.11	chr3_183353583_T_C	chr3_183635795_T_C	0	0	0.05	0.65	-13	-2	-48	-2	21.9	ENST00000242810.11:c.-125+2T>C	.	2	splice_donor_variant	SNV	109.96	FALSE	FALSE	FALSE	.	0.0016745	0.37 (0.22 - 0.65)	.	0.0666869	0.245631	.	1	Dilated cardiomyopathy	Female	Heterozygous	Unknown	None
Cardiomyopathy	Selected	Selected	.	.	.	.	LAP3	No significant abnormal splicing	-2.35	chr4_17606209_A_G	chr4_17604586_A_G	0	0.98	0	0	29	2	-49	1	29.1	ENST00000226299.8:c.1181-2A>G	.	2	splice_acceptor_variant	SNV	23.27	FALSE	FALSE	FALSE	.	1.4677e-07	0.58 (0.39 - 0.90)	4.568e-05	1.054e-05	6.811e-05	.	1	Dilated cardiomyopathy	Female	Heterozygous	Unknown	None
Cardiomyopathy	Selected	Selected	.	.	.	.	LMAN1	No significant abnormal splicing	-4.66	chr18_57006083_T_C	chr18_59338851_T_C	0	0	0.96	0	1	-45	1	40	33	ENST00000251047.6:c.1058A>G	ENSP00000251047.4:p.Asp353Gly	93	missense_variant	SNV	21.37	FALSE	FALSE	FALSE	.	0.0042632	0.32 (0.20 - 0.55)	.	.	.	.	1	Dilated cardiomyopathy	Female	Heterozygous	Unknown	None
Cardiomyopathy	Selected	Selected	.	.	.	.	LRRFIP2	No significant abnormal splicing	-0.63	chr3_37138068_T_C	chr3_37096577_T_C	0	0	0.67	0	5	39	5	35	0.371	ENST00000336686.9:c.918+39A>G	.	39	intron_variant	SNV	38.565	FALSE	FALSE	FALSE	.	2.5833e-25	0.77 (0.61 - 0.98)	0.00459395	0.0178144	0.0629741	.	1	Dilated cardiomyopathy	Male	Heterozygous	Unknown	None
Cardiomyopathy	Selected	Selected	Tier 2	Syndromic	.	.	LTBP3	No significant abnormal splicing	0.06	chr11_65321328_G_T	chr11_65553857_G_T	0.82	0	0	0	-2	-11	-15	41	19.36	ENST00000301873.11:c.708C>A	ENSP00000301873.5:p.Pro236%3D	46	synonymous_variant	SNV	35.93	FALSE	FALSE	FALSE	AR	0.68647	0.21 (0.14 - 0.34)	0.00067056	0.00154074	0.00089012	.	1	Hypertrophic cardiomyopathy	Male	Heterozygous	Unknown	None
Cardiomyopathy	Selected	Selected	.	.	.	.	MARS	No significant abnormal splicing	-1.14	chr12_57904545_C_A	chr12_57510762_C_A	0	0	0.49	0	-3	34	-3	24	2.263	ENST00000262027.10:c.1369-936C>A	.	936	intron_variant	SNV	16.825	FALSE	FALSE	TRUE	.	2.0536e-15	0.58 (0.44 - 0.78)	.	0.00082906	0.00232819	.	1	Dilated cardiomyopathy	Male	Heterozygous	Unknown	None
Cardiomyopathy	Selected	Selected	Tier 2	Unknown	.	.	MASP1	No significant abnormal splicing	1.27	chr3_186938818_C_T	chr3_187221030_C_T	0	0	0	0.9	-23	5	-44	5	18.37	ENST00000337774.10:c.1909+5G>A	.	5	splice_region_variant&intron_variant	SNV	93.105	FALSE	FALSE	FALSE	.	1.2276e-11	0.68 (0.49 - 0.98)	0.00105202	0.00403745	0.0143081	.	1	Dilated cardiomyopathy	Male	Homozygous	Unknown	None
Cardiomyopathy	Selected	Selected	.	.	.	.	MCPH1	No significant abnormal splicing	1.1	chr8_6338402_G_A	chr8_6480881_G_A	0	0	0	0.79	45	1	4	-5	18.25	ENST00000344683.10:c.2136+5G>A	.	5	splice_region_variant&intron_variant	SNV	6.435	FALSE	FALSE	FALSE	.	7.76e-30	1.11 (0.87 - 1.44)	0	.	.	.	1	Hypertrophic cardiomyopathy	Male	Heterozygous	Unknown	None
Cardiomyopathy	Selected	Selected	.	.	.	.	METTL17	No significant abnormal splicing	-0.75	chr14_21464678_T_C	chr14_20996519_T_C	0.38	0.01	0	0	-13	8	40	23	16.45	ENST00000339374.11:c.1081-8T>C	.	8	splice_region_variant&intron_variant	SNV	27.06	FALSE	FALSE	FALSE	.	4.0832e-11	0.73 (0.51 - 1.06)	.	.	.	.	1	Dilated cardiomyopathy	Female	Heterozygous	Unknown	NEXN:Deletion
Cardiomyopathy	Selected	Selected	.	.	.	.	METTL25	No significant abnormal splicing	-0.63	chr12_82871131_G_C	chr12_82477352_G_C	0	0	0	0.78	-4	-43	-4	0	34	ENST00000248306.8:c.1719G>C	ENSP00000248306.3:p.Gln573His	0	missense_variant&splice_region_variant	SNV	7.605	FALSE	FALSE	FALSE	.	9.188e-13	0.74 (0.53 - 1.05)	8.898e-05	0.00015021	9.103e-05	.	1	Dilated cardiomyopathy	Male	Heterozygous	Unknown	None
Cardiomyopathy	Selected	Selected	.	.	.	.	MICU2	No significant abnormal splicing	0.82	chr13_22069456_C_T	chr13_21495317_C_T	0.97	0	0	0	-2	1	-2	-10	16.59	ENST00000382374.9:c.1044G>A	ENSP00000371811.4:p.Ala348%3D	1	splice_region_variant&synonymous_variant	SNV	25.975	FALSE	FALSE	FALSE	.	9.7216e-21	1.11 (0.82 - 1.51)	0.00112737	.	0.00771392	.	1	Arrhythmogenic cardiomyopathy	Female	Heterozygous	Unknown	None
Cardiomyopathy	Selected	Selected	.	.	.	.	MLIP	Ambiguous RNA confirmation	-0.02	chr6_54054717_G_T	chr6_54189919_G_T	0	0	0	0.93	12	-49	-49	-5	25.2	ENST00000502396.6:c.2589+5G>T	.	5	splice_region_variant&intron_variant	SNV	98.02	FALSE	FALSE	FALSE	.	3.1564e-16	0.99 (0.71 - 1.39)	7.84e-06	1e-06	1.972e-05	.	1	Dilated cardiomyopathy	Female	Heterozygous	Unknown	None
Cardiomyopathy	Selected	Selected	.	.	.	.	MMP2	No significant abnormal splicing	0.15	chr16_55527205_G_A	chr16_55493293_G_A	0	0	0.31	0.04	-25	-31	-25	0	35	ENST00000219070.9:c.1472G>A	ENSP00000219070.4:p.Arg491Gln	0	missense_variant&splice_region_variant	SNV	32.075	FALSE	FALSE	FALSE	.	0.83878	0.19 (0.10 - 0.36)	3.577e-05	1e-06	3.762e-05	Uncertain_significance	1	Dilated cardiomyopathy	Male	Heterozygous	Unknown	None
Cardiomyopathy	Selected	Selected	.	.	.	.	MOK	No significant abnormal splicing	-0.54	chr14_102729910_C_T	chr14_102263573_C_T	0	0	0	0.38	-27	43	43	-27	27.3	ENST00000361847.7:c.256G>A	ENSP00000355304.2:p.Asp86Asn	29	missense_variant	SNV	7.91	FALSE	FALSE	FALSE	.	8.8397e-22	1.23 (0.92 - 1.67)	0.00505528	0.00350136	0.00732807	.	1	Dilated cardiomyopathy	Male	Heterozygous	Unknown	None
Cardiomyopathy	Selected	Selected	.	.	.	.	MON2	No significant abnormal splicing	1.26	chr12_62932029_C_A	chr12_62538249_C_A	0	0.43	0	0	37	3	3	45	11.64	ENST00000393630.8:c.2200-3C>A	.	3	splice_region_variant&intron_variant	SNV	13.63	FALSE	FALSE	FALSE	.	0.59388	0.22 (0.15 - 0.32)	0.0107394	0.036455	0.138737	.	1	Dilated cardiomyopathy	Female	Heterozygous	Unknown	None
Cardiomyopathy	Selected	Selected	.	.	.	.	MPHOSPH9	No significant abnormal splicing	0.78	chr12_123679119_G_A	chr12_123194572_G_A	0.29	0.01	0	0	-25	29	-29	-25	16.69	ENST00000606320.6:c.2055C>T	ENSP00000475489.1:p.Ala685%3D	29	synonymous_variant	SNV	14.615	FALSE	FALSE	FALSE	.	1.6616e-10	0.46 (0.34 - 0.64)	.	.	.	.	1	Dilated cardiomyopathy	Male	Heterozygous	Unknown	None
Cardiomyopathy	Selected	Selected	.	.	.	.	MRI1	No significant abnormal splicing	-0.14	chr19_13875923_G_C	chr19_13765109_G_C	0	0	0.52	0.45	-48	1	13	0	32	ENST00000040663.8:c.371G>C	ENSP00000040663.5:p.Arg124Thr	0	missense_variant&splice_region_variant	SNV	6.53	FALSE	FALSE	FALSE	.	0.00040621	0.59 (0.33 - 1.10)	0.0003925	1e-06	0.00499827	.	1	Hypertrophic cardiomyopathy	Male	Heterozygous	Unknown	None
Cardiomyopathy	Selected	Selected	.	.	.	.	MRPL32	Ambiguous RNA confirmation	-1.23	chr7_42974736_G_A	chr7_42935137_G_A	0	0	0.96	0.98	-41	-34	-7	-1	36	ENST00000223324.3:c.312+1G>A	.	1	splice_donor_variant	SNV	30.81	FALSE	FALSE	FALSE	.	8.9669e-05	0.78 (0.44 - 1.45)	.	.	.	.	1	Hypertrophic cardiomyopathy	Male	Heterozygous	Unknown	MYH7:p.G407V
Cardiomyopathy	Selected	Selected	.	.	.	.	MYEF2	No significant abnormal splicing	-1.2	chr15_48444430_C_A	chr15_48152233_C_A	0	0	0	0.96	-23	30	-23	1	30	ENST00000324324.12:c.1138+1G>T	.	1	splice_donor_variant	SNV	4.68	FALSE	FALSE	FALSE	.	0.63452	0.21 (0.12 - 0.39)	0.0024379	0.00230239	0.00402927	.	1	Arrhythmogenic cardiomyopathy	Male	Heterozygous	Unknown	DSC2:p.Q620*
Cardiomyopathy	Selected	Selected	.	.	.	.	MYH7B	No significant abnormal splicing	-1.48	chr20_33587459_C_T	chr20_34999656_C_T	0	0	0.88	0.49	-2	-48	-2	39	19.15	ENST00000262873.12:c.4626C>T	ENSP00000262873.8:p.Gly1542%3D	39	synonymous_variant	SNV	62.17	FALSE	FALSE	FALSE	.	4.3419e-46	0.79 (0.66 - 0.94)	0.00159751	0.00607939	0.0230441	Benign	1	Dilated cardiomyopathy	Female	Heterozygous	Unknown	None
Cardiomyopathy	Selected	Selected	.	.	.	.	MYH7B	No significant abnormal splicing	-1.48	chr20_33589328_C_T	chr20_35001525_C_T	0	0	0.4	0.01	-2	24	-2	1	35	ENST00000262873.12:c.5675C>T	ENSP00000262873.8:p.Ala1892Val	1	missense_variant&splice_region_variant	SNV	62.17	FALSE	FALSE	FALSE	.	4.3419e-46	0.79 (0.66 - 0.94)	0.00161016	0.00601619	0.0228093	Benign	1	Dilated cardiomyopathy	Female	Heterozygous	Unknown	None
Cardiomyopathy	Selected	Selected	.	.	.	.	MYH7B	chr20:33565900-33567192 (Œîœà5=-0.57), chr20:33565900-33567463 (Œîœà5=0.58), chr20:33565900-33567463 (Œîœà3=0.43), chr20:33567300-33567463 (Œîœà3=-0.43)	-0.76	chr20_33567299_G_T	chr20_34979496_G_T	0	0	0	0.84	43	0	5	0	32	ENST00000262873.12:c.198G>T	ENSP00000262873.8:p.Lys66Asn	0	missense_variant&splice_region_variant	SNV	62.17	FALSE	FALSE	FALSE	.	4.3419e-46	0.79 (0.66 - 0.94)	0.00237039	0.0023892	0.00404083	.	1	Arrhythmogenic cardiomyopathy and Dilated cardiomyopathy	Male	Heterozygous	Unknown	None
Cardiomyopathy	Selected	Selected	.	.	.	.	MYOF	No significant abnormal splicing	1.58	chr10_95082832_T_C	chr10_93323075_T_C	0	0	0.35	0.02	3	28	-2	3	19.45	ENST00000359263.9:c.5456+3A>G	.	3	splice_region_variant&intron_variant	SNV	18.115	FALSE	FALSE	FALSE	.	1.475e-54	0.77 (0.65 - 0.90)	0.0109561	0.0443885	0.155016	.	1	Dilated cardiomyopathy and Left ventricular non-compaction cardiomyopathy	Female	Heterozygous	Unknown	None
Cardiomyopathy	Selected	Selected	.	.	.	.	NASP	No significant abnormal splicing	-2.19	chr1_46077824_C_T	chr1_45612152_C_T	0	0	0.51	0	-2	28	-2	0	17.48	ENST00000350030.8:c.1427-1017C>T	.	1017	intron_variant	SNV	25.915	FALSE	FALSE	TRUE	.	0.99553	0.13 (0.07 - 0.28)	.	1.064e-05	1.926e-05	.	1	Dilated cardiomyopathy	Male	Heterozygous	Unknown	None
Cardiomyopathy	Selected	Selected	.	.	.	.	NBEA	No significant abnormal splicing	-0.23	chr13_36158038_A_G	chr13_35583901_A_G	0.62	0	0	0	1	21	1	3	24.3	ENST00000379939.6:c.7030A>G	ENSP00000369271.1:p.Ile2344Val	5	missense_variant	SNV	7.45	FALSE	FALSE	FALSE	.	1	0.04 (0.02 - 0.07)	0.00475038	0.00253473	0.0104623	Benign	1	Dilated cardiomyopathy	Male	Heterozygous	Unknown	None
Cardiomyopathy	Selected	Selected	.	.	.	.	NID1	No significant abnormal splicing	0.62	chr1_236187413_G_A	chr1_236024113_G_A	0	0	0.8	0.06	2	15	2	-43	21.6	ENST00000264187.7:c.2085C>T	ENSP00000264187.6:p.Cys695%3D	45	synonymous_variant	SNV	23.1	FALSE	FALSE	FALSE	.	7.2197e-12	0.48 (0.35 - 0.65)	0.00929898	0.0111863	0.0171219	Benign	1	Dilated cardiomyopathy	Female	Heterozygous	Unknown	None
Cardiomyopathy	Selected	Selected	.	.	.	.	NMD3	No significant abnormal splicing	-0.61	chr3_160967316_A_T	chr3_161249528_A_T	0	0	0.33	0	-2	-48	-2	32	16.27	ENST00000351193.7:c.1278A>T	ENSP00000307525.2:p.Arg426Ser	32	missense_variant	SNV	18.28	FALSE	FALSE	FALSE	.	4.1006e-08	0.55 (0.37 - 0.82)	.	.	.	.	1	Hypertrophic cardiomyopathy	Male	Heterozygous	Mother (unaffected)	MYH7:p.V606M
Cardiomyopathy	Selected	Selected	Tier 1	Syndromic	.	.	NPHP3	No significant abnormal splicing	-0.02	chr3_132403394_T_C	chr3_132684550_T_C	0	0	0.88	0.01	37	30	0	4	34	ENST00000337331.10:c.3570+4A>G	.	4	splice_region_variant&intron_variant	SNV	10.715	FALSE	FALSE	FALSE	AR	9.836e-16	0.50 (0.38 - 0.65)	0.00012023	1.055e-05	0.00012403	Conflicting_interpretations_of_pathogenicity	1	Hypertrophic cardiomyopathy	Male	Heterozygous	Unknown	None
Cardiomyopathy	Selected	Selected	.	.	.	.	NSFL1C	No significant abnormal splicing	-0.73	chr20_1435737_C_A	chr20_1455092_C_A	0.43	0.01	0	0	-14	40	-14	20	32	ENST00000216879.8:c.319G>T	ENSP00000216879.4:p.Val107Phe	40	missense_variant	SNV	20.19	FALSE	FALSE	FALSE	.	0.049492	0.30 (0.16 - 0.59)	0	.	.	.	1	Dilated cardiomyopathy	Female	Heterozygous	Unknown	None
Cardiomyopathy	Selected	Selected	.	.	.	.	OAT	No significant abnormal splicing	0.49	chr10_126089559_T_C	chr10_124400990_T_C	0.96	0	0	0	-1	-13	-1	-16	21.6	ENST00000368845.6:c.1015-6A>G	.	6	splice_region_variant&intron_variant	SNV	12.32	FALSE	FALSE	FALSE	.	7.7182e-07	0.61 (0.39 - 0.96)	0.00042325	6.263e-05	0.0008248	Conflicting_interpretations_of_pathogenicity	1	Dilated cardiomyopathy	Male	Heterozygous	Unknown	None
Cardiomyopathy	Selected	Selected	.	.	.	.	OBSL1	No significant abnormal splicing	-1.73	chr2_220419461_C_T	chr2_219554739_C_T	0.37	0	0	0	-3	1	-3	-43	0.238	ENST00000404537.6:c.4611G>A	ENSP00000385636.1:p.Pro1537%3D	1	splice_region_variant&synonymous_variant	SNV	34.255	FALSE	FALSE	FALSE	.	9.9902e-26	0.70 (0.55 - 0.88)	8.09e-06	1e-06	3.25e-05	.	1	Dilated cardiomyopathy	Female	Heterozygous	Unknown	None
Cardiomyopathy	Selected	Selected	.	.	.	.	OGFOD3	No significant abnormal splicing	-3.01	chr17_80369330_C_T	chr17_82411454_C_T	0	0	0.42	0.96	-22	24	-22	1	34	ENST00000313056.10:c.380+1G>A	.	1	splice_donor_variant	SNV	7.055	FALSE	FALSE	FALSE	.	1.6332e-09	0.85 (0.57 - 1.31)	0.00321128	0.003002	0.00692864	.	1	Dilated cardiomyopathy	Male	Heterozygous	Unknown	None
Cardiomyopathy	Selected	Selected	.	.	.	.	OSBPL5	No significant abnormal splicing	-1.19	chr11_3186444_A_G	chr11_3165214_A_G	0	0	0.14	0.99	39	9	9	2	19.45	ENST00000263650.12:c.-22+2T>C	.	2	splice_donor_variant	SNV	5.21	FALSE	FALSE	FALSE	.	4.6494e-06	0.37 (0.26 - 0.56)	.	.	0	.	1	Dilated cardiomyopathy	Male	Heterozygous	Unknown	None
Cardiomyopathy	Selected	Selected	.	.	.	.	PBRM1	No significant abnormal splicing	-0.78	chr3_52588865_G_A	chr3_52554849_G_A	0.34	0.15	0	0	-11	30	-11	30	29.3	ENST00000356770.8:c.4223C>T	ENSP00000349213.4:p.Pro1408Leu	30	missense_variant	SNV	38.995	FALSE	FALSE	FALSE	.	1	0.06 (0.03 - 0.13)	8e-06	.	4.88e-06	.	1	Dilated cardiomyopathy	Male	Heterozygous	Unknown	TNNT2:p.R151W
Cardiomyopathy	Selected	Selected	.	.	.	.	PCF11	No significant abnormal splicing	0.13	chr11_82879737_C_G	chr11_83168695_C_G	0	0	0.85	0	0	27	-1	9	23.1	ENST00000298281.8:c.2360C>G	ENSP00000298281.4:p.Ala787Gly	269	missense_variant	SNV	17.32	FALSE	FALSE	FALSE	.	1	0.00 (0.00 - 0.04)	.	.	.	.	1	Restrictive cardiomyopathy	Male	Heterozygous	Unknown	None
Cardiomyopathy	Selected	Selected	.	.	.	.	PDCD2	No significant abnormal splicing	-3.38	chr6_170889088_A_G	chr6_170580000_A_G	0	0	0	1	-39	2	-48	2	26	ENST00000541970.6:c.762+2T>C	.	2	splice_donor_variant	SNV	9.92	FALSE	FALSE	FALSE	.	3.8955e-07	0.83 (0.52 - 1.37)	.	.	.	.	1	Dilated cardiomyopathy	Female	Heterozygous	Unknown	None
Cardiomyopathy	Selected	Selected	.	.	.	.	PDCD5	chr19:33075918-33076721 (Œîœà5=-0.32), chr19:33075918-33077763 (Œîœà5=0.32), chr19:33075918-33077763 (Œîœà3=0.3), chr19:33076814-33077763 (Œîœà3=-0.36)	0.81	chr19_33076761_C_T	chr19_32585855_C_T	0	0.45	0	0	8	-39	-39	44	23.1	ENST00000590247.7:c.206C>T	ENSP00000466214.1:p.Ala69Val	41	missense_variant	SNV	47.325	FALSE	FALSE	FALSE	.	0.0036424	0.56 (0.29 - 1.17)	0	1e-06	0	.	1	Dilated cardiomyopathy	Female	Heterozygous	Unknown	None
Cardiomyopathy	Selected	Selected	.	.	.	.	PDGFRB	No significant abnormal splicing	0.6	chr5_149511538_T_A	chr5_150131975_T_A	0	0	0.37	0.17	16	34	35	4	18.59	ENST00000261799.9:c.1243+4A>T	.	4	splice_region_variant&intron_variant	SNV	22.79	FALSE	FALSE	FALSE	.	0.9041	0.20 (0.12 - 0.32)	0.0006559	1e-06	0.00380114	Benign	1	Arrhythmogenic cardiomyopathy	Female	Heterozygous	Unknown	None
Cardiomyopathy	Selected	Selected	.	.	.	.	PHYKPL	No significant abnormal splicing	2.29	chr5_177657080_C_A	chr5_178230079_C_A	0.54	0.26	0	0	-13	20	-13	-29	32	ENST00000308158.10:c.199G>T	ENSP00000310978.5:p.Val67Leu	20	missense_variant	SNV	15.395	FALSE	FALSE	FALSE	.	4.7744e-14	0.96 (0.68 - 1.38)	8.557e-05	0.00014916	0.00026693	.	1	Hypertrophic cardiomyopathy	Male	Heterozygous	Unknown	MYBPC3:p.P955fs, TNNI3:p.A157V
Cardiomyopathy	Selected	Selected	.	.	.	.	PLCG1	No significant abnormal splicing	0.08	chr20_39800949_C_T	chr20_41172309_C_T	0	0	0.46	0	-2	50	-2	27	1.047	ENST00000244007.7:c.2905+20C>T	.	20	intron_variant	SNV	23.91	FALSE	FALSE	FALSE	.	7.9288e-05	0.29 (0.21 - 0.41)	3.17e-06	.	4.88e-06	.	1	Arrhythmogenic cardiomyopathy	Male	Heterozygous	Unknown	DSC2:p.Q620*
Cardiomyopathy	Selected	Selected	.	.	.	.	PLIN2	No significant abnormal splicing	-1.2	chr9_19126124_G_C	chr9_19126126_G_C	0	0	0.92	0	1	3	1	-12	34	ENST00000276914.7:c.214C>G	ENSP00000276914.2:p.Leu72Val	14	missense_variant	SNV	24.625	FALSE	FALSE	FALSE	.	7.5281e-09	0.84 (0.55 - 1.31)	0.0070602	0.00204307	0.0231627	.	1	Hypertrophic cardiomyopathy	Male	Heterozygous	Unknown	MYH7:p.R453C
Cardiomyopathy	Selected	Selected	.	.	.	.	PLXNB2	No significant abnormal splicing	1.78	chr22_50716012_C_T	chr22_50277583_C_T	0	0	0.68	0	-1	16	-1	18	12.76	ENST00000359337.9:c.5196+8G>A	.	8	splice_region_variant&intron_variant	SNV	11.135	FALSE	FALSE	FALSE	.	0.99234	0.19 (0.13 - 0.28)	1.58e-06	1e-06	0	.	1	Dilated cardiomyopathy	Male	Heterozygous	Unknown	TNNT2:p.R151W
Cardiomyopathy	Selected	Selected	.	.	.	.	POR	No significant abnormal splicing	-0.69	chr7_75583500_T_C	chr7_75954182_T_C	0	0	0.04	0.73	2	-46	2	-2	24.3	ENST00000461988.6:c.188+2T>C	.	2	splice_donor_variant	SNV	9.225	FALSE	FALSE	FALSE	.	3.4212e-10	0.58 (0.41 - 0.84)	0	.	4.88e-06	Likely_pathogenic	1	Dilated cardiomyopathy	Female	Heterozygous	Mother (neither parent affected)	TPM1:p.K30del
Cardiomyopathy	Selected	Selected	.	.	.	.	PREPL	chr2:44559796-44565489 (Œîœà5=-0.42), chr2:44559796-44566285 (Œîœà5=0.42), chr2:44559796-44566285 (Œîœà3=0.63), chr2:44565676-44566285 (Œîœà3=-0.63)	0.49	chr2_44565490_C_T	chr2_44338351_C_T	0	0	0	0.84	0	13	15	0	21.2	ENST00000409411.6:c.888G>A	ENSP00000387095.2:p.Lys296%3D	2	splice_region_variant&synonymous_variant	SNV	25.745	FALSE	FALSE	FALSE	.	2.1551e-13	0.71 (0.52 - 0.99)	.	.	.	.	1	Dilated cardiomyopathy	Female	Heterozygous	Unknown	None
Cardiomyopathy	Selected	Selected	.	.	.	.	PRKACA	No significant abnormal splicing	1.7	chr19_14211716_T_C	chr19_14100904_T_C	0.56	0	0	0	-1	20	-1	-16	32	ENST00000308677.9:c.341A>G	ENSP00000309591.3:p.Asn114Ser	4	missense_variant	SNV	33.51	FALSE	FALSE	FALSE	.	0.97142	0.10 (0.04 - 0.32)	5.19e-05	1.055e-05	0.00012401	.	1	Arrhythmogenic cardiomyopathy	Male	Heterozygous	Unknown	DSC2:p.Q620*
Cardiomyopathy	Selected	Selected	.	.	.	.	PSMC3	No significant abnormal splicing	0.34	chr11_47444122_T_C	chr11_47422571_T_C	0	0	0.39	0	-36	32	-36	3	22.4	ENST00000298852.7:c.884+3A>G	.	3	splice_region_variant&intron_variant	SNV	56.755	FALSE	FALSE	FALSE	.	0.9547	0.13 (0.06 - 0.34)	0.00026896	1e-06	0.0024118	.	1	Hypertrophic cardiomyopathy	Male	Homozygous	Unknown	None
Cardiomyopathy	Selected	Selected	.	.	.	.	PTK2	No significant abnormal splicing	1.07	chr8_141756951_G_A	chr8_140746852_G_A	0	0.39	0	0	-49	8	2	8	32	ENST00000517887.5:c.1558C>T	ENSP00000429082.1:p.Arg520Cys	8	missense_variant	SNV	35.71	FALSE	FALSE	FALSE	.	0.99987	0.14 (0.09 - 0.24)	1.839e-05	1e-06	0.00015847	.	1	Hypertrophic cardiomyopathy and Restrictive cardiomyopathy	Female	Heterozygous	Unknown	None
Cardiomyopathy	Selected	Selected	Tier 1	Syndromic	Tier 1	Secondary	PTPN11	No significant abnormal splicing	0.09	chr12_112856983_C_A	chr12_112419179_C_A	0	0	0.51	0	2	43	1	10	5.385	ENST00000351677.7:c.14+54C>A	.	54	intron_variant	SNV	26.025	FALSE	FALSE	FALSE	AD	0.99998	0.03 (0.01 - 0.14)	.	0.0410238	0.106285	Benign	1	Dilated cardiomyopathy	Female	Homozygous	Unknown	None
Cardiomyopathy	Selected	Selected	.	.	.	.	PTPRE	No significant abnormal splicing	0.29	chr10_129866555_G_A	chr10_128068291_G_A	0	0	0.48	0.21	-5	-30	-9	-5	23.2	ENST00000254667.8:c.1007+5G>A	.	5	splice_region_variant&intron_variant	SNV	6.47	FALSE	FALSE	FALSE	.	0.00081616	0.31 (0.20 - 0.47)	.	.	.	.	1	Restrictive cardiomyopathy	Female	Heterozygous	Unknown	None
Cardiomyopathy	Selected	Selected	.	.	.	.	PYGB	No significant abnormal splicing	-2.02	chr20_25269061_G_C	chr20_25288425_G_C	0	0.4	0	0	37	0	-27	-1	32	ENST00000216962.9:c.1769G>C	ENSP00000216962.3:p.Arg590Pro	2	missense_variant&splice_region_variant	SNV	68.445	FALSE	FALSE	FALSE	.	1.4144e-14	0.65 (0.48 - 0.89)	0.00018652	6.266e-05	0.00023037	.	1	Restrictive cardiomyopathy	Female	Heterozygous	Unknown	FLNC:p.A1186V
Cardiomyopathy	Selected	Selected	.	.	.	.	RASGRP3	No significant abnormal splicing	0.5	chr2_33752240_G_A	chr2_33527173_G_A	0.42	0.02	0	0	2	-36	2	-17	33	ENST00000403687.8:c.844G>A	ENSP00000384192.3:p.Gly282Ser	38	missense_variant	SNV	39.265	FALSE	FALSE	FALSE	.	0.0091132	0.30 (0.18 - 0.51)	0.00829048	0.00630571	0.0274143	.	1	Dilated cardiomyopathy	Male	Heterozygous	Unknown	None
Cardiomyopathy	Selected	Selected	.	.	.	.	REST	No significant abnormal splicing	0.01	chr4_57776795_G_T	chr4_56910629_G_T	0.91	0.97	0	0	8	1	-2	21	35	ENST00000309042.12:c.-9-1G>T	.	1	splice_acceptor_variant	SNV	10.555	FALSE	FALSE	FALSE	.	0.99186	0.12 (0.06 - 0.29)	6.805e-05	1e-06	7.282e-05	.	1	Arrhythmogenic cardiomyopathy	Female	Heterozygous	Unknown	None
Cardiomyopathy	Selected	Selected	.	.	.	.	RIC8B	No significant abnormal splicing	0.61	chr12_107177822_G_A	chr12_106784044_G_A	0	0	0	0.41	0	-47	36	0	22.5	ENST00000392837.9:c.132G>A	ENSP00000376582.4:p.Lys44%3D	0	splice_region_variant&synonymous_variant	SNV	7.445	FALSE	FALSE	FALSE	.	0.99892	0.04 (0.01 - 0.20)	.	.	.	.	1	Hypertrophic cardiomyopathy and Restrictive cardiomyopathy	Female	Heterozygous	Unknown	None
Cardiomyopathy	Selected	Selected	.	.	.	.	RNF10	No significant abnormal splicing	-0.64	chr12_121013496_G_C	chr12_120575693_G_C	0	0	0.01	0.34	-5	-43	12	-5	23.7	ENST00000325954.9:c.2200+5G>C	.	5	splice_region_variant&intron_variant	SNV	44.005	FALSE	FALSE	FALSE	.	0.16406	0.24 (0.15 - 0.41)	0.0207675	0.0131443	0.0612931	.	1	Arrhythmogenic cardiomyopathy	Female	Heterozygous	Unknown	None
Cardiomyopathy	Selected	Selected	.	.	.	.	RNF146	Ambiguous RNA confirmation	-1.28	chr6_127607195_G_T	chr6_127286050_G_T	0	0.53	0	0	3	0	0	17	3.494	ENST00000368314.6:c.3-566G>T	.	2	intron_variant	SNV	19.755	FALSE	FALSE	FALSE	.	0.81992	0.14 (0.06 - 0.44)	.	0.00039675	0.00057396	.	1	Hypertrophic cardiomyopathy	Male	Heterozygous	Unknown	None
Cardiomyopathy	Selected	Selected	.	.	.	.	RNF152	No significant abnormal splicing	0.86	chr18_59560027_C_T	chr18_61892794_C_T	0	0	0.01	0.97	-12	32	-18	1	33	ENST00000312828.4:c.-136+1G>A	.	1	splice_donor_variant	SNV	5.04	FALSE	FALSE	FALSE	.	0.12894	0.36 (0.15 - 1.13)	.	0.00945888	0.017197	.	1	Dilated cardiomyopathy	Female	Heterozygous	Unknown	None
Cardiomyopathy	Selected	Selected	.	.	.	.	RNF213	No significant abnormal splicing	0.03	chr17_78328117_A_T	chr17_80354317_A_T	0.88	0	0	0	14	2	50	2	0.287	ENST00000582970.5:c.10727-124A>T	.	124	intron_variant	SNV	22.27	FALSE	FALSE	FALSE	.	4.9078e-55	0.57 (0.49 - 0.66)	.	1e-06	6.813e-05	.	1	Restrictive cardiomyopathy	Male	Heterozygous	Unknown	None
Cardiomyopathy	Selected	Selected	.	.	.	.	RNPEP	No significant abnormal splicing	-2.9	chr1_201958031_G_C	chr1_201988903_G_C	0.88	1	0	0	25	1	-32	-15	35	ENST00000295640.9:c.448-1G>C	.	1	splice_acceptor_variant	SNV	4.51	FALSE	FALSE	FALSE	.	2.6051e-17	0.91 (0.67 - 1.26)	0.00026763	1e-06	4.88e-06	.	1	Dilated cardiomyopathy	Female	Heterozygous	Unknown	TPM1:p.K30del
Cardiomyopathy	Selected	Selected	.	.	.	.	RP4-734P14.4	No significant abnormal splicing	-0.39	chr20_2473472_C_T	chr20_2492826_C_T	0.49	0.99	0	0	-41	-1	4	0	26.3	ENST00000278772.9:c.178-1G>A	.	1	splice_acceptor_variant	SNV	2.86	FALSE	FALSE	FALSE	.	0.0053489	0.66 (0.32 - 1.48)	0.00062536	1.055e-05	0.00207542	.	1	Arrhythmogenic cardiomyopathy and Dilated cardiomyopathy	Female	Heterozygous	Unknown	None
Cardiomyopathy	Selected	Selected	.	.	.	.	RPL29	No significant abnormal splicing	-0.24	chr3_52029036_C_A	chr3_51995020_C_A	0	0	0.47	0	-23	-4	2	-22	1.709	ENST00000294189.11:c.102+22G>T	.	22	intron_variant	SNV	172.42	FALSE	FALSE	FALSE	.	0.19534	0.30 (0.12 - 0.94)	0.00070525	0.00066037	0.00142575	.	1	Arrhythmogenic cardiomyopathy and Dilated cardiomyopathy	Male	Heterozygous	Unknown	PLN:p.R9C
Cardiomyopathy	Selected	Selected	.	.	.	.	RPL7A	No significant abnormal splicing	0.42	chr9_136217427_G_C	chr9_133350572_G_C	0.46	0	0	0	8	1	8	1	0.044	ENST00000323345.11:c.496-25G>C	.	25	intron_variant	SNV	315.575	FALSE	FALSE	FALSE	.	0.99485	0.00 (0.00 - 0.19)	0.00239764	0.00814696	0.0319519	.	1	Dilated cardiomyopathy and Left ventricular non-compaction cardiomyopathy	Female	Heterozygous	Unknown	None
Cardiomyopathy	Selected	Selected	.	.	.	.	RPUSD3	No significant abnormal splicing	0.3	chr3_9882215_C_T	chr3_9840531_C_T	0	0	0.05	0.99	-9	39	10	1	27.1	ENST00000383820.9:c.600+1G>A	.	1	splice_donor_variant	SNV	11.97	FALSE	FALSE	FALSE	.	2.2032e-07	0.69 (0.45 - 1.10)	1.783e-05	.	0	.	1	Dilated cardiomyopathy	Female	Heterozygous	Unknown	None
Cardiomyopathy	Selected	Selected	.	.	.	.	RSRP1	No significant abnormal splicing	-1.66	chr1_25573797_T_A	chr1_25247306_T_A	0	0	0.14	0.3	3	-42	-50	3	10.92	ENST00000243189.12:c.-67+3A>T	.	3	splice_region_variant&intron_variant	SNV	32.965	FALSE	FALSE	FALSE	.	4.3086e-14	1.31 (0.90 - 1.83)	.	0.0719553	0.249578	.	1	Dilated cardiomyopathy and Left ventricular non-compaction cardiomyopathy	Female	Heterozygous	Unknown	None
Cardiomyopathy	Selected	Selected	.	.	.	.	SCRN3	No significant abnormal splicing	-0.51	chr2_175265910_A_G	chr2_174401182_A_G	0	0	0.55	0	0	-22	0	7	17.68	ENST00000272732.11:c.534A>G	ENSP00000272732.6:p.Lys178%3D	7	synonymous_variant	SNV	13.19	FALSE	FALSE	FALSE	.	1.4833e-07	0.72 (0.47 - 1.14)	3.18e-06	1e-06	1.171e-05	.	1	Arrhythmogenic cardiomyopathy and Dilated cardiomyopathy	Male	Heterozygous	Unknown	None
Cardiomyopathy	Selected	Selected	.	.	.	.	SEC31A	No significant abnormal splicing	-1.25	chr4_83750231_A_C	chr4_82829078_A_C	0.33	0.42	0	0	17	-20	-20	-31	1.853	ENST00000395310.7:c.2969-20T>G	.	20	intron_variant	SNV	49.175	FALSE	FALSE	FALSE	.	7.8773e-05	0.30 (0.22 - 0.44)	0.00097562	0.00093376	0.0019446	.	1	Secondary dilated cardiomyopathy	Female	Heterozygous	Unknown	None
Cardiomyopathy	Selected	Selected	.	.	.	.	SEL1L	No significant abnormal splicing	1.47	chr14_81972441_T_C	chr14_81506097_T_C	0	0	0.42	0.02	1	42	1	-23	33	ENST00000336735.9:c.485A>G	ENSP00000337053.4:p.Asp162Gly	25	missense_variant	SNV	15.205	FALSE	FALSE	FALSE	.	0.98233	0.17 (0.10 - 0.30)	0.010291	0.00893689	0.0141707	.	1	Secondary dilated cardiomyopathy	Female	Heterozygous	Unknown	None
Cardiomyopathy	Selected	Selected	.	.	.	.	SF3B5	No significant abnormal splicing	-0.35	chr6_144416685_G_A	chr6_144095548_G_A	0	0	0.43	0	-30	5	2	18	12.53	ENST00000367569.4:c.-51C>T	.	25	5_prime_UTR_variant	SNV	28.355	FALSE	FALSE	FALSE	.	0.58354	0.00 (0.00 - 1.07)	0.00304888	0.00300181	0.00540323	.	1	Arrhythmogenic cardiomyopathy	Male	Heterozygous	Unknown	DSC2:p.Q620*
Cardiomyopathy	Selected	Selected	.	.	.	.	SH3BP2	No significant abnormal splicing	-0.31	chr4_2826376_C_T	chr4_2824649_C_T	0.29	0.01	0	0	16	-36	22	44	12.35	ENST00000503393.8:c.276C>T	ENSP00000422168.3:p.Asn92%3D	38	synonymous_variant	SNV	7.675	FALSE	FALSE	FALSE	.	1.156e-11	0.78 (0.55 - 1.14)	0.0139282	0.0142693	0.0237026	Benign	1	Dilated cardiomyopathy	Female	Heterozygous	Unknown	None
Cardiomyopathy	Selected	Selected	.	.	.	.	SH3RF2	No significant abnormal splicing	-0.14	chr5_145427334_G_A	chr5_146047771_G_A	0.52	0.98	0	0	35	1	-48	0	34	ENST00000359120.9:c.1060-1G>A	.	1	splice_acceptor_variant	SNV	87.315	FALSE	FALSE	FALSE	.	1.2714e-13	0.81 (0.58 - 1.15)	3.332e-05	.	1.171e-05	.	1	Dilated cardiomyopathy	Male	Heterozygous	Unknown	TNNT2:p.R151W
Cardiomyopathy	Selected	Selected	.	.	.	.	SHMT2	No significant abnormal splicing	-0.55	chr12_57627698_G_A	chr12_57233915_G_A	0	0	0.65	0	42	43	1	-11	24	ENST00000328923.8:c.1279+11G>A	.	11	intron_variant	SNV	14.005	FALSE	FALSE	FALSE	.	7.8195e-08	0.56 (0.38 - 0.86)	0.00216806	0.00096114	0.00283821	.	1	Hypertrophic cardiomyopathy	Male	Heterozygous	Mother (unaffected)	MYH7:p.V606M
Cardiomyopathy	Selected	Selected	.	.	.	.	SIRT2	No significant abnormal splicing	0.93	chr19_39384148_T_A	chr19_38893508_T_A	0.35	0.01	0	0	-10	19	25	-33	18.01	ENST00000249396.12:c.132A>T	ENSP00000249396.7:p.Leu44Phe	19	missense_variant	SNV	18.38	FALSE	FALSE	FALSE	.	2.3295e-08	0.63 (0.42 - 0.96)	0.00626113	0.00813311	0.0159893	Benign	1	Dilated cardiomyopathy	Female	Heterozygous	Unknown	None
Cardiomyopathy	Selected	Selected	.	.	.	.	SLC12A4	chr16:67985941-67986086 (Œîœà5=-0.42)	-1.14	chr16_67986086_C_T	chr16_67952183_C_T	0	0	0.01	1	-5	26	-3	1	32	ENST00000316341.8:c.917+1G>A	.	1	splice_donor_variant	SNV	26.725	FALSE	FALSE	FALSE	.	2.0528e-11	0.49 (0.36 - 0.68)	.	.	0	.	1	Restrictive cardiomyopathy	Female	Heterozygous	Unknown	None
Cardiomyopathy	Selected	Selected	.	.	.	.	SLC12A9	No significant abnormal splicing	0.62	chr7_100457770_A_G	chr7_100860148_A_G	0.02	0.99	0	0	25	2	24	1	27.7	ENST00000354161.8:c.1136-2A>G	.	2	splice_acceptor_variant	SNV	2.695	FALSE	FALSE	FALSE	.	1.1806e-15	0.84 (0.61 - 1.16)	.	.	0	.	1	Dilated cardiomyopathy	Male	Heterozygous	Unknown	None
Cardiomyopathy	Selected	Selected	.	.	.	.	SLC25A11	No significant abnormal splicing	-1.58	chr17_4841288_C_G	chr17_4937993_C_G	0	0	0.36	0	-23	50	-23	34	13.41	ENST00000225665.12:c.789+30G>C	.	30	intron_variant	SNV	44.865	FALSE	FALSE	FALSE	.	0.53487	0.20 (0.09 - 0.51)	0.00022522	8.247e-05	0.00035442	.	1	Dilated cardiomyopathy	Female	Heterozygous	Unknown	None
Cardiomyopathy	Selected	Selected	.	.	.	.	SLC38A3	No significant abnormal splicing	1.63	chr3_50253254_G_A	chr3_50215822_G_A	0	0	0.05	0.98	11	-29	31	-1	28.7	ENST00000614032.5:c.548+1G>A	.	1	splice_donor_variant	SNV	3.84	FALSE	FALSE	FALSE	.	NA	NA	0	1e-06	0	.	1	Arrhythmogenic cardiomyopathy and Dilated cardiomyopathy	Female	Heterozygous	Unknown	None
Cardiomyopathy	Selected	Selected	.	.	.	.	SMG7	No significant abnormal splicing	0.94	chr1_183481970_A_T	chr1_183512835_A_T	0.51	0.99	0	0	10	2	33	6	34	ENST00000367537.7:c.117-2A>T	.	2	splice_acceptor_variant	SNV	10.09	FALSE	FALSE	FALSE	.	0.99998	0.12 (0.07 - 0.22)	2.556e-05	0.00031953	0.00037289	.	1	Dilated cardiomyopathy	Female	Heterozygous	Unknown	None
Cardiomyopathy	Selected	Selected	.	.	.	.	SNRNP200	No significant abnormal splicing	0.28	chr2_96944480_C_G	chr2_96278742_C_G	0.29	0	0	0	-3	-31	-3	50	12.52	ENST00000323853.10:c.5324-31G>C	.	31	intron_variant	SNV	19.92	FALSE	FALSE	FALSE	.	1	0.04 (0.02 - 0.08)	0.0156438	0.0137638	0.0243061	.	1	Hypertrophic cardiomyopathy	Male	Heterozygous	Unknown	MYBPC3:p.P955fs, TNNI3:p.A157V
Cardiomyopathy	Selected	Selected	.	.	.	.	SNX14	No significant abnormal splicing	-0.05	chr6_86256864_G_A	chr6_85547146_G_A	0	0	0.5	0	2	4	2	-30	18.5	ENST00000314673.8:c.1074C>T	ENSP00000313121.3:p.Gly358%3D	36	synonymous_variant	SNV	17.295	FALSE	FALSE	FALSE	.	6.0711e-17	0.62 (0.48 - 0.83)	0.00086354	0.0007691	0.00164371	Conflicting_interpretations_of_pathogenicity	1	Arrhythmogenic cardiomyopathy and Dilated cardiomyopathy	Male	Heterozygous	Unknown	None
Cardiomyopathy	Selected	Selected	.	.	.	.	SORBS1	No significant abnormal splicing	1.4	chr10_97141437_A_C	chr10_95381680_A_C	0	0	0.66	0	0	5	0	37	32	ENST00000371247.6:c.1653+5T>G	.	5	splice_region_variant&intron_variant	SNV	147.685	FALSE	FALSE	FALSE	.	1.534e-12	0.44 (0.34 - 0.59)	1.37e-06	.	.	.	1	Dilated cardiomyopathy	Male	Heterozygous	Unknown	None
Cardiomyopathy	Selected	Selected	.	.	.	.	STAT1	No significant abnormal splicing	0.38	chr2_191843583_G_A	chr2_190978857_G_A	0	0	0.59	0	2	-1	2	-1	14.52	ENST00000361099.8:c.1872C>T	ENSP00000354394.4:p.Gly624%3D	3	splice_region_variant&synonymous_variant	SNV	17.735	FALSE	FALSE	FALSE	.	0.99999	0.08 (0.04 - 0.19)	0.00106129	0.00055372	0.00103504	Benign	1	Hypertrophic cardiomyopathy	Male	Heterozygous	Unknown	None
Cardiomyopathy	Selected	Selected	.	.	.	.	STIP1	No significant abnormal splicing	-1.52	chr11_63970888_A_G	chr11_64203416_A_G	0.45	0	0	0	-48	34	-48	-8	11.94	ENST00000305218.9:c.1387-34A>G	.	34	intron_variant	SNV	27.97	FALSE	FALSE	FALSE	.	0.99987	0.08 (0.03 - 0.20)	0.0041172	0.00276675	0.0567248	.	1	Dilated cardiomyopathy	Female	Heterozygous	Unknown	None
Cardiomyopathy	Selected	Selected	.	.	.	.	SURF1	No significant abnormal splicing	-0.44	chr9_136219295_A_G	chr9_133352440_A_G	0	0	0.29	0.63	-25	-11	-25	6	14.95	ENST00000371974.8:c.751+6T>C	.	6	splice_region_variant&intron_variant	SNV	8.27	FALSE	FALSE	FALSE	.	1.5883e-13	1.19 (0.82 - 1.72)	0.00509454	0.0118971	0.0362815	Benign	1	Dilated cardiomyopathy	Female	Heterozygous	Unknown	None
Cardiomyopathy	Selected	Selected	.	.	.	.	SYNE2	No significant abnormal splicing	0.37	chr14_64457831_A_G	chr14_63991113_A_G	0	0	0.27	0	27	3	27	2	23.5	ENST00000555002.6:c.2644A>G	ENSP00000450831.2:p.Lys882Glu	2	missense_variant&splice_region_variant	SNV	51.095	FALSE	FALSE	FALSE	.	1.6503e-25	0.32 (0.27 - 0.37)	0	.	6.808e-05	.	1	Hypertrophic cardiomyopathy and Restrictive cardiomyopathy	Female	Heterozygous	Unknown	None
Cardiomyopathy	Selected	Selected	.	.	.	.	TACC2	No significant abnormal splicing	-2.26	chr10_123749003_G_A	chr10_121989488_G_A	0	0	0.03	0.51	4	-50	4	0	13.51	ENST00000369005.6:c.-46G>A	.	0	splice_region_variant&5_prime_UTR_variant	SNV	53.33	FALSE	FALSE	FALSE	.	4.819e-24	0.55 (0.44 - 0.69)	.	4.267e-05	7.893e-05	.	1	Dilated cardiomyopathy	Female	Heterozygous	Unknown	TPM1:p.K30del
Cardiomyopathy	Selected	Selected	Tier 2	Unknown	.	.	TCTN1	No significant abnormal splicing	1.04	chr12_111070365_G_A	chr12_110632560_G_A	0	0	0	0.98	7	-50	49	-1	33	ENST00000397659.9:c.712+1G>A	.	1	splice_donor_variant	SNV	8.98	FALSE	FALSE	FALSE	.	1.0708e-15	0.88 (0.64 - 1.23)	3.2e-06	1.055e-05	2.846e-05	Likely_pathogenic	1	Hypertrophic cardiomyopathy	Male	Heterozygous	Unknown	MYH7:p.R453C
Cardiomyopathy	Selected	Selected	Tier 2	Unknown	.	.	TLE2	No significant abnormal splicing	-0.9	chr19_3002313_G_C	chr19_3002315_G_C	0	0	0.32	0	-15	36	-15	38	11.59	ENST00000262953.11:c.2047+38C>G	.	38	intron_variant	SNV	10.07	FALSE	FALSE	FALSE	.	1.643e-07	0.46 (0.32 - 0.68)	0.00200937	0.00215585	0.00415359	.	1	Dilated cardiomyopathy	Female	Heterozygous	Unknown	NEXN:Deletion
Cardiomyopathy	Selected	Selected	.	.	.	.	TMC6	No significant abnormal splicing	1.71	chr17_76113872_G_A	chr17_78117791_G_A	0	0	0.5	0.01	2	9	2	11	2.664	ENST00000590602.6:c.2021+11C>T	.	11	intron_variant	SNV	12.485	FALSE	FALSE	FALSE	.	5.8557e-10	0.53 (0.38 - 0.75)	0.0222387	0.0227186	0.0314164	Benign/Likely_benign	1	Dilated cardiomyopathy	Male	Heterozygous	Unknown	TNNT2:p.R151W
Cardiomyopathy	Selected	Selected	.	.	.	.	TMED7-TICAM2	No significant abnormal splicing	-0.13	chr5_114952011_T_A	chr5_115616314_T_A	0	0	0.2	0.58	-38	4	-42	4	7.629	ENST00000456936.4:c.570A>T	ENSP00000405926.3:p.Ser190%3D	4	synonymous_variant	SNV	21.78	FALSE	FALSE	FALSE	.	0.47966	0.20 (0.08 - 0.62)	0.0139943	0.0104555	0.0158351	.	1	Dilated cardiomyopathy	Male	Heterozygous	Unknown	None
Cardiomyopathy	Selected	Selected	.	.	.	.	TMEM106C	No significant abnormal splicing	-0.59	chr12_48359064_G_A	chr12_47965281_G_A	0.09	0.83	0	0	3	1	5	3	33	ENST00000429772.7:c.188-1G>A	.	1	splice_acceptor_variant	SNV	20.47	FALSE	FALSE	FALSE	.	1.5025e-08	0.88 (0.57 - 1.40)	0	.	.	.	1	Arrhythmogenic cardiomyopathy	Female	Heterozygous	Mother (neither parent affected)	None
Cardiomyopathy	Selected	Selected	.	.	.	.	TRAPPC11	chr4:184601421-184605297 (Œîœà3=0.46), chr4:184605208-184605297 (Œîœà3=-0.51), chr4:184601421-184603884 (Œîœà5=-0.39), chr4:184601421-184605297 (Œîœà5=0.37)	-0.89	chr4_184605212_G_A	chr4_183684059_G_A	0	0	0	0.65	40	-31	-26	-5	21.4	ENST00000334690.11:c.1287+5G>A	.	5	splice_region_variant&intron_variant	SNV	10.7	FALSE	FALSE	FALSE	.	4.5628e-10	0.41 (0.31 - 0.57)	3.329e-05	1e-06	1.972e-05	Pathogenic/Likely_pathogenic	1	Hypertrophic cardiomyopathy	Male	Heterozygous	Unknown	None
Cardiomyopathy	Selected	Selected	.	.	.	.	TRPM4	No significant abnormal splicing	-0.98	chr19_49703690_G_A	chr19_49200433_G_A	0	0	0.72	1	4	-33	-13	-1	34	ENST00000252826.10:c.2778+1G>A	.	1	splice_donor_variant	SNV	4.82	FALSE	FALSE	FALSE	.	5.6531e-33	0.88 (0.70 - 1.10)	9.62e-06	1e-06	1.172e-05	Uncertain_significance	1	Dilated cardiomyopathy	Male	Heterozygous	Unknown	None
Cardiomyopathy	Selected	Selected	.	.	Tier 1	Primary	TTN	No significant abnormal splicing	-0.05	chr2_179599355_G_C	chr2_178734628_G_C	0.39	0.02	0	0	-1	-22	-22	-38	1.3	ENST00000589042.5:c.15218-22C>G	.	22	intron_variant	SNV	1397.52	FALSE	FALSE	FALSE	AD/AR	2.5582e-96	0.33 (0.30 - 0.35)	0.00297574	0.0007146	0.0204697	Likely_benign	1	Dilated cardiomyopathy	Female	Heterozygous	Unknown	TNNT2:p.R151W
Cardiomyopathy	Selected	Selected	.	.	.	.	TYK2	No significant abnormal splicing	-0.63	chr19_10471046_G_A	chr19_10360370_G_A	0	0	0.5	0	2	-43	2	0	17.83	ENST00000525621.6:c.2048-1068C>T	.	1068	intron_variant	SNV	25.935	FALSE	FALSE	TRUE	.	4.4963e-08	0.40 (0.29 - 0.56)	.	.	0	.	1	Dilated cardiomyopathy	Female	Heterozygous	Unknown	NEXN:Deletion
Cardiomyopathy	Selected	Selected	Tier 1	Syndromic	.	.	UBR1	No significant abnormal splicing	-0.05	chr15_43308063_G_C	chr15_43015865_G_C	0.36	0	0	0	-1	-12	-1	-12	17.67	ENST00000290650.9:c.3032C>G	ENSP00000290650.4:p.Thr1011Ser	4	missense_variant	SNV	17.27	FALSE	FALSE	FALSE	AR	0.0054862	0.25 (0.19 - 0.35)	7.83e-06	1.055e-05	1.972e-05	.	1	Dilated cardiomyopathy	Female	Heterozygous	Unknown	JPH2:Deletion
Cardiomyopathy	Selected	Selected	.	.	.	.	UBXN6	No significant abnormal splicing	-0.26	chr19_4454104_G_T	chr19_4454107_G_T	0.93	0.18	0	0	-2	-14	-1	-21	24.4	ENST00000301281.11:c.84-14C>A	.	14	intron_variant	SNV	25.955	FALSE	FALSE	FALSE	.	5.4834e-06	0.54 (0.35 - 0.88)	0.0187731	0.0190149	0.0217917	.	1	Dilated cardiomyopathy	Male	Heterozygous	Unknown	None
Cardiomyopathy	Selected	Selected	.	.	.	.	ULK1	No significant abnormal splicing	0.87	chr12_132403043_G_A	chr12_131918498_G_A	0.97	0	0	0	2	21	2	-31	18.93	ENST00000321867.6:c.2328G>A	ENSP00000324560.3:p.Ala776%3D	3	splice_region_variant&synonymous_variant	SNV	6.54	FALSE	FALSE	FALSE	.	0.99318	0.16 (0.09 - 0.29)	0.00012253	6.28e-05	0.00014684	.	1	Arrhythmogenic cardiomyopathy	Male	Heterozygous	Unknown	DSC2:p.Q620*
Cardiomyopathy	Selected	Selected	.	.	.	.	USMG5	chr10:105152041-105152127 (Œîœà5=-0.3), chr10:105152041-105156165 (Œîœà5=0.22), chr10:105152041-105156165 (Œîœà3=0.29), chr10:105152224-105156165 (Œîœà3=-0.29)	-4.79	chr10_105152127_C_G	chr10_103392370_C_G	0	0	0.33	1	-45	11	12	1	31	ENST00000369815.6:c.87+1G>C	.	1	splice_donor_variant	SNV	558.535	FALSE	FALSE	FALSE	.	0.048038	0.62 (0.25 - 1.69)	0.00012882	2.533e-05	1.171e-05	Pathogenic/Likely_pathogenic	1	Secondary dilated cardiomyopathy	Female	Heterozygous	Unknown	None
Cardiomyopathy	Selected	Selected	.	.	.	.	USP5	No significant abnormal splicing	-0.35	chr12_6974417_G_A	chr12_6865253_G_A	0	0	0.44	0.04	-9	-15	-9	-5	34	ENST00000229268.13:c.2483+5G>A	.	5	splice_region_variant&intron_variant	SNV	14.355	FALSE	FALSE	FALSE	.	0.96396	0.18 (0.10 - 0.32)	.	1e-06	4.88e-06	.	1	Dilated cardiomyopathy	Female	Heterozygous	Unknown	None
Cardiomyopathy	Selected	Selected	.	.	.	.	VAMP5	No significant abnormal splicing	-3.83	chr2_85820069_A_G	chr2_85592946_A_G	0.32	0.97	0	0	20	2	29	-47	26.2	ENST00000306384.5:c.142-2A>G	.	2	splice_acceptor_variant	SNV	3.945	FALSE	FALSE	FALSE	.	0.011061	0.77 (0.34 - 1.73)	0.00049246	4.27e-05	6.804e-05	.	1	Hypertrophic cardiomyopathy	Male	Heterozygous	Unknown	MYH7:p.R453C
Cardiomyopathy	Selected	Selected	.	.	.	.	VPS13C	No significant abnormal splicing	-0.38	chr15_62274740_T_C	chr15_61982541_T_C	0.32	0	0	0	-1	-10	-1	-10	12.5	ENST00000644861.2:c.1947A>G	ENSP00000493560.2:p.Gln649%3D	32	synonymous_variant	SNV	20.355	FALSE	FALSE	FALSE	.	7.6491e-49	0.58 (0.49 - 0.68)	7.92e-06	6.263e-05	0.00016877	Uncertain_significance	1	Arrhythmogenic cardiomyopathy	Female	Heterozygous	Unknown	None
Cardiomyopathy	Selected	Selected	.	.	.	.	VPS45	No significant abnormal splicing	0.5	chr1_150063050_T_C	chr1_150090956_T_C	0	0	0.46	0	-12	-2	25	-2	10.9	ENST00000644510.2:c.1105-981T>C	.	981	intron_variant	SNV	20.76	FALSE	FALSE	TRUE	.	5.094e-06	0.43 (0.28 - 0.66)	.	.	0	.	1	Dilated cardiomyopathy	Male	Heterozygous	Unknown	None
Cardiomyopathy	Selected	Selected	.	.	.	.	WDR1	No significant abnormal splicing	0.43	chr4_10089550_G_A	chr4_10087926_G_A	0.52	0	0	0	-46	9	-46	-6	17.52	ENST00000499869.7:c.732C>T	ENSP00000427687.1:p.Pro244%3D	14	synonymous_variant	SNV	46.305	FALSE	FALSE	FALSE	.	0.99892	0.07 (0.03 - 0.22)	0.00017705	0.00010421	0.00037892	Likely_benign	1	Dilated cardiomyopathy	Female	Heterozygous	Unknown	JPH2:Deletion
Cardiomyopathy	Selected	Selected	Tier 2	Unknown	.	.	WDR34	No significant abnormal splicing	-1.37	chr9_131403221_G_T	chr9_128640942_G_T	0.62	0.01	0	0	-8	-3	-3	-15	16.32	ENST00000372715.6:c.187-3C>A	.	3	splice_region_variant&intron_variant	SNV	7.17	FALSE	FALSE	FALSE	.	1.7342e-07	0.64 (0.42 - 0.99)	0.0154474	0.0174796	0.0237144	Benign	1	Hypertrophic cardiomyopathy	Male	Heterozygous	Unknown	MYH7:p.V606M
Cardiomyopathy	Selected	Selected	.	.	.	.	WDTC1	chr1:27623648-27624428 (Œîœà5=-0.31), chr1:27623648-27627716 (Œîœà5=0.31), chr1:27623648-27627716 (Œîœà3=0.36), chr1:27624603-27627716 (Œîœà3=-0.36)	-1.53	chr1_27624604_T_C	chr1_27298113_T_C	0	0	0.25	0.64	26	-35	26	-2	33	ENST00000319394.8:c.1232+2T>C	.	2	splice_donor_variant	SNV	7.875	FALSE	FALSE	FALSE	.	0.99915	0.09 (0.04 - 0.23)	.	.	.	.	1	Hypertrophic cardiomyopathy	Male	Heterozygous	Unknown	MYBPC3:p.P955fs, TNNI3:p.A157V
Cardiomyopathy	Selected	Selected	.	.	.	.	XPO4	No significant abnormal splicing	0.27	chr13_21361745_T_C	chr13_20787606_T_C	0.37	0.1	0	0	17	-8	-20	-8	9.397	ENST00000255305.10:c.3048-8A>G	.	8	splice_region_variant&intron_variant	SNV	13.89	FALSE	FALSE	FALSE	.	1	0.06 (0.03 - 0.14)	0.00077582	8.234e-05	0.00429647	.	1	Hypertrophic cardiomyopathy	Male	Heterozygous	Unknown	None
Cardiomyopathy	Selected	Selected	.	.	.	.	XPO4	No significant abnormal splicing	2.32	chr13_21361707_C_T	chr13_20787568_C_T	0	0.29	0	0	-2	30	30	18	2.174	ENST00000255305.10:c.3078G>A	ENSP00000255305.6:p.Leu1026%3D	30	synonymous_variant	SNV	13.89	FALSE	FALSE	FALSE	.	1	0.06 (0.03 - 0.14)	0.00968216	0.036269	0.128202	.	1	Dilated cardiomyopathy and Left ventricular non-compaction cardiomyopathy	Female	Homozygous	Unknown	None
Cardiomyopathy	Selected	Selected	.	.	.	.	YIF1A	No significant abnormal splicing	-2.22	chr11_66053257_G_C	chr11_66285786_G_C	0.02	0.3	0.01	0	20	-28	1	30	12.1	ENST00000376901.9:c.428-28C>G	.	28	intron_variant	SNV	11.655	FALSE	FALSE	FALSE	.	6.1818e-10	1.02 (0.67 - 1.58)	2.49e-05	1e-06	0.00076685	.	1	Hypertrophic cardiomyopathy and Restrictive cardiomyopathy	Female	Heterozygous	Unknown	None
Cardiomyopathy	Selected	Selected	.	.	.	.	ZFP91-CNTF	No significant abnormal splicing	.	chr11_58378422_G_A	chr11_58610949_G_A	0.14	1	0	0	4	1	9	4	27.6	ENST00000316059.7:c.618-1G>A	.	1	splice_acceptor_variant	SNV	16.77	FALSE	FALSE	FALSE	.	0.9997	0.04 (0.01 - 0.17)	0.0214544	0.0262011	0.0304104	.	1	Arrhythmogenic cardiomyopathy	Female	Heterozygous	Unknown	None
Cardiomyopathy	Selected	Selected	.	.	.	.	ZNF721	No significant abnormal splicing	-1.89	chr4_492845_C_G	chr4_499056_C_G	0.01	0	0.53	0.47	-34	-1	-7	0	19.89	ENST00000511833.3:c.-94G>C	.	2	splice_region_variant&5_prime_UTR_variant	SNV	9.495	FALSE	FALSE	FALSE	.	0.094789	0.93 (0.26 - 1.89)	.	.	0.0091573	.	1	Arrhythmogenic cardiomyopathy	Female	Heterozygous	Mother (neither parent affected)	None
Cardiomyopathy	Selected	Not selected	.	.	.	.	45540	No significant abnormal splicing	-1.5	chr22_19706946_G_A	chr22_19719423_G_A	0.37	0	0	0	20	-49	20	19	0.446	ENST00000455784.7:c.55-179G>A	.	179	intron_variant	SNV	39.48	FALSE	FALSE	FALSE	.	0.92671	0.14 (0.06 - 0.36)	.	0.00163788	0.0015229	.	1	Dilated cardiomyopathy	Female	Heterozygous	Unknown	TPM1:p.K30del
Cardiomyopathy	Selected	Not selected	.	.	.	.	45544	No significant abnormal splicing	-1.59	chr17_75485090_G_A	chr17_77489008_G_A	0	0	0.27	0	1	50	1	-49	3.457	ENST00000427177.6:c.1262+144G>A	.	144	intron_variant	SNV	24.87	FALSE	FALSE	FALSE	.	0.99579	0.08 (0.03 - 0.25)	.	0.00629079	0.0723886	Likely_benign	1	Arrhythmogenic cardiomyopathy and Dilated cardiomyopathy	Female	Heterozygous	Unknown	None
Cardiomyopathy	Selected	Not selected	.	.	.	.	ABCA1	No significant abnormal splicing	1.92	chr9_107582787_T_G	chr9_104820506_T_G	0.28	0	0	0	-3	-45	36	-27	15.73	ENST00000374736.8:c.2961-437A>C	.	437	intron_variant	SNV	7.96	FALSE	FALSE	FALSE	.	1.4525e-13	0.38 (0.30 - 0.49)	.	0.01571	0.0479822	.	1	Dilated cardiomyopathy	Male	Heterozygous	Unknown	None
Cardiomyopathy	Selected	Not selected	.	.	.	.	ABCA2	No significant abnormal splicing	0.69	chr9_139902949_C_T	chr9_137008497_C_T	0.82	0	0	0	-2	27	-2	13	15.72	ENST00000341511.11:c.7194G>A	ENSP00000344155.6:p.Thr2398%3D	83	synonymous_variant	SNV	6.815	FALSE	FALSE	FALSE	.	1	0.10 (0.07 - 0.17)	1.323e-05	1e-06	.	.	1	Restrictive cardiomyopathy	Male	Heterozygous	Unknown	None
Cardiomyopathy	Selected	Not selected	.	.	.	.	ABI3BP	No significant abnormal splicing	1.82	chr3_100523718_A_G	chr3_100804874_A_G	0.02	0.31	0	0	47	-8	11	-15	14.63	ENST00000471714.6:c.3683-8T>C	.	8	splice_region_variant&intron_variant	SNV	7.45	FALSE	FALSE	FALSE	.	1.0074e-08	0.40 (0.29 - 0.56)	0.00019146	.	0.00112327	.	1	Arrhythmogenic cardiomyopathy and Dilated cardiomyopathy	Female	Heterozygous	Unknown	None
Cardiomyopathy	Selected	Not selected	.	.	.	.	ABLIM2	No significant abnormal splicing	0.25	chr4_8078973_C_A	chr4_8077246_C_A	0	0	0.51	0	2	-32	2	-32	0.156	ENST00000447017.7:c.675+382G>T	.	382	intron_variant	SNV	6.5	FALSE	FALSE	FALSE	.	0.0045858	0.29 (0.19 - 0.47)	.	0.00338643	0.0126553	.	1	Dilated cardiomyopathy	Male	Heterozygous	Unknown	None
Cardiomyopathy	Selected	Not selected	.	.	.	.	AC104534.3	No significant abnormal splicing	0.99	chr19_39321888_C_T	chr19_38831248_C_T	0	0	0.57	0	3	-38	3	39	0.97	ENST00000221418.9:c.260+61G>A	.	61	intron_variant	SNV	166.59	FALSE	FALSE	FALSE	.	6.1604e-07	0.70 (0.45 - 1.13)	.	0.00012602	0.00147929	.	1	Restrictive cardiomyopathy	Male	Heterozygous	Unknown	None
Cardiomyopathy	Selected	Not selected	.	.	.	.	AC110615.1	No significant abnormal splicing	0.05	chr4_76873245_A_C	chr4_75952092_A_C	0.28	0	0.27	0	-25	16	16	-40	11.68	ENST00000356260.10:c.2017-1295T>G	.	1293	intron_variant	SNV	6.89	FALSE	FALSE	TRUE	.	1.8319e-20	0.79 (0.60 - 1.04)	.	0.00140948	0.00249514	.	1	Arrhythmogenic cardiomyopathy and Dilated cardiomyopathy	Male	Heterozygous	Unknown	None
Cardiomyopathy	Selected	Not selected	.	.	.	.	ACAA1	No significant abnormal splicing	-0.8	chr3_38168125_A_C	chr3_38126634_A_C	0.55	0	0	0	-1	-10	-46	6	0.54	ENST00000333167.13:c.693T>G	ENSP00000333664.8:p.His231Gln	66	missense_variant	SNV	15.135	FALSE	FALSE	FALSE	.	3.5904e-09	0.74 (0.50 - 1.12)	0.0458535	0.0600753	0.0881276	.	1	Hypertrophic cardiomyopathy	Male	Heterozygous	Unknown	MYBPC3:p.P955fs, TNNI3:p.A157V
Cardiomyopathy	Selected	Not selected	.	.	.	.	ACAD8	No significant abnormal splicing	-1.81	chr11_134131161_C_G	chr11_134261267_C_G	0.26	0.11	0	0	-25	8	8	5	8.987	ENST00000281182.9:c.842-8C>G	.	8	splice_region_variant&intron_variant	SNV	10.595	FALSE	FALSE	FALSE	.	5.6389e-14	0.89 (0.64 - 1.27)	0.00155727	0.00353165	0.00377456	Benign/Likely_benign	1	Dilated cardiomyopathy	Female	Heterozygous	Unknown	TNNT2:p.R151W
Cardiomyopathy	Selected	Not selected	.	.	.	.	ACAP2	No significant abnormal splicing	1.32	chr3_195000130_C_T	chr3_195279401_C_T	0	0.27	0	0	-2	27	27	-16	27.4	ENST00000326793.11:c.2264G>A	ENSP00000324287.6:p.Arg755His	27	missense_variant	SNV	10.24	FALSE	FALSE	FALSE	.	0.92325	0.19 (0.12 - 0.32)	2.5e-05	8.253e-05	0.00016693	.	1	Arrhythmogenic cardiomyopathy and Dilated cardiomyopathy	Male	Heterozygous	Unknown	None
Cardiomyopathy	Selected	Not selected	.	.	.	.	ACYP2	No significant abnormal splicing	0.91	chr2_54343041_G_A	chr2_54115904_G_A	0.07	0	0.32	0	-16	42	42	-1	6.297	ENST00000607452.6:c.278-19549G>A	.	148	intron_variant	SNV	15.435	FALSE	FALSE	FALSE	.	6.5331e-05	1.10 (0.59 - 1.84)	.	0.00091522	0.0017385	.	1	Dilated cardiomyopathy	Male	Heterozygous	Unknown	None
Cardiomyopathy	Selected	Not selected	.	.	.	.	ADAL	No significant abnormal splicing	-1.84	chr15_43629570_G_A	chr15_43337372_G_A	0.44	0	0.51	0	-16	1	43	-1	25.1	ENST00000562188.7:c.255+686G>A	.	686	intron_variant	SNV	11.97	FALSE	FALSE	FALSE	.	1.6257e-06	0.71 (0.44 - 1.17)	.	.	0.00191538	.	1	Arrhythmogenic cardiomyopathy and Dilated cardiomyopathy	Female	Heterozygous	Unknown	None
Cardiomyopathy	Selected	Not selected	.	.	.	.	ADAM23	No significant abnormal splicing	0.98	chr2_207461331_A_C	chr2_206596607_A_C	0.01	0	0.36	0	-39	2	47	2	17.39	ENST00000264377.8:c.2359+445A>C	.	445	intron_variant	SNV	13.2	FALSE	FALSE	FALSE	.	0.99709	0.15 (0.09 - 0.28)	.	0.00090551	0.00090137	.	1	Dilated cardiomyopathy	Male	Heterozygous	Unknown	None
Cardiomyopathy	Selected	Not selected	.	.	.	.	ADAMTS1	No significant abnormal splicing	0.02	chr21_28211991_T_C	chr21_26839672_T_C	0	0	0.54	0	-1	-2	0	-27	29.2	ENST00000284984.8:c.1943A>G	ENSP00000284984.2:p.Lys648Arg	87	missense_variant	SNV	18.075	FALSE	FALSE	FALSE	.	0.71601	0.20 (0.12 - 0.37)	0.00018652	1.055e-05	0.00017082	.	1	Dilated cardiomyopathy	Male	Heterozygous	Unknown	None
Cardiomyopathy	Selected	Not selected	.	.	.	.	ADGRA3	No significant abnormal splicing	1.07	chr4_22402157_T_C	chr4_22400534_T_C	0.39	0	0	0	-1	-12	-1	40	12.96	ENST00000334304.10:c.2481+897A>G	.	897	intron_variant	SNV	10.94	FALSE	FALSE	TRUE	.	0.29336	0.23 (0.15 - 0.36)	.	2.536e-05	0.00274867	.	1	Dilated cardiomyopathy	Male	Heterozygous	Unknown	None
Cardiomyopathy	Selected	Not selected	.	.	.	.	ADIRF	No significant abnormal splicing	0.13	chr10_88730008_C_T	chr10_86970251_C_T	0.02	0	0.97	0.27	-45	11	-2	11	26.2	ENST00000372013.8:c.113C>T	ENSP00000361083.3:p.Ala38Val	11	missense_variant	SNV	15.14	FALSE	FALSE	FALSE	.	0.036481	0.75 (0.29 - 1.79)	8.79e-06	.	0	.	1	Hypertrophic cardiomyopathy	Male	Heterozygous	Unknown	None
Cardiomyopathy	Selected	Not selected	.	.	.	.	AEBP1	chr7:44147684-44148705 (Œîœà5=0.43), chr7:44147684-44148705 (Œîœà3=0.33), chr7:44148576-44148705 (Œîœà3=-0.32)	1.54	chr7_44148572_CTGAG_C	chr7_44108973_CTGAG_C	0.08	0	0.01	0.89	-42	3	33	3	32	ENST00000223357.8:c.1018+4_1018+7del	.	3	splice_donor_variant&coding_sequence_variant	Indel	9.275	FALSE	FALSE	FALSE	.	7.3471e-11	0.46 (0.34 - 0.64)	0.00511916	0.00598204	0.00886277	Benign/Likely_benign	1	Hypertrophic cardiomyopathy	Male	Heterozygous	Unknown	MYH7:p.G407V
Cardiomyopathy	Selected	Not selected	.	.	.	.	AFG3L2	No significant abnormal splicing	-1.03	chr18_12367130_G_C	chr18_12367131_G_C	0.23	0.03	0	0	9	-14	-14	9	0.684	ENST00000269143.8:c.400-14C>G	.	14	intron_variant	SNV	73.55	FALSE	FALSE	FALSE	.	5.2511e-09	0.49 (0.34 - 0.70)	0.00096845	0.00050012	0.00141143	Benign	1	Arrhythmogenic cardiomyopathy and Dilated cardiomyopathy	Male	Heterozygous	Unknown	PLN:p.R9C
Cardiomyopathy	Selected	Not selected	.	.	.	.	AGTRAP	No significant abnormal splicing	-0.85	chr1_11796311_G_T	chr1_11736254_G_T	0	0	0.93	0	-2	49	-2	48	7.705	ENST00000314340.10:c.27+19G>T	.	19	intron_variant	SNV	4.585	FALSE	FALSE	FALSE	.	0.18842	0.30 (0.12 - 0.95)	.	.	.	.	1	Restrictive cardiomyopathy	Female	Heterozygous	Unknown	FLNC:p.A1186V
Cardiomyopathy	Selected	Not selected	.	.	.	.	AHCTF1	No significant abnormal splicing	0.63	chr1_247054344_T_C	chr1_246891042_T_C	0.03	0	0.33	0	9	-32	1	-26	18.87	ENST00000648844.2:c.1964A>G	ENSP00000497061.2:p.Asn655Ser	18	missense_variant	SNV	11.5	FALSE	FALSE	FALSE	.	1	0.07 (0.04 - 0.13)	0.00341026	0.00250487	0.00539299	.	1	Dilated cardiomyopathy	Male	Heterozygous	Unknown	None
Cardiomyopathy	Selected	Not selected	.	.	.	.	AKAP13	No significant abnormal splicing	0.76	chr15_86260574_C_CAGACTCACTAAATAAAATCAGCAAGGTCAATGAGTCAACAGAATCACTTACTGATGAGGGTAAGAGGAAGTT	chr15_85717343_C_CAGACTCACTAAATAAAATCAGCAAGGTCAATGAGTCAACAGAATCACTTACTGATGAGGGTAAGAGGAAGTT	0.1	0	0.97	0	0	3	0	59	NA	ENST00000394518.7:c.5791_5848+14dup	.	55	inframe_insertion	Indel	138.61	FALSE	FALSE	FALSE	.	0.92909	0.21 (0.15 - 0.29)	.	.	.	.	1	Restrictive cardiomyopathy	Male	Heterozygous	Unknown	None
Cardiomyopathy	Selected	Not selected	.	.	.	.	AKAP7	No significant abnormal splicing	-0.16	chr6_131490411_C_T	chr6_131169271_C_T	0	0	0.29	0.63	-2	0	-2	2	33	ENST00000431975.7:c.587C>T	ENSP00000405252.2:p.Ala196Val	2	missense_variant&splice_region_variant	SNV	4.6	FALSE	FALSE	FALSE	.	2.8942e-07	0.75 (0.48 - 1.22)	.	.	.	.	1	Dilated cardiomyopathy	Male	Heterozygous	Father (neither parent affected)	None
Cardiomyopathy	Selected	Not selected	.	.	.	.	AL161450.1	No significant abnormal splicing	-0.52	chr9_5077490_A_G	chr9_5077490_A_G	0.49	0	0	0	9	30	-49	10	6.149	ENST00000381652.4:c.1902A>G	ENSP00000371067.4:p.Leu634%3D	270	synonymous_variant	SNV	23.665	FALSE	FALSE	FALSE	.	0.65372	0.21 (0.14 - 0.34)	0	.	.	.	1	Dilated cardiomyopathy	Male	Heterozygous	Unknown	None
Cardiomyopathy	Selected	Not selected	.	.	.	.	ALDH2	No significant abnormal splicing	-2.03	chr12_112223195_G_A	chr12_111785391_G_A	0	0	0.26	0.01	-8	50	20	-45	15.42	ENST00000261733.7:c.440+45G>A	.	45	intron_variant	SNV	51.365	FALSE	FALSE	FALSE	.	3.3959e-10	0.74 (0.51 - 1.09)	0	.	.	.	1	Dilated cardiomyopathy	Female	Heterozygous	Unknown	None
Cardiomyopathy	Selected	Not selected	.	.	.	.	ANAPC5	No significant abnormal splicing	-1.81	chr12_121747792_A_G	chr12_121309989_A_G	0.36	0	0.37	0	22	1	-19	2	2.288	ENST00000261819.8:c.1894-126T>C	.	126	intron_variant	SNV	29.72	FALSE	FALSE	FALSE	.	1.6499e-09	0.52 (0.37 - 0.75)	.	0.00029417	0.00061156	.	1	Dilated cardiomyopathy	Male	Heterozygous	Unknown	None
Cardiomyopathy	Selected	Not selected	.	.	.	.	ANGEL2	No significant abnormal splicing	-0.3	chr1_213188947_C_T	chr1_213015605_C_T	0	0	0.3	0	4	49	4	49	14.08	ENST00000366962.8:c.59+8G>A	.	8	splice_region_variant&intron_variant	SNV	12.3	FALSE	FALSE	FALSE	.	5.565e-06	0.45 (0.30 - 0.71)	1.264e-05	1e-06	0.00012876	.	1	Dilated cardiomyopathy	Female	Heterozygous	Unknown	None
Cardiomyopathy	Selected	Not selected	.	.	.	.	ANK1	No significant abnormal splicing	-0.08	chr8_41522546_G_A	chr8_41665028_G_A	0.27	0	0.01	0	-26	-18	2	10	0.867	ENST00000289734.13:c.5395-1286C>T	.	1286	intron_variant	SNV	26.58	FALSE	FALSE	FALSE	.	1	0.10 (0.06 - 0.17)	0.00253087	0.0011578	0.0228172	.	1	Dilated cardiomyopathy	Female	Heterozygous	Unknown	None
Cardiomyopathy	Selected	Not selected	.	.	.	.	ANK1	No significant abnormal splicing	-0.21	chr8_41555080_C_A	chr8_41697562_C_A	0	0	0.78	0	2	-34	2	-19	20.8	ENST00000289734.13:c.2637+481G>T	.	481	intron_variant	SNV	26.58	FALSE	FALSE	FALSE	.	1	0.10 (0.06 - 0.17)	.	0.0396495	0.137922	.	1	Dilated cardiomyopathy	Male	Heterozygous	Unknown	None
Cardiomyopathy	Selected	Not selected	.	.	.	.	ANP32B	No significant abnormal splicing	-0.42	chr9_100759707_A_G	chr9_97997425_A_G	0	0	0.43	0	-18	36	36	49	3.129	ENST00000339399.5:c.205-1131A>G	.	1131	intron_variant	SNV	6.89	FALSE	FALSE	FALSE	.	0.95827	0.07 (0.02 - 0.33)	.	0.00135308	0.00076828	.	1	Dilated cardiomyopathy	Male	Heterozygous	Unknown	None
Cardiomyopathy	Selected	Not selected	.	.	.	.	ANXA5	No significant abnormal splicing	0.85	chr4_122593527_C_A	chr4_121672372_C_A	0.27	0	0	0	-13	19	-13	0	1.745	ENST00000296511.10:c.625+161G>T	.	161	intron_variant	SNV	68.8	FALSE	FALSE	FALSE	.	3.7978e-15	1.01 (0.72 - 1.45)	.	0.00285919	0.0541776	.	1	Restrictive cardiomyopathy	Female	Heterozygous	Unknown	None
Cardiomyopathy	Selected	Not selected	.	.	.	.	AP1M1	No significant abnormal splicing	-0.63	chr19_16338459_C_A	chr19_16227648_C_A	0.43	0	0	0	2	10	2	46	13.08	ENST00000291439.8:c.774C>A	ENSP00000291439.2:p.Pro258%3D	42	synonymous_variant	SNV	7.22	FALSE	FALSE	FALSE	.	0.71251	0.19 (0.10 - 0.40)	0.00018939	0.0006618	0.00214121	.	1	Dilated cardiomyopathy and Left ventricular non-compaction cardiomyopathy	Female	Heterozygous	Unknown	None
Cardiomyopathy	Selected	Not selected	.	.	.	.	AP3B1	No significant abnormal splicing	-1.88	chr5_77335047_T_C	chr5_78039223_T_C	0	0	0.6	0	46	-45	1	-45	24.3	ENST00000255194.11:c.2629A>G	ENSP00000255194.7:p.Met877Val	51	missense_variant	SNV	10.815	FALSE	FALSE	FALSE	.	0.61532	0.22 (0.14 - 0.34)	1.32e-06	1e-06	.	.	1	Restrictive cardiomyopathy	Male	Heterozygous	Unknown	None
Cardiomyopathy	Selected	Not selected	.	.	.	.	APRT	No significant abnormal splicing	-1.53	chr16_88878176_C_A	chr16_88811768_C_A	0	0	0.36	0	2	-25	2	50	4.597	ENST00000378364.8:c.80+52G>T	.	52	intron_variant	SNV	9.07	FALSE	FALSE	FALSE	.	5.4539e-13	1.75 (1.10 - 1.96)	.	0.0223132	0.0767348	Benign	1	Dilated cardiomyopathy	Male	Heterozygous	Unknown	None
Cardiomyopathy	Selected	Not selected	.	.	.	.	AQR	No significant abnormal splicing	-0.02	chr15_35231033_T_C	chr15_34938832_T_C	0.01	0.44	0.26	0	-1	-19	5	-30	3.371	ENST00000156471.10:c.642-19A>G	.	19	intron_variant	SNV	8.245	FALSE	FALSE	FALSE	.	1	0.13 (0.08 - 0.22)	0.0011189	0.00055382	0.00124681	.	1	Dilated cardiomyopathy	Male	Heterozygous	Unknown	None
Cardiomyopathy	Selected	Not selected	.	.	.	.	ARF4	No significant abnormal splicing	-0.38	chr3_57582196_T_C	chr3_57596469_T_C	0	0	0.34	0	-1	-2	0	-14	1.34	ENST00000303436.11:c.67+605A>G	.	605	intron_variant	SNV	24.17	FALSE	FALSE	FALSE	.	0.95992	0.00 (0.00 - 0.30)	.	0.00982	0.0344278	.	1	Dilated cardiomyopathy	Male	Heterozygous	Unknown	None
Cardiomyopathy	Selected	Not selected	.	.	.	.	ARFGAP2	No significant abnormal splicing	-0.01	chr11_47194286_T_C	chr11_47172735_T_C	0.17	0	0.26	0	16	-2	-25	4	24.3	ENST00000524782.6:c.620-402A>G	.	402	intron_variant	SNV	23.71	FALSE	FALSE	FALSE	.	0.0048866	0.32 (0.20 - 0.54)	0.0531624	0.0128106	0.123104	.	1	Hypertrophic cardiomyopathy and Restrictive cardiomyopathy	Female	Homozygous	Unknown	None
Cardiomyopathy	Selected	Not selected	.	.	.	.	ARHGAP12	No significant abnormal splicing	1.07	chr10_32216682_G_A	chr10_31927754_G_A	0	0	0.82	0	2	-27	2	23	12.7	ENST00000344936.7:c.-111+929C>T	.	929	intron_variant	SNV	12.505	FALSE	FALSE	FALSE	.	5.513e-07	0.41 (0.28 - 0.60)	.	.	0.0121292	.	1	Arrhythmogenic cardiomyopathy	Female	Heterozygous	Mother (neither parent affected)	None
Cardiomyopathy	Selected	Not selected	.	.	.	.	ARMC8	No significant abnormal splicing	-1.22	chr3_137955489_G_A	chr3_138236647_G_A	0	0	0.51	0	-17	14	-7	14	19.77	ENST00000469044.6:c.610-662G>A	.	662	intron_variant	SNV	13.87	FALSE	FALSE	FALSE	.	0.99999	0.07 (0.03 - 0.17)	.	.	.	.	1	Arrhythmogenic cardiomyopathy and Dilated cardiomyopathy	Male	Heterozygous	Unknown	PLN:p.R9C
Cardiomyopathy	Selected	Not selected	.	.	.	.	ASB14	No significant abnormal splicing	-3.58	chr3_57316571_G_A	chr3_57282543_G_A	0.3	0	0	0	-11	-9	-11	40	13.47	ENST00000487349.6:c.715+651C>T	.	651	intron_variant	SNV	9.07	FALSE	FALSE	FALSE	.	1.1236e-22	1.25 (0.94 - 1.69)	.	0.00124033	0.00544365	.	1	Dilated cardiomyopathy	Male	Heterozygous	Unknown	None
Cardiomyopathy	Selected	Not selected	.	.	.	.	ASCC3	No significant abnormal splicing	-0.83	chr6_101078513_T_C	chr6_100630637_T_C	0.08	0	0.25	0	2	-14	-36	-7	3.63	ENST00000369162.7:c.4208+491A>G	.	491	intron_variant	SNV	7.72	FALSE	FALSE	TRUE	.	1.1501e-20	0.45 (0.36 - 0.57)	.	0.0187426	0.0399699	.	1	Hypertrophic cardiomyopathy	Male	Heterozygous	Unknown	None
Cardiomyopathy	Selected	Not selected	.	.	.	.	ASUN	No significant abnormal splicing	0.72	chr12_27079789_C_T	chr12_26926856_C_T	0.34	0	0	0	-2	-9	-2	-9	2.188	ENST00000261191.12:c.585-1005G>A	.	1005	intron_variant	SNV	7.46	FALSE	FALSE	TRUE	.	0.86229	0.19 (0.11 - 0.35)	.	.	4.765e-05	.	1	Hypertrophic cardiomyopathy	Female	Heterozygous	Unknown	MYH7:p.V606M
[truncated: 427 more rows]
