# Supplementary material for: A validated heart-specific model for splice-disrupting variants in childhood heart disease
Source: Genome Med. 2024 Oct 15;16:119. doi: 10.1186/s13073-024-01383-8 (PMC11476204; doi:10.1186/s13073-024-01383-8)
Supplement: Supplementary file 6 — Additional file6: Table S6. Performance of random forest models in CHD (n=48) and cardiomyopathy (n=43) Validation cohorts. Contingency tables and associated statistics are shown for whether variants were selected by random forest models and whether splicing was confirmed by FRASER. [file 13073_2024_1383_MOESM6_ESM.xlsx]

## Sheet: Table S6
Table S6. Performance of random forest models in CHD (n=48) and cardiomyopathy (n=43) Validation cohorts.
Cohort	Training class imbalance	Model	True negatives (variants not selected by model and not confirmed by FRASER)	False negatives (variants not selected by model but confirmed by FRASER)	False positives (variants selected by model but not confirmed by FRASER)	True positives (variants selected by model and confirmed by FRASER)	AUC	Sensitivity	Specificity	P-value (Fisher's Exact Test)	Odds ratio (95% confidence interval) of confirmed variants selected by the model	Mean squared error	Squared bias	Variance of estimate	Covariance between estimate and response
CHD
CHD	Weighted	Model 1	1961	8	3607	33	0.66	0.8	0.35	0.0472042	2.14 (1.00-4.56)	0.644541	0.411711	0.227852	0.00113994
CHD	Weighted	Model 2	1741	1	3820	40	0.83	0.98	0.31	8.84156e-06	12.31 (2.41-62.86)	0.682117	0.464743	0.214302	0.00209773
CHD	Weighted	Model 3	3655	1	1906	40	0.92	0.98	0.66	8.98221e-18	51.77 (10.14-264.39)	0.340454	0.115639	0.226746	0.00459875
CHD	Weighted	Model 4	4801	4	760	37	0.94	0.9	0.86	1.27646e-27	52.61 (19.73-140.30)	0.136401	0.018212	0.122051	0.00556452
CHD	SMOTE	Model 1	5181	21	385	20	0.73	0.49	0.93	6.20834e-13	12.82 (6.94-23.68)	0.0724217	0.00421446	0.0670258	0.00303934
CHD	SMOTE	Model 2	4786	15	773	26	0.85	0.63	0.86	5.35641e-13	10.58 (5.63-19.89)	0.140736	0.0183216	0.122343	0.00359889
CHD	SMOTE	Model 3	5248	11	311	30	0.93	0.73	0.94	1.71459e-28	44.69 (22.46-88.90)	0.0575098	0.0028699	0.0571951	0.0049122
CHD	SMOTE	Model 4	5356	13	203	28	0.95	0.68	0.96	3.66636e-30	55.57 (28.65-107.79)	0.0385781	0.00115115	0.0395555	0.00469883
Cardiomyopathy
Cardiomyopathy	Weighted	Model 1	1271	6	2298	21	0.6	0.78	0.36	0.163165	1.83 (0.76-4.41)	0.640777	0.406247	0.229073	0.000998096
Cardiomyopathy	Weighted	Model 2	787	3	2775	24	0.72	0.89	0.22	0.242452	1.99 (0.65-6.10)	0.774081	0.59654	0.171713	0.000820279
Cardiomyopathy	Weighted	Model 3	2115	4	1447	23	0.82	0.85	0.59	3.30872e-06	7.63 (2.78-20.97)	0.404359	0.161654	0.241893	0.0033281
Cardiomyopathy	Weighted	Model 4	2956	8	606	19	0.84	0.7	0.83	1.63634e-09	11.18 (4.97-25.15)	0.171118	0.0277623	0.143857	0.00398499
Cardiomyopathy	SMOTE	Model 1	3320	15	248	12	0.72	0.44	0.93	1.04213e-07	10.78 (5.06-22.95)	0.0731764	0.00420063	0.0671108	0.00279557
Cardiomyopathy	SMOTE	Model 2	2999	11	562	16	0.76	0.59	0.84	3.87195e-07	7.65 (3.58-16.33)	0.159737	0.023583	0.135179	0.00324798
Cardiomyopathy	SMOTE	Model 3	3313	12	248	15	0.86	0.56	0.93	5.03658e-11	16.53 (7.76-35.22)	0.0724828	0.00432632	0.067946	0.00363003
Cardiomyopathy	SMOTE	Model 4	3380	12	181	15	0.91	0.56	0.95	6.63202e-13	23.10 (10.80-49.38)	0.0538048	0.00221855	0.0516569	0.00377058
CHD, congenital heart disease; SMOTE, Synthetic Minority Over-sampling Technique; AUC, Area Under the Curve.
