# Supplementary material for: A validated heart-specific model for splice-disrupting variants in childhood heart disease
Source: Genome Med. 2024 Oct 15;16:119. doi: 10.1186/s13073-024-01383-8 (PMC11476204; doi:10.1186/s13073-024-01383-8)
Supplement: Supplementary file 7 — Additional file7: Table S7. High-confidence DNA splice variants in CHD genes in CHD Extension cohort (n=947). Rare (gnomAD v2 allele frequency < 0.0001 and gnomAD v3 PopMax allele frequency < 0.0001) high-confidence splice-disrupting DNA variants in Tier 1 CHD genes or haploinsufficiency-intolerant (pLI≥0.9) Tier 2 CHD genes were identified in the Extension cohort. DNA variants were selected by weighted random forest model 4 (Extension cohort), yielding an additional 42 variants in Tier 1 CHD genes and 79 variants in Tier 2 CHD genes. All variant features used in random forest models are included. Clinical features of the proband harboring each DNA variant are additionally shown. [file 13073_2024_1383_MOESM7_ESM.xlsx]

## Sheet: Table S7
Table S7. High-confidence DNA splice variants in CHD genes in CHD Extension cohort (n=947).
Weighted Model 5	SMOTE Model 5	Tier	Category	Gene	RNA Splice Junctions Altered (hg19)	DNA Variant (hg19)	DNA Variant (hg38)	SpliceAI Score (Acceptor Gain)	SpliceAI Score (Acceptor Loss)	SpliceAI Score (Donor Gain)	SpliceAI Score (Donor Loss)	SpliceAI Position (Acceptor Gain)	SpliceAI Position (Acceptor Loss)	SpliceAI Position (Donor Gain)	SpliceAI Position (Donor Loss)	CADD-Splice PHRED score	HGVSc	HGVSp	Distance To Nearest Existing Splice Site	DNA Variant Region (Effect)	DNA Variant Type	Gene RNA Median Expression in Discovery Cohort (Transcripts Per Million)	Branch Point Region	Low Complexity Region	RepeatMasker Region	Gene Mode of Inheritance	Gene pLI	Gene LoF o/e (95% CI)	gnomAD v2 Exomes Allele Frequency (faf95)	gnomAD v2 Genomes Allele Frequency (faf95)	gnomAD v3 PopMax Allele Frequency (faf95)	ClinVar	Number of Probands in Cohort	Phenotype	Sex	Zygosity	Inheritance	Additional Pathogenic Variants Harbored
Selected	Selected	Tier 1	Syndromic	ABCC9	No RNA-Seq available	chr12_22015884_T_A	chr12_21862950_T_A	0	0	0	0.85	-10	3	47	3	20.3	ENST00000261200.8:c.2339+3A>T	.	3	splice_region_variant&intron_variant	SNV	40.32	FALSE	FALSE	FALSE	AD	9.3524e-09	0.36 (0.26 - 0.48)	.	.	.	.	1	D-TGA/VSD	Male	Heterozygous	Unknown	None
Selected	Selected	Tier 2	Syndromic	ACTB	No RNA-Seq available	chr7_5567523_C_G	chr7_5527892_C_G	0.35	0.9	0	0	-25	-1	-25	-19	33	ENST00000646664.1:c.985-1G>C	.	1	splice_acceptor_variant	SNV	198.55	FALSE	FALSE	FALSE	AD	0.98564	0.00 (0.00 - 0.23)	.	.	.	.	1	TOF	Male	Heterozygous	Unknown	None
Selected	Selected	Tier 2	Syndromic	ACTB	No RNA-Seq available	chr7_5568353_G_C	chr7_5528722_G_C	0.98	0.45	0	0	-1	-3	-3	-34	25.7	ENST00000646664.1:c.364-3C>G	.	3	splice_region_variant&intron_variant	SNV	198.55	FALSE	FALSE	FALSE	AD	0.98564	0.00 (0.00 - 0.23)	.	.	.	.	1	TOF	Female	Heterozygous	Unknown	None
Selected	Selected	Tier 1	Syndromic	CHD4	No RNA-Seq available	chr12_6704536_C_A	chr12_6595370_C_A	0	0	0.28	0.01	48	37	2	-36	13.96	ENST00000544040.7:c.2085G>T	ENSP00000440542.2:p.Arg695%3D	38	synonymous_variant	SNV	38.875	FALSE	FALSE	FALSE	AD	1	0.09 (0.06 - 0.16)	3.17e-06	.	0	.	1	TOF	Female	Heterozygous	Unknown	None
Selected	Selected	Tier 1	Isolated	CRELD1	No RNA-Seq available	chr3_9976103_G_A	chr3_9934419_G_A	0.01	0.34	0	0	-28	1	-4	0	26.5	ENST00000452070.6:c.-19-1G>A	.	1	splice_acceptor_variant	SNV	12.145	FALSE	FALSE	FALSE	AD	1.3432e-11	0.73 (0.52 - 1.05)	1.784e-05	1.055e-05	9.048e-05	.	1	TOF/ABSENT PV	Female	Heterozygous	Unknown	None
Selected	Selected	Tier 2	Syndromic	CTNND1	No RNA-Seq available	chr11_57558852_G_A	chr11_57791380_G_A	0.97	0.08	0	0	2	5	-35	0	22.2	ENST00000399050.10:c.-94-5G>A	.	5	splice_region_variant&intron_variant	SNV	34.26	FALSE	FALSE	FALSE	AD	0.99999	0.08 (0.04 - 0.18)	.	1.055e-05	9.048e-05	.	1	TOF	Male	Heterozygous	Unknown	None
Selected	Selected	Tier 2	Unknown	DAAM1	No RNA-Seq available	chr14_59781997_G_C	chr14_59315279_G_C	0.88	0.99	0	0	7	1	11	1	35	ENST00000360909.8:c.274-1G>C	.	1	splice_acceptor_variant	SNV	29.45	FALSE	FALSE	FALSE	.	0.99918	0.15 (0.09 - 0.26)	4.72e-06	1e-06	0	.	1	TOF	Male	Heterozygous	Unknown	None
Selected	Selected	Tier 2	Unknown	DAAM1	No RNA-Seq available	chr14_59793231_A_G	chr14_59326513_A_G	0.64	0	0	0	1	-3	1	2	32	ENST00000360909.8:c.1178A>G	ENSP00000354162.3:p.Lys393Arg	5	missense_variant	SNV	29.45	FALSE	FALSE	FALSE	.	0.99918	0.15 (0.09 - 0.26)	0	.	.	.	1	TOF	Female	Heterozygous	Unknown	TGFBR2:p.Ala426Val
Selected	Selected	Tier 2	Unknown	DAAM1	No RNA-Seq available	chr14_59826108_A_G	chr14_59359390_A_G	0.99	0.94	0	0	1	7	7	10	22	ENST00000360909.8:c.2526-7A>G	.	7	splice_region_variant&intron_variant	SNV	29.45	FALSE	FALSE	FALSE	.	0.99918	0.15 (0.09 - 0.26)	1.267e-05	.	0	.	1	TOF	Male	Heterozygous	Unknown	None
Selected	Selected	Tier 2	Unknown	DAAM1	No RNA-Seq available	chr14_59830409_A_G	chr14_59363691_A_G	0.03	0	0.53	0	22	-37	-1	-28	35	ENST00000360909.8:c.2735A>G	ENSP00000354162.3:p.Asp912Gly	42	missense_variant	SNV	29.45	FALSE	FALSE	FALSE	.	0.99918	0.15 (0.09 - 0.26)	0	.	.	.	1	D-TGA/VSD	Male	Heterozygous	Unknown	None
Selected	Selected	Tier 1	Syndromic	EFTUD2	No RNA-Seq available	chr17_42934523_C_T	chr17_44857155_C_T	0.78	0	0	0	-2	2	-2	-11	21.7	ENST00000426333.7:c.1965G>A	ENSP00000392094.1:p.Val655%3D	2	splice_region_variant&synonymous_variant	SNV	21.615	FALSE	FALSE	FALSE	AD	1	0.02 (0.01 - 0.09)	1.32e-06	.	0	Likely_benign	1	TOF	Male	Heterozygous	Unknown	None
Selected	Selected	Tier 1	Syndromic	EHMT1	No RNA-Seq available	chr9_140611083_C_G	chr9_137716631_C_G	0.51	0	0	0	1	19	1	19	13.26	ENST00000460843.6:c.91C>G	ENSP00000417980.1:p.Pro31Ala	7	missense_variant	SNV	13.665	FALSE	FALSE	FALSE	AD	1	0.02 (0.00 - 0.07)	3.7e-06	.	.	.	1	TOF	Female	Heterozygous	Unknown	None
Selected	Selected	Tier 1	Syndromic	EHMT1	No RNA-Seq available	chr9_140676859_C_T	chr9_137782407_C_T	0	0	0.57	0.02	-2	16	-2	-10	20.4	ENST00000460843.6:c.2382+10C>T	.	10	intron_variant	SNV	13.665	FALSE	FALSE	FALSE	AD	1	0.02 (0.00 - 0.07)	8.27e-06	1e-06	8.03e-06	Uncertain_significance	1	D-TGA/VSD/AbRPA	Male	Heterozygous	Mother (neither parent affected)	None
Selected	Selected	Tier 1	Syndromic	ELN	No RNA-Seq available	chr7_73460547_G_A	chr7_74046217_G_A	0	0	0	0.46	14	-29	-30	0	35	ENST00000252034.12:c.571G>A	ENSP00000252034.7:p.Gly191Arg	0	missense_variant&splice_region_variant	SNV	16.585	FALSE	FALSE	FALSE	AD	2.1429e-14	0.64 (0.48 - 0.87)	.	.	.	.	1	D-TGA/VSD/CMV	Female	Heterozygous	Unknown	None
Selected	Selected	Tier 1	Syndromic	ELN	No RNA-Seq available	chr7_73474496_G_A	chr7_74060166_G_A	0.01	0	0.38	0.02	-20	-3	-4	18	26.1	ENST00000252034.12:c.1603G>A	ENSP00000252034.7:p.Ala535Thr	18	missense_variant	SNV	16.585	FALSE	FALSE	FALSE	AD	2.1429e-14	0.64 (0.48 - 0.87)	0	.	.	.	1	D-TGA/IVS	Female	Heterozygous	Unknown	None
Selected	Selected	Tier 1	Syndromic	ELN	No RNA-Seq available	chr7_73477625_G_A	chr7_74063295_G_A	0.63	0	0	0	2	-17	2	0	23.3	ENST00000252034.12:c.1859-15G>A	.	15	intron_variant	SNV	16.585	FALSE	FALSE	FALSE	AD	2.1429e-14	0.64 (0.48 - 0.87)	4.79e-06	.	4.768e-05	Uncertain_significance	1	TOF	Male	Heterozygous	Unknown	None
Selected	Selected	Tier 2	Syndromic	FBN1	No RNA-Seq available	chr15_48717640_T_C	chr15_48425443_T_C	0.52	0.01	0	0	-1	48	-1	-9	33	ENST00000316623.10:c.7379A>G	ENSP00000325527.5:p.Lys2460Arg	48	missense_variant	SNV	24.13	FALSE	FALSE	FALSE	AD	1	0.02 (0.01 - 0.05)	3.964e-05	4.265e-05	9.046e-05	Conflicting_interpretations_of_pathogenicity	1	TOF	Female	Heterozygous	Unknown	None
Selected	Selected	Tier 1	Isolated	GATA6	No RNA-Seq available	chr18_19751066_C_G	chr18_22171105_C_G	0.01	0.6	0	0	10	3	10	-25	18.93	ENST00000269216.10:c.-37-3C>G	.	3	splice_region_variant&intron_variant	SNV	22.955	FALSE	FALSE	FALSE	AD	0.99709	0.00 (0.00 - 0.17)	.	.	.	.	1	TOF	Male	Heterozygous	Unknown	None
Selected	Selected	Tier 1	Syndromic	JAG1	No RNA-Seq available	chr20_10623130_A_G	chr20_10642482_A_G	0.01	0	0.42	0.01	32	35	-34	6	25.6	ENST00000254958.10:c.2572+6T>C	.	6	splice_region_variant&intron_variant	SNV	8.695	FALSE	FALSE	FALSE	AD	1	0.06 (0.03 - 0.15)	1.32e-06	.	.	.	1	TOF	Female	Heterozygous	Unknown	None
Selected	Selected	Tier 1	Syndromic	JAG1	No RNA-Seq available	chr20_10628607_C_T	chr20_10647959_C_T	0	0	0.02	1	-35	1	7	1	34	ENST00000254958.10:c.1720+1G>A	.	1	splice_donor_variant	SNV	8.695	FALSE	FALSE	FALSE	AD	1	0.06 (0.03 - 0.15)	.	.	.	.	1	TOF	Female	Heterozygous	Unknown	None
Selected	Selected	Tier 1	Syndromic	JAG1	No RNA-Seq available	chr20_10637047_T_G	chr20_10656399_T_G	0	0	0.49	0.1	9	44	9	-1	22.8	ENST00000254958.10:c.754A>C	ENSP00000254958.4:p.Arg252%3D	3	splice_region_variant&synonymous_variant	SNV	8.695	FALSE	FALSE	FALSE	AD	1	0.06 (0.03 - 0.15)	.	.	.	.	1	TOF	Male	Heterozygous	Unknown	None
Selected	Selected	Tier 2	Unknown	KDR	No RNA-Seq available	chr4_55968063_C_T	chr4_55101896_C_T	0	0	0.18	0.94	-23	1	-23	1	33	ENST00000263923.5:c.2266+1G>A	.	1	splice_donor_variant	SNV	10.295	FALSE	FALSE	FALSE	AD/AR	0.99982	0.15 (0.09 - 0.25)	.	.	.	.	1	TOF	Female	Heterozygous	Unknown	None
Selected	Selected	Tier 2	Syndromic	MAP3K7	No RNA-Seq available	chr6_91254271_C_T	chr6_90544552_C_T	0	0	0	0.96	-32	-1	-18	0	26.2	ENST00000369329.8:c.1291G>A	ENSP00000358335.3:p.Gly431Ser	2	missense_variant&splice_region_variant	SNV	8.995	FALSE	FALSE	FALSE	AD	0.99971	0.08 (0.04 - 0.21)	.	.	.	.	1	TOF	Female	Heterozygous	Unknown	None
Selected	Selected	Tier 2	Unknown	PDS5B	No RNA-Seq available	chr13_33232441_T_C	chr13_32658304_T_C	0	0	0.56	0.05	-42	2	2	21	18.19	ENST00000315596.15:c.378T>C	ENSP00000313851.10:p.Asn126%3D	21	synonymous_variant	SNV	14.635	FALSE	FALSE	FALSE	.	1	0.10 (0.06 - 0.18)	3.29e-06	1e-06	0	.	1	D-TGA/IVS	Female	Heterozygous	Unknown	None
Selected	Selected	Tier 1	Syndromic	PKD1	No RNA-Seq available	chr16_2147241_A_T	chr16_2097240_A_T	0.66	0.01	0	0	-2	1	-18	2	22.4	ENST00000262304.9:c.10407T>A	ENSP00000262304.4:p.Asp3469Glu	1	missense_variant&splice_region_variant	SNV	18.615	FALSE	FALSE	FALSE	AD	1	0.12 (0.08 - 0.18)	0	.	.	Uncertain_significance	1	D-TGA/PS	Male	Heterozygous	Unknown	None
Selected	Selected	Tier 2	Unknown	PLRG1	No RNA-Seq available	chr4_155470061_G_A	chr4_154548909_G_A	0.38	0.01	0	0	-12	26	-12	-35	12.31	ENST00000499023.7:c.36C>T	ENSP00000424417.1:p.Thr12%3D	26	synonymous_variant	SNV	14.745	FALSE	FALSE	FALSE	.	0.99911	0.09 (0.04 - 0.23)	4.72e-06	.	.	.	1	D-TGA/VSD/PS	Male	Heterozygous	Unknown	None
Selected	Selected	Tier 2	Unknown	PLXND1	No RNA-Seq available	chr3_129279287_C_T	chr3_129560444_C_T	0.79	0.04	0	0	-2	-10	-9	-20	14.1	ENST00000324093.9:c.5029-10G>A	.	10	intron_variant	SNV	29.11	FALSE	FALSE	FALSE	AD	1	0.08 (0.05 - 0.16)	1.277e-05	1e-06	4.88e-06	.	1	TOF	Female	Heterozygous	Unknown	None
Selected	Selected	Tier 2	Unknown	ROCK2	No RNA-Seq available	chr2_11426741_C_G	chr2_11286615_C_G	0.52	0.03	0	0	-3	24	-3	29	31	ENST00000315872.11:c.248G>C	ENSP00000317985.6:p.Arg83Thr	24	missense_variant	SNV	15.28	FALSE	FALSE	FALSE	.	1	0.13 (0.08 - 0.22)	.	.	.	.	1	TOF	Male	Heterozygous	Unknown	None
Selected	Selected	Tier 2	Unknown	SENP2	No RNA-Seq available	chr3_185332368_T_A	chr3_185614580_T_A	0.41	0	0	0	2	-14	2	-48	26	ENST00000296257.10:c.950T>A	ENSP00000296257.5:p.Leu317Gln	18	missense_variant	SNV	21.08	FALSE	FALSE	FALSE	.	0.98262	0.15 (0.08 - 0.30)	.	.	.	.	1	TOF	Male	Heterozygous	Unknown	None
Selected	Selected	Tier 1	Syndromic	SMAD2	No RNA-Seq available	chr18_45372013_T_C	chr18_47845642_T_C	0	0	0.41	0	5	38	5	21	17.74	ENST00000262160.11:c.1135+21A>G	.	21	intron_variant	SNV	28.815	FALSE	FALSE	FALSE	AD	0.99661	0.10 (0.04 - 0.26)	.	.	.	.	1	TOF	Male	Heterozygous	Unknown	None
Selected	Selected	Tier 2	Unknown	SMARCA2	No RNA-Seq available	chr9_2191413_G_A	chr9_2191413_G_A	0	0	0	0.96	-26	-42	1	-5	15.2	ENST00000349721.8:c.4737+5G>A	.	5	splice_region_variant&intron_variant	SNV	34.27	FALSE	FALSE	FALSE	.	1	0.12 (0.08 - 0.20)	.	.	.	.	1	TOF	Female	Heterozygous	Unknown	None
Selected	Selected	Tier 2	Unknown	TLN1	No RNA-Seq available	chr9_35705547_C_T	chr9_35705550_C_T	0	0	0.78	0.98	-49	30	-49	1	35	ENST00000314888.10:c.5733+1G>A	.	1	splice_donor_variant	SNV	51.59	FALSE	FALSE	FALSE	.	1	0.08 (0.05 - 0.13)	.	.	.	.	1	TOF	Male	Heterozygous	Unknown	None
Selected	Selected	Tier 2	Unknown	TLN1	No RNA-Seq available	chr9_35714568_T_C	chr9_35714571_T_C	0.02	0	0	0.36	-49	18	-49	3	21.3	ENST00000314888.10:c.2985+3A>G	.	3	splice_region_variant&intron_variant	SNV	51.59	FALSE	FALSE	FALSE	.	1	0.08 (0.05 - 0.13)	0	.	.	.	1	D-TGA/IVS	Female	Heterozygous	Unknown	None
Selected	Selected	Tier 2	Unknown	TLN1	No RNA-Seq available	chr9_35720425_C_T	chr9_35720428_C_T	0	0	0.17	0.27	5	50	-40	5	21.5	ENST00000314888.10:c.1283+5G>A	.	5	splice_region_variant&intron_variant	SNV	51.59	FALSE	FALSE	FALSE	.	1	0.08 (0.05 - 0.13)	4.72e-06	.	4.88e-06	.	1	TOF	Male	Heterozygous	Unknown	None
Selected	Selected	Tier 2	Unknown	USP9X	No RNA-Seq available	chrX_41000725_T_G	chrX_41141472_T_G	0	0	0.45	0	-27	41	-1	-41	7.002	ENST00000378308.7:c.1161+41T>G	.	41	intron_variant	SNV	23.565	FALSE	FALSE	FALSE	.	1	0.01 (0.00 - 0.05)	2.449e-05	2e-06	3.694e-05	.	1	TOF	Female	Heterozygous	Unknown	None
Selected	Selected	Tier 2	Unknown	ZNF638	No RNA-Seq available	chr2_71558989_T_A	chr2_71331859_T_A	0	0	0.83	0.12	-4	12	-3	16	25.2	ENST00000264447.9:c.-219T>A	.	16	5_prime_UTR_variant	SNV	70.425	FALSE	FALSE	FALSE	.	1	0.09 (0.05 - 0.17)	.	.	.	.	1	TOF	Male	Heterozygous	Unknown	None
Selected	Not Selected	Tier 2	Syndromic	ABL1	No RNA-Seq available	chr9_133589622_C_G	chr9_130714235_C_G	0	0	0.25	0	1	43	0	-12	8.995	ENST00000372348.7:c.-85C>G	.	220	5_prime_UTR_variant	SNV	8.585	FALSE	FALSE	FALSE	AD	0.99998	0.07 (0.03 - 0.18)	.	.	.	.	1	TOF/DORV	Female	Heterozygous	Unknown	None
Selected	Not Selected	Tier 2	Syndromic	ACTB	No RNA-Seq available	chr7_5569400_T_C	chr7_5529769_T_C	0.41	0	0	0	-1	-36	-1	37	14.78	ENST00000646664.1:c.-6-106A>G	.	106	intron_variant	SNV	198.55	FALSE	FALSE	FALSE	AD	0.98564	0.00 (0.00 - 0.23)	8.571e-05	2.538e-05	7.287e-05	.	1	TOF	Female	Heterozygous	Unknown	None
Selected	Not Selected	Tier 2	Syndromic	AFF4	No RNA-Seq available	chr5_132234798_T_C	chr5_132899106_T_C	0	0	0.29	0.01	23	35	-32	-2	18.74	ENST00000265343.10:c.1224A>G	ENSP00000265343.5:p.Gly408%3D	4	splice_region_variant&synonymous_variant	SNV	21.215	FALSE	FALSE	FALSE	AD	1	0.05 (0.02 - 0.14)	.	.	.	.	1	TOF	Male	Heterozygous	Unknown	None
Selected	Not Selected	Tier 2	Syndromic	AFF4	No RNA-Seq available	chr5_132268673_T_C	chr5_132932981_T_C	0.33	0	0	0	-1	-22	-1	19	18.79	ENST00000265343.10:c.919-759A>G	.	759	intron_variant	SNV	21.215	FALSE	FALSE	FALSE	AD	1	0.05 (0.02 - 0.14)	.	1.055e-05	9.045e-05	.	1	TOF	Male	Heterozygous	Unknown	None
Selected	Not Selected	Tier 2	Syndromic	ARID1A	No RNA-Seq available	chr1_27094283_A_G	chr1_26767792_A_G	0.37	0.01	0	0	1	-2	1	6	17.66	ENST00000324856.13:c.2991A>G	ENSP00000320485.7:p.Lys997%3D	4	splice_region_variant&synonymous_variant	SNV	9.045	FALSE	FALSE	FALSE	AD	1	0.02 (0.01 - 0.07)	3.19e-06	.	.	.	1	TOF	Female	Heterozygous	Unknown	None
Selected	Not Selected	Tier 1	Syndromic	BRAF	No RNA-Seq available	chr7_140509609_T_C	chr7_140809809_T_C	0.27	0	0	0	-18	-2	-18	8	17.07	ENST00000646891.1:c.505-814A>G	.	814	intron_variant	SNV	14.07	FALSE	FALSE	TRUE	AD	0.99995	0.10 (0.05 - 0.21)	.	.	7.333e-05	.	1	TOF	Male	Heterozygous	Unknown	None
Selected	Not Selected	Tier 2	Syndromic	CACNA1C	No RNA-Seq available	chr12_2692309_G_A	chr12_2583143_G_A	0.26	0	0.09	0	2	10	47	-31	3.182	ENST00000399655.6:c.2224+201G>A	.	201	intron_variant	SNV	61.75	FALSE	FALSE	FALSE	AD	1	0.05 (0.02 - 0.10)	.	.	3.763e-05	.	1	D-TGA/VSD/PS	Female	Heterozygous	Unknown	None
Selected	Not Selected	Tier 2	Syndromic	CACNA1C	No RNA-Seq available	chr12_2758554_G_A	chr12_2649388_G_A	0	0	0.26	0	-4	23	-4	-14	0.357	ENST00000399655.6:c.3945+881G>A	.	881	intron_variant	SNV	61.75	FALSE	FALSE	FALSE	AD	1	0.05 (0.02 - 0.10)	.	.	.	.	1	TOF	Female	Heterozygous	Unknown	GATA4:p.Ser402Leu
Selected	Not Selected	Tier 2	Syndromic	CACNA1C	No RNA-Seq available	chr12_2787765_G_A	chr12_2678599_G_A	0.27	0	0	0	2	8	2	-38	1.703	ENST00000399655.6:c.5091+732G>A	.	732	intron_variant	SNV	61.75	FALSE	FALSE	FALSE	AD	1	0.05 (0.02 - 0.10)	.	1e-06	3.25e-05	.	1	TOF	Female	Heterozygous	Unknown	None
Selected	Not Selected	Tier 2	Syndromic	CACNA1C	No RNA-Seq available	chr12_2796617_C_T	chr12_2687451_C_T	0	0	0.25	0	-2	2	-2	2	15.08	ENST00000399655.6:c.5785-996C>T	.	996	intron_variant	SNV	61.75	FALSE	FALSE	FALSE	AD	1	0.05 (0.02 - 0.10)	.	1.056e-05	3.25e-05	.	1	TOF	Female	Heterozygous	Unknown	None
Selected	Not Selected	Tier 2	Unknown	CBFB	No RNA-Seq available	chr16_67063676_C_T	chr16_67029773_C_T	0	0	0.72	0.07	11	-46	-2	40	26.8	ENST00000412916.7:c.125C>T	ENSP00000415151.2:p.Ala42Val	40	missense_variant	SNV	9.715	FALSE	FALSE	FALSE	.	0.9589	0.07 (0.02 - 0.33)	.	.	0	.	1	TOF	Male	Heterozygous	Unknown	None
Selected	Not Selected	Tier 1	Syndromic	CHD7	No RNA-Seq available	chr8_61592829_G_T	chr8_60680270_G_T	0	0	0.64	0	-32	6	-6	-32	19.64	ENST00000423902.7:c.-175+1188G>T	.	1188	intron_variant	SNV	15.275	FALSE	FALSE	FALSE	AD	1	0.04 (0.02 - 0.08)	.	1e-06	9.101e-05	.	1	TOF	Female	Heterozygous	Unknown	None
Selected	Not Selected	Tier 1	Syndromic	CHD7	No RNA-Seq available	chr8_61763680_A_G	chr8_60851121_A_G	0	0	0.87	0.14	-27	-5	-5	-17	14.4	ENST00000423902.7:c.5607+17A>G	.	17	intron_variant	SNV	15.275	FALSE	FALSE	FALSE	AD	1	0.04 (0.02 - 0.08)	.	.	.	.	1	TOF	Female	Heterozygous	de novo	None
Selected	Not Selected	Tier 1	Syndromic	CREBBP	No RNA-Seq available	chr16_3793715_C_G	chr16_3743714_C_G	0.42	0	0	0	18	36	-45	37	16.88	ENST00000262367.10:c.3982+1180G>C	.	1180	intron_variant	SNV	15.15	FALSE	FALSE	FALSE	AD	1	0.03 (0.01 - 0.07)	.	1e-06	2.262e-05	.	3	TOF, TOF, TOF	Female, Female, Male	Heterozygous, Heterozygous, Heterozygous	Unknown, Unknown, Unknown	None
Selected	Not Selected	Tier 1	Syndromic	CREBBP	No RNA-Seq available	chr16_3825341_C_T	chr16_3775340_C_T	0.25	0	0	0	-11	-37	-9	-45	9.165	ENST00000262367.10:c.2159-647G>A	.	647	intron_variant	SNV	15.15	FALSE	FALSE	FALSE	AD	1	0.03 (0.01 - 0.07)	.	.	0	.	1	D-TGA/IVS	Male	Heterozygous	Unknown	None
Selected	Not Selected	Tier 1	Isolated	CRELD1	No RNA-Seq available	chr3_9985520_G_A	chr3_9943836_G_A	0	0	0.33	0	1	39	1	-16	17.72	ENST00000452070.6:c.1048+321G>A	.	321	intron_variant	SNV	12.145	FALSE	FALSE	FALSE	AD	1.3432e-11	0.73 (0.52 - 1.05)	.	.	.	.	1	TOF	Male	Heterozygous	Unknown	None
Selected	Not Selected	Tier 2	Syndromic	CTNND1	No RNA-Seq available	chr11_57571246_C_T	chr11_57803774_C_T	0	0	0.2	0.04	30	-46	-28	30	25	ENST00000399050.10:c.1574C>T	ENSP00000382004.5:p.Ser525Leu	30	missense_variant	SNV	34.26	FALSE	FALSE	FALSE	AD	0.99999	0.08 (0.04 - 0.18)	3.25e-06	1e-06	0	.	1	TOF	Male	Heterozygous	Unknown	None
Selected	Not Selected	Tier 2	Syndromic	DDX3X	No RNA-Seq available	chrX_41194132_C_T	chrX_41334879_C_T	0	0	0.58	0	-2	33	-2	42	0.954	ENST00000644876.2:c.45+582C>T	.	582	intron_variant	SNV	58.67	FALSE	FALSE	FALSE	XLD	0.99986	0.00 (0.00 - 0.12)	.	2e-06	0	.	2	TOF, TOF	Female, Female	Heterozygous, Heterozygous	Father (neither parent affected), Unknown	None
Selected	Not Selected	Tier 2	Unknown	DICER1	No RNA-Seq available	chr14_95578688_T_C	chr14_95112351_T_C	0	0	0.4	0	16	-26	5	-15	21.4	ENST00000343455.8:c.2041-104A>G	.	104	intron_variant	SNV	15.5	FALSE	FALSE	FALSE	AD	1	0.09 (0.05 - 0.17)	.	.	.	.	1	D-TGA/VSD	Male	Heterozygous	Unknown	None
Selected	Not Selected	Tier 2	Unknown	DIS3L2	No RNA-Seq available	chr2_233201057_C_T	chr2_232336347_C_T	0	0	0.79	0	-1	-37	-2	37	4.541	ENST00000325385.12:c.2497-122C>T	.	122	intron_variant	SNV	8.605	FALSE	FALSE	FALSE	.	0.944	0.18 (0.10 - 0.32)	0	.	.	.	1	TOF	Female	Heterozygous	Unknown	None
Selected	Not Selected	Tier 2	Unknown	DLC1	No RNA-Seq available	chr8_13258903_G_A	chr8_13401394_G_A	0	0	0.58	0	41	-46	2	-30	18.91	ENST00000276297.9:c.1173+76C>T	.	76	intron_variant	SNV	32.86	FALSE	FALSE	FALSE	.	0.99948	0.15 (0.09 - 0.26)	.	.	.	.	1	TGA/VSD/DORV (Taussing Bing)	Female	Heterozygous	Unknown	None
Selected	Not Selected	Tier 2	Syndromic	DYRK1A	No RNA-Seq available	chr21_38868583_T_G	chr21_37496281_T_G	0	0	0.29	0.01	-1	-33	-1	-23	18.65	ENST00000647188.2:c.1212+23T>G	.	23	intron_variant	SNV	42.305	FALSE	FALSE	FALSE	AD	0.99967	0.08 (0.04 - 0.21)	.	.	0	.	1	TOF	Female	Heterozygous	Unknown	None
Selected	Not Selected	Tier 1	Syndromic	EFTUD2	No RNA-Seq available	chr17_42936348_T_C	chr17_44858980_T_C	0	0	0.55	0	5	-44	5	-43	18.29	ENST00000426333.7:c.1962+100A>G	.	100	intron_variant	SNV	21.615	FALSE	FALSE	FALSE	AD	1	0.02 (0.01 - 0.09)	.	1e-06	0	.	1	D-TGA/VSD	Female	Heterozygous	Unknown	None
Selected	Not Selected	Tier 1	Syndromic	ELN	No RNA-Seq available	chr7_73451048_C_T	chr7_74036718_C_T	0	0	0.54	0	-12	48	-2	1	18.12	ENST00000252034.12:c.163+134C>T	.	134	intron_variant	SNV	16.585	FALSE	FALSE	FALSE	AD	2.1429e-14	0.64 (0.48 - 0.87)	.	.	0	.	1	D-TGA/VSD	Male	Heterozygous	Father (unaffected)	None
Selected	Not Selected	Tier 1	Syndromic	EP300	No RNA-Seq available	chr22_41537480_T_C	chr22_41141476_T_C	0.25	0	0	0	-21	16	-21	12	15.08	ENST00000263253.9:c.2053+254T>C	.	254	intron_variant	SNV	7.74	FALSE	FALSE	FALSE	AD	1	0.05 (0.03 - 0.10)	.	.	.	.	1	TOF	Male	Heterozygous	Mother (mitral valve prolapse)	None
Selected	Not Selected	Tier 2	Unknown	EYA1	No RNA-Seq available	chr8_72267107_G_A	chr8_71354872_G_A	0	0.25	0	0	1	37	46	-42	32	ENST00000340726.8:c.34C>T	ENSP00000342626.3:p.Arg12Cys	37	missense_variant	SNV	6.73	FALSE	FALSE	FALSE	AD	0.94588	0.17 (0.09 - 0.33)	1.32e-06	.	0	Uncertain_significance	1	TOF	Male	Homozygous	Unknown	None
Selected	Not Selected	Tier 2	Syndromic	FBN1	No RNA-Seq available	chr15_48795877_G_T	chr15_48503680_G_T	0	0	0.42	0	-2	3	4	3	15.47	ENST00000316623.10:c.2113+107C>A	.	107	intron_variant	SNV	24.13	FALSE	FALSE	FALSE	AD	1	0.02 (0.01 - 0.05)	.	.	.	.	1	TOF/PA	Female	Heterozygous	Unknown	None
Selected	Not Selected	Tier 2	Syndromic	FBN2	No RNA-Seq available	chr5_127666130_A_C	chr5_128330438_A_C	0.36	0	0	0	5	47	-2	6	16.13	ENST00000262464.9:c.4345+135T>G	.	135	intron_variant	SNV	20.64	FALSE	FALSE	FALSE	AD	1	0.14 (0.10 - 0.20)	.	.	.	.	1	D-TGA/VSD	Female	Heterozygous	Unknown	None
Selected	Not Selected	Tier 2	Syndromic	FBN2	No RNA-Seq available	chr5_127863513_A_C	chr5_128527820_A_C	0	0	0.57	0	1	-5	1	15	18.39	ENST00000262464.9:c.532+52T>G	.	52	intron_variant	SNV	20.64	FALSE	FALSE	FALSE	AD	1	0.14 (0.10 - 0.20)	.	1e-06	9.047e-05	.	1	TOF	Female	Heterozygous	Unknown	None
Selected	Not Selected	Tier 2	Syndromic	FBN2	No RNA-Seq available	chr5_127863918_G_A	chr5_128528225_G_A	0	0	0.4	0	2	-38	2	-2	19.69	ENST00000262464.9:c.437-258C>T	.	258	intron_variant	SNV	20.64	FALSE	FALSE	FALSE	AD	1	0.14 (0.10 - 0.20)	.	.	.	.	1	D-TGA/VSD	Male	Heterozygous	Unknown	None
Selected	Not Selected	Tier 1	Isolated	FLT4	No RNA-Seq available	chr5_180056005_G_T	chr5_180629005_G_T	1	0.08	0	0	-2	-6	34	-16	20.5	ENST00000261937.11:c.986-6C>A	.	6	splice_region_variant&intron_variant	SNV	2.795	FALSE	FALSE	FALSE	AD	1	0.07 (0.04 - 0.15)	.	.	.	.	1	TOF	Male	Heterozygous	Unknown	None
Selected	Not Selected	Tier 1	Isolated	FLT4	No RNA-Seq available	chr5_180057107_T_C	chr5_180630107_T_C	0.6	0.96	0	0	-7	-2	-10	-34	34	ENST00000261937.11:c.514-2A>G	.	2	splice_acceptor_variant	SNV	2.795	FALSE	FALSE	FALSE	AD	1	0.07 (0.04 - 0.15)	.	.	.	.	1	TOF/ABSENT PV	Female	Heterozygous	Unknown	None
Selected	Not Selected	Tier 1	Isolated	GATA4	No RNA-Seq available	chr8_11606654_G_A	chr8_11749145_G_A	0	0	0.42	0	-4	34	-4	34	3.326	ENST00000532059.6:c.786+60G>A	.	60	intron_variant	SNV	21.145	FALSE	FALSE	FALSE	AD	0.49308	0.20 (0.09 - 0.53)	.	.	.	.	1	TOF	Female	Heterozygous	Unknown	PTPN11:p.Asn308Asp
Selected	Not Selected	Tier 1	Isolated	GATA6	No RNA-Seq available	chr18_19750322_T_A	chr18_22170361_T_A	0	0	0.54	0	-21	-2	-4	20	12.69	ENST00000269216.10:c.-38+679T>A	.	679	intron_variant	SNV	22.955	FALSE	FALSE	FALSE	AD	0.99709	0.00 (0.00 - 0.17)	.	.	.	.	1	TOF	Male	Heterozygous	Unknown	None
Selected	Not Selected	Tier 1	Syndromic	KAT6A	No RNA-Seq available	chr8_41794867_G_A	chr8_41937349_G_A	0.26	0	0	0	-15	50	-15	-25	20.5	ENST00000265713.8:c.3259C>T	ENSP00000265713.2:p.Arg1087Cys	95	missense_variant	SNV	13.635	FALSE	FALSE	FALSE	AD	1	0.02 (0.01 - 0.07)	1.782e-05	.	1.972e-05	.	1	TOF	Male	Heterozygous	Unknown	None
Selected	Not Selected	Tier 1	Syndromic	KAT6A	No RNA-Seq available	chr8_41908733_C_T	chr8_42051215_C_T	0	0	0.41	0	3	-41	3	36	15.02	ENST00000265713.8:c.-326+686G>A	.	686	intron_variant	SNV	13.635	FALSE	FALSE	FALSE	AD	1	0.02 (0.01 - 0.07)	.	.	.	.	1	TOF/DORV	Female	Heterozygous	Unknown	None
Selected	Not Selected	Tier 2	Syndromic	KMT2A	No RNA-Seq available	chr11_118355016_G_GAGTGGACTTTAAGGTAAAGGTGTTCAGTGATCAT	chr11_118484301_G_GAGTGGACTTTAAGGTAAAGGTGTTCAGTGATCAT	0	0	1	0.98	87	-21	0	13	35	ENST00000534358.8:c.4207_4218+22dup	.	13	frameshift_variant	Indel	12.685	FALSE	FALSE	FALSE	AD	1	0.03 (0.01 - 0.06)	1.32e-06	.	.	.	1	D-TGA/VSD/PS/HMV/HLV	Male	Heterozygous	Unknown	None
Selected	Not Selected	Tier 1	Syndromic	KMT2D	No RNA-Seq available	chr12_49448434_G_T	chr12_49054651_G_T	0.42	0	0	0	-2	-10	-1	20	17.86	ENST00000301067.12:c.277C>A	ENSP00000301067.7:p.Arg93%3D	100	synonymous_variant	SNV	9.095	FALSE	FALSE	FALSE	AD	1	0.07 (0.04 - 0.10)	0	.	0	.	1	D-TGA/VSD	Female	Heterozygous	Unknown	None
Selected	Not Selected	Tier 2	Syndromic	LONP1	No RNA-Seq available	chr19_5696644_G_A	chr19_5696633_G_A	0	0	0.81	0	2	-42	2	-34	22.4	ENST00000360614.8:c.1773+37C>T	.	37	intron_variant	SNV	15.645	FALSE	FALSE	FALSE	AR	0.9993	0.12 (0.06 - 0.24)	.	.	0	.	1	TOF	Female	Heterozygous	Unknown	None
Selected	Not Selected	Tier 2	Unknown	MAPK8IP3	No RNA-Seq available	chr16_1814068_G_C	chr16_1764067_G_C	0.32	0	0	0	-14	48	13	-50	1.49	ENST00000610761.2:c.2026-48G>C	.	48	intron_variant	SNV	17.455	FALSE	FALSE	FALSE	.	1	0.07 (0.04 - 0.15)	.	.	.	.	1	TOF	Male	Heterozygous	Unknown	None
Selected	Not Selected	Tier 2	Unknown	MAPK8IP3	No RNA-Seq available	chr16_1814650_G_A	chr16_1764649_G_A	0.34	0	0	0	15	1	15	14	1.7	ENST00000610761.2:c.2280+190G>A	.	190	intron_variant	SNV	17.455	FALSE	FALSE	FALSE	.	1	0.07 (0.04 - 0.15)	.	.	.	.	1	D-TGA/VSD/PS	Male	Heterozygous	Unknown	None
Selected	Not Selected	Tier 2	Unknown	MAPK8IP3	No RNA-Seq available	chr16_1817858_G_A	chr16_1767857_G_A	0.4	0	0	0	2	15	2	15	8.355	ENST00000610761.2:c.3462G>A	ENSP00000481780.1:p.Ala1154%3D	54	synonymous_variant	SNV	17.455	FALSE	FALSE	FALSE	.	1	0.07 (0.04 - 0.15)	9.079e-05	.	4.739e-05	.	1	TOF	Female	Heterozygous	Unknown	None
Selected	Not Selected	Tier 2	Unknown	MEIS1	No RNA-Seq available	chr2_66669957_G_T	chr2_66442825_G_T	0	0	0.38	0	-16	6	-2	-18	17.28	ENST00000272369.14:c.484-77G>T	.	77	intron_variant	SNV	14.95	FALSE	FALSE	FALSE	.	0.99951	0.00 (0.00 - 0.14)	.	.	.	.	1	TOF/ABSENT PV	Female	Heterozygous	Unknown	None
Selected	Not Selected	Tier 2	Unknown	MYH10	No RNA-Seq available	chr17_8452041_C_T	chr17_8548723_C_T	0.67	0	0	0	-2	30	-2	31	22.1	ENST00000360416.8:c.984G>A	ENSP00000353590.4:p.Pro328%3D	64	synonymous_variant	SNV	17.57	FALSE	FALSE	FALSE	.	1	0.10 (0.06 - 0.17)	.	.	.	.	1	D-TGA/VSD	Female	Heterozygous	Unknown	None
Selected	Not Selected	Tier 1	Isolated	MYH6	No RNA-Seq available	chr14_23852795_C_A	chr14_23383586_C_A	0	0	0.55	0	-39	4	2	25	17.9	ENST00000405093.9:c.5566-266G>T	.	266	intron_variant	SNV	123.345	FALSE	FALSE	FALSE	AD/AR	1.5952e-32	0.70 (0.57 - 0.86)	.	.	.	.	1	TOF	Female	Heterozygous	Unknown	None
Selected	Not Selected	Tier 1	Isolated	MYH6	No RNA-Seq available	chr14_23858718_C_CT	chr14_23389509_C_CT	0.56	0	0	0	-1	-15	-1	3	35	ENST00000405093.9:c.3861dup	ENSP00000386041.3:p.Glu1288ArgfsTer54	2	frameshift_variant&splice_region_variant	SNV	123.345	FALSE	FALSE	FALSE	AD/AR	1.5952e-32	0.70 (0.57 - 0.86)	0	1.055e-05	6.281e-05	.	1	TOF	Female	Heterozygous	Unknown	None
Selected	Not Selected	Tier 2	Syndromic	NAA15	No RNA-Seq available	chr4_140281935_T_C	chr4_139360781_T_C	0.32	0	0.3	0	-17	37	37	-2	21.2	ENST00000296543.10:c.1539+153T>C	.	153	intron_variant	SNV	7.685	FALSE	FALSE	FALSE	AD	0.99578	0.15 (0.08 - 0.28)	.	.	.	.	1	TOF	Male	Heterozygous	Unknown	None
Selected	Not Selected	Tier 2	Syndromic	NONO	No RNA-Seq available	chrX_70504846_T_C	chrX_71284996_T_C	0.26	0	0	0	-12	29	-12	-2	12.51	ENST00000276079.13:c.-10+543T>C	.	543	intron_variant	SNV	74.47	FALSE	FALSE	FALSE	XLR	0.9935	0.05 (0.02 - 0.24)	.	.	3.323e-05	.	2	TOF, TOF	Male, Male	Hemizygous, Hemizygous	Unknown, Unknown	None
Selected	Not Selected	Tier 1	Syndromic	NOTCH1	No RNA-Seq available	chr9_139409854_T_C	chr9_136515402_T_C	0.12	1	0	0	-42	-2	-10	-22	31	ENST00000651671.1:c.1904-2A>G	.	2	splice_acceptor_variant	SNV	4.375	FALSE	FALSE	FALSE	AD	1	0.05 (0.02 - 0.10)	.	.	.	.	1	TOF	Female	Heterozygous	Unknown	None
Selected	Not Selected	Tier 2	Syndromic	NOTCH2	No RNA-Seq available	chr1_120464442_T_C	chr1_119921819_T_C	0.98	0.94	0	0	-1	-10	-47	-10	21	ENST00000256646.7:c.5214-10A>G	.	10	intron_variant	SNV	11.425	FALSE	FALSE	FALSE	AD	1	0.06 (0.03 - 0.12)	9.58e-06	.	1.171e-05	Uncertain_significance	1	D-TGA/PS	Female	Heterozygous	Unknown	None
Selected	Not Selected	Tier 2	Syndromic	NOTCH2	No RNA-Seq available	chr1_120479839_T_C	chr1_119937216_T_C	0	0	0.45	0	1	-38	1	43	16.16	ENST00000256646.7:c.3522+66A>G	.	66	intron_variant	SNV	11.425	FALSE	FALSE	FALSE	AD	1	0.06 (0.03 - 0.12)	.	.	.	.	1	D-TGA/VSD/TVS	Female	Heterozygous	Unknown	None
Selected	Not Selected	Tier 2	Syndromic	PACS1	No RNA-Seq available	chr11_66000436_G_A	chr11_66232965_G_A	0.23	0	0	0	2	16	-7	33	16.32	ENST00000320580.9:c.1737G>A	ENSP00000316454.4:p.Val579%3D	7	synonymous_variant	SNV	10.15	FALSE	FALSE	FALSE	AD	0.99999	0.08 (0.04 - 0.18)	1.789e-05	1e-06	1.171e-05	Likely_benign	1	TOF	Female	Heterozygous	Mother (unaffected)	DEL:8p23
Selected	Not Selected	Tier 1	Syndromic	PBX1	No RNA-Seq available	chr1_164760807_T_G	chr1_164791570_T_G	0	0	0.27	0	-50	23	0	22	10.45	ENST00000420696.7:c.266-924T>G	.	924	intron_variant	SNV	27.825	FALSE	FALSE	FALSE	AD	0.99527	0.08 (0.03 - 0.26)	.	.	.	.	1	TOF	Male	Heterozygous	Unknown	None
Selected	Not Selected	Tier 2	Unknown	PDGFRA	No RNA-Seq available	chr4_55131126_C_T	chr4_54264959_C_T	0	0.2	0	0	14	-40	-40	8	2.421	ENST00000257290.10:c.669C>T	ENSP00000257290.5:p.Thr223%3D	42	synonymous_variant	SNV	12.695	FALSE	FALSE	FALSE	AR	1	0.07 (0.04 - 0.17)	5.188e-05	1e-06	2.848e-05	Likely_benign	1	TOF	Female	Heterozygous	Unknown	None
Selected	Not Selected	Tier 2	Unknown	PDGFRA	No RNA-Seq available	chr4_55143347_A_G	chr4_54277180_A_G	0.68	0	0	0	1	2	0	-4	13.86	ENST00000257290.10:c.1787-208A>G	.	208	intron_variant	SNV	12.695	FALSE	FALSE	FALSE	AR	1	0.07 (0.04 - 0.17)	.	.	.	.	1	HRV/TGA/VSD	Male	Heterozygous	Unknown	None
Selected	Not Selected	Tier 1	Syndromic	PKD1	No RNA-Seq available	chr16_2143908_C_T	chr16_2093907_C_T	0	0	0.71	0	-2	4	4	0	57	ENST00000262304.9:c.10725G>A	ENSP00000262304.4:p.Trp3575Ter	98	stop_gained	SNV	18.615	FALSE	FALSE	FALSE	AD	1	0.12 (0.08 - 0.18)	.	.	.	Pathogenic	1	D-TGA/PS	Male	Heterozygous	Unknown	None
Selected	Not Selected	Tier 1	Syndromic	PKD1	No RNA-Seq available	chr16_2152849_CA_C	chr16_2102848_CA_C	0	0	0.55	0	6	31	6	-34	19.54	ENST00000262304.9:c.8913del	ENSP00000262304.4:p.Asp2972ThrfsTer22	36	frameshift_variant	Indel	18.615	FALSE	FALSE	FALSE	AD	1	0.12 (0.08 - 0.18)	0	0	8.658e-05	.	1	TOF	Male	Heterozygous	Unknown	None
Selected	Not Selected	Tier 2	Unknown	PLAGL1	No RNA-Seq available	chr6_144280434_C_T	chr6_143959297_C_T	0	0	0.27	0	-37	-21	3	26	3.432	ENST00000674357.1:c.-325+1172G>A	.	1172	intron_variant	SNV	8.58	FALSE	FALSE	FALSE	.	0.9764	0.00 (0.00 - 0.26)	.	1e-06	1.171e-05	.	1	TOF	Female	Heterozygous	Unknown	None
Selected	Not Selected	Tier 2	Unknown	PLXND1	No RNA-Seq available	chr3_129294601_C_T	chr3_129575758_C_T	0	0	0.31	0	13	48	-1	14	9.813	ENST00000324093.9:c.2436+8G>A	.	8	splice_region_variant&intron_variant	SNV	29.11	FALSE	FALSE	FALSE	AD	1	0.08 (0.05 - 0.16)	.	.	0	.	1	TOF	Female	Heterozygous	Unknown	None
Selected	Not Selected	Tier 2	Unknown	PLXND1	No RNA-Seq available	chr3_129301382_G_A	chr3_129582539_G_A	0	0	0.45	0	6	-50	2	-26	5.488	ENST00000324093.9:c.2241+1028C>T	.	1028	intron_variant	SNV	29.11	FALSE	FALSE	FALSE	AD	1	0.08 (0.05 - 0.16)	.	1.055e-05	1.17e-05	.	1	TOF	Male	Heterozygous	Father (neither parent affected)	None
Selected	Not Selected	Tier 2	Unknown	PLXND1	No RNA-Seq available	chr3_129305424_G_A	chr3_129586581_G_A	0	0	0.27	0	2	41	2	7	15.21	ENST00000324093.9:c.1620+7C>T	.	7	splice_region_variant&intron_variant	SNV	29.11	FALSE	FALSE	FALSE	AD	1	0.08 (0.05 - 0.16)	.	.	.	.	1	TOF	Female	Heterozygous	Unknown	None
Selected	Not Selected	Tier 2	Unknown	PRICKLE1	No RNA-Seq available	chr12_42858512_G_A	chr12_42464710_G_A	0	0	0.28	0	6	-27	6	-27	21.6	ENST00000345127.9:c.1324C>T	ENSP00000345064.3:p.His442Tyr	317	missense_variant	SNV	16.43	FALSE	FALSE	FALSE	AR	0.99999	0.03 (0.01 - 0.13)	1.32e-06	.	.	Uncertain_significance	1	TOF	Female	Heterozygous	Unknown	PTPN11:p.Asn308Asp
Selected	Not Selected	Tier 1	Syndromic	PTPN11	No RNA-Seq available	chr12_112914175_T_C	chr12_112476371_T_C	0	0	0.35	0	2	47	2	-2	18.96	ENST00000351677.7:c.854-1280T>C	.	1280	intron_variant	SNV	26.025	FALSE	FALSE	FALSE	AD	0.99998	0.03 (0.01 - 0.14)	.	.	1.972e-05	.	1	D-TGA/IVS	Female	Heterozygous	Unknown	None
Selected	Not Selected	Tier 1	Syndromic	RAF1	No RNA-Seq available	chr3_12641834_C_T	chr3_12600335_C_T	0.27	0	0	0	-2	-7	-2	0	17.21	ENST00000251849.9:c.862+53G>A	.	53	intron_variant	SNV	44.44	FALSE	FALSE	FALSE	AD	0.85295	0.19 (0.11 - 0.35)	.	.	0	.	2	TOF, TOF	Female, Female	Heterozygous, Heterozygous	Unknown, Unknown	None
Selected	Not Selected	Tier 2	Unknown	RAP1B	No RNA-Seq available	chr12_69004709_G_A	chr12_68610929_G_A	0	0	0.49	0	-8	28	-3	-1	24.1	ENST00000250559.14:c.-141G>A	.	92	5_prime_UTR_variant	SNV	36.14	FALSE	FALSE	FALSE	.	0.90995	0.08 (0.03 - 0.39)	.	.	.	.	1	TOF/DORV	Male	Heterozygous	Unknown	None
Selected	Not Selected	Tier 2	Unknown	RAP1B	No RNA-Seq available	chr12_69004833_G_A	chr12_68611053_G_A	0	0	0.29	0	-17	-1	3	-1	15.66	ENST00000250559.14:c.-27+10G>A	.	10	intron_variant	SNV	36.14	FALSE	FALSE	FALSE	.	0.90995	0.08 (0.03 - 0.39)	.	1e-06	0	.	1	TOF	Male	Heterozygous	Unknown	None
Selected	Not Selected	Tier 2	Unknown	RAP1B	No RNA-Seq available	chr12_69005838_A_T	chr12_68612058_A_T	0	0	0.29	0	-41	24	-6	22	13.89	ENST00000250559.14:c.-27+1015A>T	.	1015	intron_variant	SNV	36.14	FALSE	FALSE	FALSE	.	0.90995	0.08 (0.03 - 0.39)	.	.	.	.	1	TOF	Female	Heterozygous	Unknown	None
Selected	Not Selected	Tier 2	Unknown	RAP1B	No RNA-Seq available	chr12_69041761_G_A	chr12_68647981_G_A	0.31	0	0	0	12	1	36	1	1.588	ENST00000250559.14:c.-26-718G>A	.	718	intron_variant	SNV	36.14	FALSE	FALSE	FALSE	.	0.90995	0.08 (0.03 - 0.39)	.	.	4.88e-06	.	1	TOF	Female	Heterozygous	Unknown	None
Selected	Not Selected	Tier 2	Unknown	RAPGEF5	No RNA-Seq available	chr7_22165365_T_G	chr7_22125747_T_G	0.26	0	0	0	11	-20	11	-2	0.727	ENST00000665637.1:c.2482-89A>C	.	89	intron_variant	SNV	14.03	FALSE	FALSE	FALSE	.	0.98099	0.17 (0.10 - 0.30)	.	.	.	.	4	TOF, TOF, TOF, TOF	Female, Male, Male, Male	Heterozygous, Heterozygous, Heterozygous, Heterozygous	Unknown, Unknown, Unknown, Unknown	None
Selected	Not Selected	Tier 2	Unknown	RAPGEF5	No RNA-Seq available	chr7_22179148_C_T	chr7_22139530_C_T	0	0	0.26	0	37	-1	-45	1	1.232	ENST00000665637.1:c.2277+495G>A	.	495	intron_variant	SNV	14.03	FALSE	FALSE	FALSE	.	0.98099	0.17 (0.10 - 0.30)	.	.	.	.	1	D-TGA/IVS	Male	Heterozygous	Unknown	None
Selected	Not Selected	Tier 2	Unknown	RAPGEF5	No RNA-Seq available	chr7_22184820_C_A	chr7_22145202_C_A	0.33	0.15	0	0	-6	20	20	16	3.149	ENST00000665637.1:c.2028G>T	ENSP00000499535.1:p.Thr676%3D	20	synonymous_variant	SNV	14.03	FALSE	FALSE	FALSE	.	0.98099	0.17 (0.10 - 0.30)	1.35e-06	.	.	.	1	TOF	Female	Heterozygous	Unknown	None
Selected	Not Selected	Tier 2	Unknown	RAPGEF5	No RNA-Seq available	chr7_22396146_C_T	chr7_22356527_C_T	0.41	0	0	0	-2	-4	-2	-15	3.704	ENST00000665637.1:c.231+303G>A	.	303	intron_variant	SNV	14.03	FALSE	FALSE	FALSE	.	0.98099	0.17 (0.10 - 0.30)	.	1e-06	6.816e-05	.	2	TOF, TOF	Female, Female	Heterozygous, Heterozygous	Unknown, Unknown	None
Selected	Not Selected	Tier 2	Syndromic	RERE	No RNA-Seq available	chr1_8420315_C_T	chr1_8360255_C_T	0.26	0	0	0	-25	50	-31	38	6.5	ENST00000400908.7:c.3252G>A	ENSP00000383700.2:p.Ser1084%3D	145	synonymous_variant	SNV	25.835	FALSE	FALSE	FALSE	AD	1	0.05 (0.02 - 0.12)	1.88e-06	.	1.939e-05	.	1	D-TGA/IVS	Female	Heterozygous	Unknown	None
Selected	Not Selected	Tier 2	Unknown	ROCK2	No RNA-Seq available	chr2_11333531_T_C	chr2_11193405_T_C	0.84	0	0.71	0	37	-11	5	-36	4.729	ENST00000315872.11:c.3687+374A>G	.	374	intron_variant	SNV	15.28	FALSE	FALSE	FALSE	.	1	0.13 (0.08 - 0.22)	.	0	0	.	1	TOF	Female	Heterozygous	Unknown	None
Selected	Not Selected	Tier 2	Unknown	ROCK2	No RNA-Seq available	chr2_11359277_T_C	chr2_11219151_T_C	0	0	0.28	0	5	-14	5	-4	13.75	ENST00000315872.11:c.1260-125A>G	.	125	intron_variant	SNV	15.28	FALSE	FALSE	FALSE	.	1	0.13 (0.08 - 0.22)	.	1e-06	1.172e-05	.	1	TOF	Male	Heterozygous	Unknown	None
Selected	Not Selected	Tier 2	Syndromic	RPS7	No RNA-Seq available	chr2_3623039_G_T	chr2_3575449_G_T	0	0	0.38	0	-2	-1	-2	-1	4.082	ENST00000645674.2:c.-19+99G>T	.	99	intron_variant	SNV	237.62	FALSE	FALSE	FALSE	AD	0.95439	0.00 (0.00 - 0.31)	.	.	0	.	2	TOF, TOF	Male, Male	Heterozygous, Heterozygous	Unknown, Unknown	None
Selected	Not Selected	Tier 1	Syndromic	SMAD2	No RNA-Seq available	chr18_45368598_G_A	chr18_47842227_G_A	0.32	0	0	0	-5	2	-24	46	17.44	ENST00000262160.11:c.1281-277C>T	.	277	intron_variant	SNV	28.815	FALSE	FALSE	FALSE	AD	0.99661	0.10 (0.04 - 0.26)	.	.	.	.	1	D-TGA/IVS	Male	Heterozygous	Unknown	None
Selected	Not Selected	Tier 1	Syndromic	SMAD4	No RNA-Seq available	chr18_48610738_G_C	chr18_51084368_G_C	0.29	0	0	0	12	1	11	28	21.1	ENST00000342988.8:c.*5901G>C	.	677	3_prime_UTR_variant	SNV	43.81	FALSE	FALSE	FALSE	AD	0.99881	0.07 (0.03 - 0.22)	.	.	.	.	1	TOF	Female	Heterozygous	Unknown	None
Selected	Not Selected	Tier 2	Unknown	SMARCA2	No RNA-Seq available	chr9_2029974_C_G	chr9_2029974_C_G	0.21	0	0.26	0	-39	3	29	0	19.27	ENST00000349721.8:c.225+727C>G	.	727	intron_variant	SNV	34.27	FALSE	FALSE	FALSE	.	1	0.12 (0.08 - 0.20)	.	.	4.88e-06	.	1	TOF	Female	Heterozygous	Unknown	FLT4:p.Glu391GlyfsTer35
Selected	Not Selected	Tier 2	Unknown	SMARCA2	No RNA-Seq available	chr9_2072574_A_G	chr9_2072574_A_G	0	0	0.35	0	-28	3	-1	3	13.27	ENST00000349721.8:c.1747-638A>G	.	638	intron_variant	SNV	34.27	FALSE	FALSE	FALSE	.	1	0.12 (0.08 - 0.20)	.	.	1.171e-05	.	1	D-TGA/PS	Female	Heterozygous	Unknown	None
Selected	Not Selected	Tier 1	Syndromic	SMARCA4	No RNA-Seq available	chr19_11106951_C_T	chr19_10996275_C_T	0.37	0	0	0	10	-23	10	20	18.21	ENST00000344626.10:c.1656C>T	ENSP00000343896.4:p.Tyr552%3D	64	synonymous_variant	SNV	8.26	FALSE	FALSE	FALSE	AD	1	0.01 (0.00 - 0.06)	.	.	.	Likely_benign	1	TOF	Female	Heterozygous	Father (neither parent affected)	None
Selected	Not Selected	Tier 2	Unknown	TLN1	No RNA-Seq available	chr9_35711786_G_A	chr9_35711789_G_A	0.2	0	0	0	-8	3	-8	-1	26.1	ENST00000314888.10:c.3685C>T	ENSP00000316029.9:p.Pro1229Ser	3	missense_variant	SNV	51.59	FALSE	FALSE	FALSE	.	1	0.08 (0.05 - 0.13)	.	.	.	.	1	D-TGA/PS	Male	Heterozygous	Unknown	None
Selected	Not Selected	Tier 2	Unknown	USP34	No RNA-Seq available	chr2_61428855_C_T	chr2_61201720_C_T	0.25	0	0	0	-2	-21	-2	46	11.09	ENST00000398571.7:c.9508+1420G>A	.	1420	intron_variant	SNV	20.34	FALSE	FALSE	TRUE	.	1	0.05 (0.03 - 0.09)	.	.	.	.	1	TOF	Female	Heterozygous	Unknown	None
Selected	Not Selected	Tier 2	Unknown	USP34	No RNA-Seq available	chr2_61524086_A_G	chr2_61296951_A_G	0.25	0	0	0	-8	-5	-28	-5	16.91	ENST00000398571.7:c.4129-26T>C	.	26	intron_variant	SNV	20.34	FALSE	FALSE	FALSE	.	1	0.05 (0.03 - 0.09)	.	.	8e-06	.	1	TOF	Male	Heterozygous	Unknown	None
Selected	Not Selected	Tier 2	Unknown	ZNF638	No RNA-Seq available	chr2_71626779_A_G	chr2_71399649_A_G	0	0	0	0.23	-4	-30	0	-4	18.35	ENST00000264447.9:c.2587+4A>G	.	4	splice_region_variant&intron_variant	SNV	70.425	FALSE	FALSE	FALSE	.	1	0.09 (0.05 - 0.17)	1.37e-06	.	.	.	1	TOF	Female	Heterozygous	Unknown	None
Not Selected	Selected	Tier 2	Unknown	MYH10	No RNA-Seq available	chr17_8392246_C_T	chr17_8488928_C_T	0	0	0.6	0	4	-41	4	1	0.482	ENST00000360416.8:c.4885-1334G>A	.	1334	intron_variant	SNV	17.57	FALSE	FALSE	TRUE	.	1	0.10 (0.06 - 0.17)	.	.	.	.	1	TOF	Female	Heterozygous	Unknown	None
CHD, congenital heart disease; HGVSc, Human Genome Variation Society coding DNA sequence; HGVSp, Human Genome Variation Society protein sequence; pLI, probability of being loss-of-function intolerant; LoF, loss-of-function; o/e, observed/expected ratio; CI, confidence interval; gnomAD, Genome Aggregation Database; faf95, filtering allele frequency at 95% confidence; PopMax, population maximum; Pe…
