# Supplementary material for: A validated heart-specific model for splice-disrupting variants in childhood heart disease
Source: Genome Med. 2024 Oct 15;16:119. doi: 10.1186/s13073-024-01383-8 (PMC11476204; doi:10.1186/s13073-024-01383-8)
Supplement: Supplementary file 8 — Additional file8: Table S8. Gene sets enriched for genome-wide high-confidence splicing variants in CHD genes in the CHD Discovery, Validation, and Extension cohorts (n=1,101). 133 high-confidence splice-disrupting variants in CHD genes were identified in the 1,101 CHD patients - Discovery (n=106), Validation (n=48), and Extension (n=947) cohorts. Variants were tested for enrichment within Human Phenotype Ontology gene sets. Significantly enriched terms (adjusted p < 0.01) are shown. [file 13073_2024_1383_MOESM8_ESM.xlsx]

## Sheet: Table S8
Table S8. Gene sets enriched for genome-wide high-confidence splicing variants in CHD genes in the CHD Discovery, Validation, and Extension cohorts (n=1,101).
Gene Set Name	Gene Set ID	Adjusted p-value	Term Size	Query Size	Intersection Size	Effective Domain Size
Abnormal morphology of the great vessels	HP:0030962	1.19749e-21	544	61	47	3376
Abnormal blood vessel morphology	HP:0033353	2.0549e-17	713	61	48	3376
Congenital malformation of the great arteries	HP:0011603	7.08799e-17	390	61	38	3376
Patent ductus arteriosus	HP:0001643	3.41209e-15	299	61	33	3376
Abnormal vascular morphology	HP:0025015	5.02936e-15	849	61	49	3376
Abnormal aortic morphology	HP:0001679	2.02666e-13	314	61	32	3376
Abnormal cardiac septum morphology	HP:0001671	1.22031e-12	615	61	41	3376
Atrial septal defect	HP:0001631	4.68418e-12	434	61	35	3376
Abnormal atrial septum morphology	HP:0011994	5.86803e-12	437	61	35	3376
Abnormal heart valve morphology	HP:0001654	2.3522e-11	288	61	29	3376
Ventricular septal defect	HP:0001629	4.8213e-11	405	61	33	3376
Abnormal cardiac ventricle morphology	HP:0001713	5.22804e-11	568	61	38	3376
Abnormal cardiac atrium morphology	HP:0005120	5.82658e-11	469	61	35	3376
Abnormal systemic arterial morphology	HP:0011004	1.01735e-10	415	61	33	3376
Abnormal ventricular septum morphology	HP:0010438	1.09494e-10	416	61	33	3376
Pulmonic stenosis	HP:0001642	2.70891e-10	106	61	19	3376
Abnormal heart morphology	HP:0001627	6.98234e-10	1212	61	51	3376
Abnormal atrioventricular valve morphology	HP:0006705	7.56356e-10	146	61	21	3376
Autosomal dominant inheritance	HP:0000006	1.01737e-09	1281	61	52	3376
Abnormal heart valve physiology	HP:0031653	1.5541e-09	309	61	28	3376
Short digit	HP:0011927	4.08398e-09	469	61	33	3376
Abnormal pulmonary valve physiology	HP:0031654	5.5645e-09	124	61	19	3376
Cryptorchidism	HP:0000028	7.09834e-09	581	61	36	3376
Abnormal mitral valve morphology	HP:0001633	1.01587e-08	128	61	19	3376
Abnormal cheek morphology	HP:0004426	2.92017e-08	218	61	23	3376
Thin vermilion border	HP:0000233	3.06205e-08	319	61	27	3376
Coarctation of aorta	HP:0001680	4.84027e-08	121	61	18	3376
Abnormal lip morphology	HP:0000159	1.38566e-07	934	61	43	3376
Abnormality of the pulmonary vasculature	HP:0004930	1.72939e-07	149	61	19	3376
Abnormal cardiovascular system morphology	HP:0030680	1.89377e-07	1496	61	53	3376
Abnormality of the vasculature	HP:0002597	3.21761e-07	1385	61	51	3376
Abnormal testis morphology	HP:0000035	4.30034e-07	701	61	37	3376
Tetralogy of Fallot	HP:0001636	4.35651e-07	137	61	18	3376
Abnormality of the pulmonary artery	HP:0004414	1.39754e-06	109	61	16	3376
Abnormality of globe location	HP:0100886	2.21602e-06	867	61	40	3376
Abnormal male external genitalia morphology	HP:0000032	2.41075e-06	825	61	39	3376
Conotruncal defect	HP:0001710	2.8894e-06	174	61	19	3376
Abnormal finger morphology	HP:0001167	3.85529e-06	927	61	41	3376
Aplasia/hypoplasia involving the skeleton	HP:0009115	4.31106e-06	930	61	41	3376
Abnormal pulmonary artery morphology	HP:0030966	4.71804e-06	100	61	15	3376
Abnormal digit morphology	HP:0011297	7.10835e-06	1141	61	45	3376
Abnormal external genitalia	HP:0000811	7.50809e-06	854	61	39	3376
Abnormal calvaria morphology	HP:0002683	7.62697e-06	768	61	37	3376
Abnormality of the male genitalia	HP:0010461	8.10483e-06	856	61	39	3376
Localized skin lesion	HP:0011355	8.81354e-06	650	61	34	3376
Abnormal midface morphology	HP:0000309	9.37418e-06	504	61	30	3376
Abnormal helix morphology	HP:0011039	9.60728e-06	143	61	17	3376
Abnormal ventriculoarterial connection	HP:0011563	1.03966e-05	187	61	19	3376
Abnormal connection of the cardiac segments	HP:0011545	1.37615e-05	190	61	19	3376
Abnormal hand morphology	HP:0005922	2.69045e-05	800	61	37	3376
Abnormal reproductive system morphology	HP:0012243	3.91952e-05	992	61	41	3376
Brachydactyly	HP:0001156	4.73342e-05	310	61	23	3376
Abnormal facial shape	HP:0001999	4.93349e-05	860	61	38	3376
Abnormal nasal morphology	HP:0005105	5.73103e-05	1102	61	43	3376
Intrauterine growth retardation	HP:0001511	8.1983e-05	478	61	28	3376
Abnormality of the genital system	HP:0000078	9.06041e-05	1168	61	44	3376
Abnormal palate morphology	HP:0000174	9.07951e-05	877	61	38	3376
Abnormal eyelid morphology	HP:0000492	0.0001178	1025	61	41	3376
Clinodactyly	HP:0030084	0.000153999	423	61	26	3376
Deviation of finger	HP:0004097	0.000175951	393	61	25	3376
Abnormal skin morphology	HP:0011121	0.000184725	1356	61	47	3376
Thin upper lip vermilion	HP:0000219	0.000201264	248	61	20	3376
Low-set ears	HP:0000369	0.00027014	693	61	33	3376
Abnormal digestive system morphology	HP:0025033	0.0003253	739	61	34	3376
Bicuspid aortic valve	HP:0001647	0.000327365	95	61	13	3376
Abnormality of the orbital region	HP:0000315	0.0003418	1212	61	44	3376
Abnormality of the outer ear	HP:0000356	0.000345664	1010	61	40	3376
Abnormality of the abdominal wall	HP:0004298	0.000409207	409	61	25	3376
Abnormal aortic valve cusp morphology	HP:0031567	0.000425531	97	61	13	3376
Deviation of the hand or of fingers of the hand	HP:0009484	0.000430763	410	61	25	3376
Abnormal thorax morphology	HP:0000765	0.000478937	708	61	33	3376
Abnormal aortic valve morphology	HP:0001646	0.000490778	138	61	15	3376
Abnormality of upper lip vermillion	HP:0011339	0.000737311	356	61	23	3376
Abnormal limb bone morphology	HP:0002813	0.000952163	1302	61	45	3376
Abnormality of limb bone	HP:0040068	0.000952163	1302	61	45	3376
Preauricular pit	HP:0004467	0.000988332	40	61	9	3376
Atrioventricular canal defect	HP:0006695	0.000988332	40	61	9	3376
Abnormal pinna morphology	HP:0000377	0.00107102	998	61	39	3376
Abnormal location of ears	HP:0000357	0.00119999	733	61	33	3376
Abnormality of the hand	HP:0001155	0.00121521	1203	61	43	3376
Thickened helices	HP:0000391	0.00124863	41	61	9	3376
Abnormal upper lip morphology	HP:0000177	0.00154001	740	61	33	3376
Aplasia/hypoplasia affecting bones of the axial skeleton	HP:0009122	0.00159546	741	61	33	3376
Abnormal finger phalanx morphology	HP:0005918	0.0017541	509	61	27	3376
Abnormal morphology of the nasal alae	HP:0000429	0.00187062	440	61	25	3376
Abnormal periauricular region morphology	HP:0000383	0.00208504	91	61	12	3376
Abnormality of the nose	HP:0000366	0.00209612	1276	61	44	3376
Abnormal nasal bridge morphology	HP:0000422	0.00228362	794	61	34	3376
Abnormality of the urethra	HP:0000795	0.00233452	346	61	22	3376
Short nose	HP:0003196	0.00235816	257	61	19	3376
Hernia	HP:0100790	0.00247009	446	61	25	3376
Postnatal growth retardation	HP:0008897	0.00249687	179	61	16	3376
Abnormal ocular adnexa morphology	HP:0030669	0.00254839	1177	61	42	3376
Epicanthus	HP:0000286	0.00257941	482	61	26	3376
Abnormality of the skin	HP:0000951	0.00258743	1453	61	47	3376
Abnormal oral morphology	HP:0031816	0.00263812	1637	61	50	3376
Abnormal oral cavity morphology	HP:0000163	0.00263812	1637	61	50	3376
Vascular dilatation	HP:0002617	0.00270458	180	61	16	3376
Abnormality of the forehead	HP:0000290	0.002731	934	61	37	3376
Abnormal appendicular skeleton morphology	HP:0011844	0.00278721	1398	61	46	3376
Short finger	HP:0009381	0.00298244	233	61	18	3376
Aplasia/Hypoplasia of fingers	HP:0006265	0.00303797	261	61	19	3376
Abnormality of the ocular adnexa	HP:0032039	0.00346122	1188	61	42	3376
Periauricular skin pits	HP:0100277	0.00366008	46	61	9	3376
Aplasia/hypoplasia involving bones of the extremities	HP:0045060	0.00380939	491	61	26	3376
Long eyelashes	HP:0000527	0.00385401	96	61	12	3376
Aplasia/hypoplasia of the extremities	HP:0009815	0.00441111	531	61	27	3376
Abnormal 5th finger morphology	HP:0004207	0.00469211	392	61	23	3376
Abnormal external nose morphology	HP:0010938	0.00492526	690	61	31	3376
Orofacial cleft	HP:0000202	0.00506281	462	61	25	3376
Abnormal ear morphology	HP:0031703	0.00507981	1202	61	42	3376
Abnormality of the gastrointestinal tract	HP:0011024	0.00523015	1256	61	43	3376
Transient ischemic attack	HP:0002326	0.00541711	48	61	9	3376
Abnormal heart sound	HP:0031657	0.00570561	35	61	8	3376
Abnormal respiratory system morphology	HP:0012252	0.00592395	1007	61	38	3376
Craniofacial cleft	HP:5201015	0.00602651	466	61	25	3376
Abnormal intestine morphology	HP:0002242	0.00633822	540	61	27	3376
Abnormality of the upper limb	HP:0002817	0.00642109	1318	61	44	3376
Abnormal aortic arch morphology	HP:0012303	0.0065433	49	61	9	3376
Abnormality of the integument	HP:0001574	0.00747372	1812	61	52	3376
Anteverted nares	HP:0000463	0.00757855	369	61	22	3376
Finger clinodactyly	HP:0040019	0.00759778	337	61	21	3376
Thoracic aortic aneurysm	HP:0012727	0.0076747	102	61	12	3376
High palate	HP:0000218	0.00770541	622	61	29	3376
Micrognathia	HP:0000347	0.0082824	664	61	30	3376
Abnormal upper limb bone morphology	HP:0040070	0.00842364	339	61	21	3376
Mitral valve prolapse	HP:0001634	0.00856797	103	61	12	3376
Aplasia/Hypoplasia of the mandible	HP:0009118	0.00857949	665	61	30	3376
High, narrow palate	HP:0002705	0.0086741	124	61	13	3376
Aortic valve stenosis	HP:0001650	0.00942077	51	61	9	3376
Abnormality of the dentition	HP:0000164	0.00950157	709	61	31	3376
Full cheeks	HP:0000293	0.0095497	125	61	13	3376
CHD, congenital heart disease; HP, Human Phenotype Ontology.
